# Supplementary material for: Heterologous Expression of Arabidopsis AtARA6 in Soybean Enhances Salt Tolerance
Source: Front Genet. 2022 May 12;13:849357. doi: 10.3389/fgene.2022.849357 (PMC9134241; doi:10.3389/fgene.2022.849357)
Supplement: Supplementary file 7 [file Table6.XLSX]

## Sheet: 1271 up-regulated genes
#ID	FDR	log2FC
Glyma.08G202300.Wm82.a2.v1	1.31181e-10	-1.02687
Glyma.15G224000.Wm82.a2.v1	0.00573172	-1.25379
Glyma.01G054500.Wm82.a2.v1	5.28803e-06	-1.97034
Glycine_max_newGene_2753	0.000114178	-1.46567
Glycine_max_newGene_2895	8.45694e-06	-1.20332
Glyma.03G203000.Wm82.a2.v1	4.30831e-24	-2.82593
Glyma.14G159400.Wm82.a2.v1	1.74272e-64	-1.56264
Glyma.11G232300.Wm82.a2.v1	0.00173288	-1.18703
Glyma.13G268800.Wm82.a2.v1	3.1073e-13	-1.01336
Glyma.19G161800.Wm82.a2.v1	0.00913874	-1.19107
Glyma.16G153700.Wm82.a2.v1	5.98803e-31	-1.38257
Glycine_max_newGene_2990	7.6377e-09	-1.6414
Glyma.16G170500.Wm82.a2.v1	2.51468e-16	-1.2022
Glyma.20G083700.Wm82.a2.v1	7.18803e-06	-1.26834
Glyma.20G122000.Wm82.a2.v1	5.82232e-06	-1.67873
Glyma.16G178300.Wm82.a2.v1	0.00809557	-1.1029
Glyma.15G131500.Wm82.a2.v1	1.33124e-17	-1.93253
Glyma.12G237800.Wm82.a2.v1	8.20574e-06	-2.11714
Glyma.04G140900.Wm82.a2.v1	0.00320958	-1.20546
Glyma.15G069500.Wm82.a2.v1	2.35321e-13	-1.25934
Glyma.13G283200.Wm82.a2.v1	0.00125885	-1.20523
Glyma.16G139400.Wm82.a2.v1	0.00582116	-1.19399
Glyma.16G166600.Wm82.a2.v1	3.70387e-58	-1.63411
Glyma.10G221700.Wm82.a2.v1	0.000549728	-1.17593
Glyma.05G113400.Wm82.a2.v1	9.43348e-12	-1.17745
Glyma.19G136700.Wm82.a2.v1	1.25882e-06	-1.20038
Glyma.13G008900.Wm82.a2.v1	9.96203e-10	-1.31336
Glyma.08G008700.Wm82.a2.v1	1.40838e-06	-1.19823
Glyma.13G328900.Wm82.a2.v1	1.75707e-30	-1.36604
Glyma.02G261400.Wm82.a2.v1	4.70987e-05	-1.0009
Glyma.16G180400.Wm82.a2.v1	2.62125e-08	-2.85419
Glyma.02G092700.Wm82.a2.v1	2.43593e-13	-1.13186
Glyma.10G227300.Wm82.a2.v1	5.56868e-17	-1.03391
Glyma.10G139000.Wm82.a2.v1	0.00712178	-1.10135
Glyma.12G054800.Wm82.a2.v1	4.2142e-14	-2.24927
Glyma.U020200.Wm82.a2.v1	6.39033e-17	-1.42784
Glyma.02G283500.Wm82.a2.v1	4.54159e-17	-1.06524
Glyma.03G157600.Wm82.a2.v1	0.000343558	-1.39245
Glyma.12G172600.Wm82.a2.v1	3.58954e-14	-1.50486
Glyma.11G252600.Wm82.a2.v1	3.13176e-08	-1.4063
Glyma.10G091800.Wm82.a2.v1	1.97794e-23	-1.24394
Glyma.10G187800.Wm82.a2.v1	0.00062007	-1.02555
Glyma.20G170400.Wm82.a2.v1	0.00213197	-1.41255
Glyma.15G176800.Wm82.a2.v1	3.25188e-06	-1.79908
Glyma.15G011800.Wm82.a2.v1	1.47022e-10	-1.49182
Glyma.05G068500.Wm82.a2.v1	1.0964e-11	-1.15682
Glycine_max_newGene_793	6.11612e-20	-1.35109
Glyma.08G117000.Wm82.a2.v1	0.000721072	-1.23036
Glyma.12G202700.Wm82.a2.v1	3.60915e-06	-1.19022
Glyma.04G079600.Wm82.a2.v1	4.63272e-109	-2.02022
Glyma.19G033900.Wm82.a2.v1	1.02012e-08	-1.30281
Glyma.19G224600.Wm82.a2.v1	1.31501e-05	-1.1621
Glyma.19G054600.Wm82.a2.v1	1.95498e-05	-1.6867
Glyma.15G069600.Wm82.a2.v1	2.94624e-14	-1.18111
Glyma.15G162800.Wm82.a2.v1	1.31181e-15	-1.06953
Glyma.06G061500.Wm82.a2.v1	0.000833682	-1.03442
Glyma.08G158800.Wm82.a2.v1	1.44026e-10	-1.30441
Glyma.13G230100.Wm82.a2.v1	1.25967e-14	-3.80611
Glyma.03G007300.Wm82.a2.v1	0.000144306	-1.11329
Glyma.U032200.Wm82.a2.v1	4.08311e-39	-1.50408
Glyma.02G166900.Wm82.a2.v1	0.000766527	-1.67085
Glyma.10G231500.Wm82.a2.v1	1.43329e-09	-1.08748
Glyma.02G308600.Wm82.a2.v1	0.000311414	-1.22582
Glyma.08G087300.Wm82.a2.v1	6.9941e-19	-1.66141
Glyma.18G140500.Wm82.a2.v1	1.49264e-15	-1.39408
Glyma.03G204700.Wm82.a2.v1	5.60662e-18	-1.23933
Glyma.06G107300.Wm82.a2.v1	1.28788e-10	-1.58793
Glyma.04G252600.Wm82.a2.v1	1.78807e-23	-1.18993
Glyma.18G300500.Wm82.a2.v1	1.71319e-15	-1.07423
Glyma.02G140800.Wm82.a2.v1	0.000902076	-1.66219
Glyma.07G114200.Wm82.a2.v1	1.16796e-97	-2.75234
Glyma.19G041800.Wm82.a2.v1	0.00289891	-1.145
Glycine_max_newGene_3667	0.000117698	-1.05547
Glyma.14G012100.Wm82.a2.v1	0.00379966	-1.3285
Glyma.16G189000.Wm82.a2.v1	3.80716e-66	-1.68349
Glyma.14G085400.Wm82.a2.v1	3.3761e-07	-1.57832
Glyma.13G256900.Wm82.a2.v1	2.0344e-35	-2.96709
Glyma.02G249200.Wm82.a2.v1	0.000537611	-1.41222
Glyma.12G216000.Wm82.a2.v1	2.8075e-05	-1.01534
Glyma.10G197800.Wm82.a2.v1	0.00096899	-1.65932
Glyma.09G241400.Wm82.a2.v1	8.77643e-18	-2.35355
Glyma.06G025500.Wm82.a2.v1	0.000991629	-1.29351
Glyma.04G094700.Wm82.a2.v1	1.86818e-05	-2.12803
Glyma.04G064500.Wm82.a2.v1	6.41379e-08	-1.06119
Glyma.14G220600.Wm82.a2.v1	5.0905e-36	-1.05657
Glyma.18G221400.Wm82.a2.v1	0.000787849	-1.63193
Glyma.15G239500.Wm82.a2.v1	0	-2.75309
Glyma.13G098000.Wm82.a2.v1	9.62042e-16	-1.28278
Glyma.03G227700.Wm82.a2.v1	2.34929e-20	-2.32575
Glyma.10G185600.Wm82.a2.v1	5.38066e-05	-1.01011
Glyma.05G025600.Wm82.a2.v1	1.36656e-08	-2.32687
Glyma.03G192000.Wm82.a2.v1	2.16618e-21	-2.05925
Glyma.04G249900.Wm82.a2.v1	6.20406e-09	-1.01316
Glyma.18G001300.Wm82.a2.v1	5.19976e-05	-1.61946
Glycine_max_newGene_2767	0.00923882	-1.13403
Glyma.17G057000.Wm82.a2.v1	0.000404812	-1.67645
Glyma.12G089900.Wm82.a2.v1	3.35715e-12	-1.12278
Glyma.19G119500.Wm82.a2.v1	0.00108086	-1.30614
Glyma.20G013800.Wm82.a2.v1	1.20127e-11	-1.73205
Glyma.05G037800.Wm82.a2.v1	1.23526e-14	-1.43304
Glyma.06G048600.Wm82.a2.v1	0.000150057	-1.42258
Glyma.03G158700.Wm82.a2.v1	1.91921e-21	-1.32102
Glyma.07G048000.Wm82.a2.v1	1.87514e-16	-1.58918
Glyma.17G116500.Wm82.a2.v1	5.08611e-05	-1.73208
Glyma.04G068400.Wm82.a2.v1	1.28831e-15	-1.3732
Glyma.03G168200.Wm82.a2.v1	2.25952e-09	-1.62907
Glyma.07G020700.Wm82.a2.v1	2.15505e-09	-1.02515
Glyma.17G133800.Wm82.a2.v1	4.25972e-05	-1.68798
Glyma.05G218600.Wm82.a2.v1	1.32521e-06	-1.10999
Glyma.12G078700.Wm82.a2.v1	1.31087e-36	-2.19023
Glyma.07G147200.Wm82.a2.v1	0.00681218	-1.14118
Glyma.17G137100.Wm82.a2.v1	3.94629e-13	-1.16448
Glyma.10G037600.Wm82.a2.v1	1.21326e-07	-1.80841
Glyma.19G011000.Wm82.a2.v1	2.02037e-13	-1.40852
Glycine_max_newGene_602	6.42839e-11	-1.36706
Glyma.03G214800.Wm82.a2.v1	1.2489e-09	-1.68615
Glyma.15G175800.Wm82.a2.v1	0.00560027	-1.09863
Glyma.18G062100.Wm82.a2.v1	0.000294767	-1.03634
Glyma.17G076900.Wm82.a2.v1	0.00985002	-1.15214
Glyma.20G069300.Wm82.a2.v1	9.97539e-06	-2.15075
Glyma.07G052000.Wm82.a2.v1	1.17438e-17	-2.24303
Glyma.03G223600.Wm82.a2.v1	6.39284e-113	-3.00729
Glyma.06G206200.Wm82.a2.v1	0.00297473	-1.21424
Glyma.19G256800.Wm82.a2.v1	1.39126e-62	-2.45258
Glyma.05G158800.Wm82.a2.v1	0.00347766	-1.00294
Glyma.06G089200.Wm82.a2.v1	3.62121e-05	-1.4255
Glyma.05G106700.Wm82.a2.v1	5.8204e-07	-1.06474
Glyma.07G260300.Wm82.a2.v1	6.40905e-134	-1.06796
Glyma.05G197500.Wm82.a2.v1	3.38176e-08	-1.24675
Glyma.19G149600.Wm82.a2.v1	5.51722e-21	-1.4074
Glyma.08G210300.Wm82.a2.v1	4.5549e-07	-2.34862
Glyma.05G119100.Wm82.a2.v1	1.02246e-22	-1.52145
Glyma.12G070700.Wm82.a2.v1	2.26394e-05	-1.35476
Glyma.12G098700.Wm82.a2.v1	5.29105e-14	-1.05275
Glyma.06G204300.Wm82.a2.v1	0.00617624	-1.1094
Glyma.20G142700.Wm82.a2.v1	0.00376709	-1.30149
Glyma.08G170500.Wm82.a2.v1	0.00620223	-1.10066
Glycine_max_newGene_1687	5.79636e-13	-1.09099
Glyma.06G032400.Wm82.a2.v1	9.88578e-18	-2.07188
Glyma.08G033000.Wm82.a2.v1	2.7406e-54	-2.00698
Glyma.04G198200.Wm82.a2.v1	0.000628371	-1.18837
Glyma.09G038800.Wm82.a2.v1	9.62351e-24	-1.8958
Glyma.05G003000.Wm82.a2.v1	0.00526273	-1.03756
Glyma.14G063300.Wm82.a2.v1	0.00250867	-1.30496
Glycine_max_newGene_2995	1.7225e-12	-1.02157
Glyma.17G114500.Wm82.a2.v1	2.16981e-10	-1.73667
Glyma.17G013600.Wm82.a2.v1	3.40241e-180	-1.42978
Glyma.17G235000.Wm82.a2.v1	1.5845e-22	-1.06611
Glyma.04G077100.Wm82.a2.v1	0.00586297	-1.3118
Glyma.20G023400.Wm82.a2.v1	0.00727011	-1.27394
Glyma.11G240600.Wm82.a2.v1	3.98401e-13	-1.37036
Glyma.15G083100.Wm82.a2.v1	0.000156406	-1.09184
Glyma.15G104600.Wm82.a2.v1	1.19465e-08	-1.05603
Glyma.01G231800.Wm82.a2.v1	0.00201908	-1.00079
Glyma.12G174100.Wm82.a2.v1	2.30034e-34	-1.57627
Glyma.01G125000.Wm82.a2.v1	9.02824e-07	-1.13253
Glyma.19G159200.Wm82.a2.v1	0.0010774	-1.2608
Glyma.10G033300.Wm82.a2.v1	1.7971e-07	-1.41499
Glyma.12G109800.Wm82.a2.v1	0	-2.74582
Glyma.13G184200.Wm82.a2.v1	1.32297e-06	-1.22509
Glyma.15G102100.Wm82.a2.v1	0.00146011	-1.14001
Glyma.13G094100.Wm82.a2.v1	2.34181e-155	-2.54387
Glyma.04G196900.Wm82.a2.v1	3.61678e-30	-1.06987
Glyma.11G071300.Wm82.a2.v1	4.27093e-92	-1.46338
Glyma.09G175300.Wm82.a2.v1	0.00790791	-1.16183
Glyma.17G176100.Wm82.a2.v1	1.34093e-05	-1.04172
Glyma.13G365100.Wm82.a2.v1	0.00638277	-1.10027
Glyma.09G190500.Wm82.a2.v1	5.06142e-08	-1.0091
Glyma.12G203000.Wm82.a2.v1	0.00154469	-1.22026
Glyma.06G165400.Wm82.a2.v1	2.77298e-11	-1.60111
Glyma.05G040100.Wm82.a2.v1	3.71999e-05	-1.80354
Glyma.08G341200.Wm82.a2.v1	0.0027332	-1.0333
Glyma.17G027500.Wm82.a2.v1	0.00109251	-1.06533
Glyma.14G217000.Wm82.a2.v1	4.60418e-05	-1.19198
Glyma.10G060300.Wm82.a2.v1	3.2036e-13	-1.47059
Glyma.03G175800.Wm82.a2.v1	4.75722e-17	-1.46277
Glyma.10G066400.Wm82.a2.v1	8.11648e-09	-1.25297
Glyma.03G186200.Wm82.a2.v1	1.8657e-06	-1.04717
Glyma.11G132300.Wm82.a2.v1	1.22638e-07	-1.03416
Glycine_max_newGene_1448	0.00250842	-1.09951
Glyma.07G005100.Wm82.a2.v1	6.98623e-06	-1.1313
Glycine_max_newGene_3776	0.000406826	-1.06706
Glyma.09G148700.Wm82.a2.v1	3.13759e-63	-1.77014
Glyma.13G065500.Wm82.a2.v1	1.35867e-08	-1.1113
Glyma.17G183700.Wm82.a2.v1	3.81888e-71	-2.97661
Glyma.04G235200.Wm82.a2.v1	1.6234e-17	-1.53378
Glyma.20G119200.Wm82.a2.v1	0.00104043	-1.17845
Glyma.07G051900.Wm82.a2.v1	1.29388e-70	-1.77537
Glyma.07G246400.Wm82.a2.v1	1.05275e-09	-1.89823
Glyma.08G331800.Wm82.a2.v1	4.00201e-47	-1.17816
Glyma.18G018200.Wm82.a2.v1	0.000354421	-1.31753
Glyma.07G111000.Wm82.a2.v1	6.2455e-08	-1.66359
Glyma.20G164900.Wm82.a2.v1	1.54315e-11	-1.45865
Glyma.14G014400.Wm82.a2.v1	0.00584432	-1.28618
Glyma.13G244600.Wm82.a2.v1	1.10342e-12	-1.21949
Glyma.13G184700.Wm82.a2.v1	1.51869e-05	-1.02731
Glyma.18G116800.Wm82.a2.v1	6.53087e-14	-1.37019
Glyma.10G227200.Wm82.a2.v1	7.67346e-10	-1.14001
Glyma.02G142100.Wm82.a2.v1	8.40957e-48	-4.9318
Glyma.15G017300.Wm82.a2.v1	8.99351e-20	-1.48982
Glyma.13G252800.Wm82.a2.v1	0.00133491	-1.37874
Glyma.13G318400.Wm82.a2.v1	1.09436e-10	-1.07479
Glyma.10G051900.Wm82.a2.v1	9.98433e-29	-2.23632
Glyma.17G027800.Wm82.a2.v1	2.15002e-05	-2.24287
Glyma.12G236800.Wm82.a2.v1	4.18903e-15	-1.33416
Glyma.10G177300.Wm82.a2.v1	1.29135e-10	-1.46204
Glyma.02G206600.Wm82.a2.v1	3.0924e-75	-2.20338
Glyma.06G187100.Wm82.a2.v1	0.000219977	-1.05913
Glyma.10G211700.Wm82.a2.v1	6.67338e-16	-2.16006
Glyma.15G075500.Wm82.a2.v1	0.0041365	-1.31061
Glyma.03G050500.Wm82.a2.v1	4.0553e-14	-1.07705
Glyma.03G157300.Wm82.a2.v1	1.40481e-32	-1.80861
Glyma.04G192400.Wm82.a2.v1	9.4355e-08	-1.11573
Glyma.01G005600.Wm82.a2.v1	1.51686e-06	-1.12159
Glyma.06G061400.Wm82.a2.v1	2.72599e-06	-1.76253
Glyma.18G175700.Wm82.a2.v1	2.6704e-12	-1.47609
Glyma.12G215800.Wm82.a2.v1	8.64889e-08	-1.04243
Glyma.10G271900.Wm82.a2.v1	3.06609e-18	-1.03317
Glyma.17G180600.Wm82.a2.v1	1.10731e-06	-1.04536
Glyma.07G207400.Wm82.a2.v1	0.00119588	-1.2714
Glyma.11G035100.Wm82.a2.v1	5.07641e-05	-1.12741
Glyma.14G130800.Wm82.a2.v1	1.07938e-07	-1.05471
Glyma.10G209200.Wm82.a2.v1	2.85071e-11	-1.56051
Glyma.17G047900.Wm82.a2.v1	7.09245e-25	-3.42358
Glyma.07G036500.Wm82.a2.v1	3.15404e-10	-1.35837
Glyma.03G240700.Wm82.a2.v1	9.51915e-08	-1.00099
Glyma.10G183600.Wm82.a2.v1	9.37292e-05	-1.22413
Glyma.13G150700.Wm82.a2.v1	7.83579e-22	-1.19911
Glyma.11G004400.Wm82.a2.v1	1.34294e-28	-1.04936
Glyma.15G267500.Wm82.a2.v1	8.52945e-05	-1.28969
Glyma.U027700.Wm82.a2.v1	1.28831e-15	-1.16656
Glyma.03G006800.Wm82.a2.v1	3.15495e-06	-2.19507
Glycine_max_newGene_2370	0.000792436	-1.26014
Glyma.19G117600.Wm82.a2.v1	8.78337e-08	-1.07726
Glyma.05G230900.Wm82.a2.v1	0.0088008	-1.21811
Glyma.11G058400.Wm82.a2.v1	7.67043e-05	-1.65079
Glyma.04G012900.Wm82.a2.v1	2.67186e-10	-1.20035
Glyma.11G113700.Wm82.a2.v1	1.61269e-15	-2.15055
Glyma.13G008700.Wm82.a2.v1	5.19426e-12	-2.31081
Glyma.03G082900.Wm82.a2.v1	5.06103e-19	-1.88766
Glyma.16G199800.Wm82.a2.v1	2.33279e-10	-1.16869
Glyma.13G044000.Wm82.a2.v1	9.48431e-06	-1.8481
Glyma.02G056600.Wm82.a2.v1	0.00492735	-1.33183
Glyma.13G266500.Wm82.a2.v1	4.21361e-11	-1.12797
Glyma.19G200800.Wm82.a2.v1	0.000610659	-1.11323
Glyma.20G230300.Wm82.a2.v1	5.15483e-07	-1.8379
Glyma.17G256500.Wm82.a2.v1	0.000464281	-1.22465
Glyma.07G083200.Wm82.a2.v1	4.54568e-07	-2.11976
Glyma.09G270400.Wm82.a2.v1	0.0089227	-1.12729
Glyma.11G214300.Wm82.a2.v1	4.32866e-24	-1.74611
Glyma.14G050400.Wm82.a2.v1	0.000112985	-1.66175
Glyma.18G191000.Wm82.a2.v1	1.26134e-14	-1.11627
Glyma.11G023100.Wm82.a2.v1	0.00437912	-1.28389
Glyma.11G212500.Wm82.a2.v1	0.000191087	-1.17572
Glyma.04G055500.Wm82.a2.v1	1.13852e-06	-1.33697
Glyma.10G062800.Wm82.a2.v1	0.00375783	-1.26798
Glyma.04G184400.Wm82.a2.v1	4.54699e-11	-1.04237
Glycine_max_newGene_2381	8.13429e-06	-1.84807
Glyma.16G220600.Wm82.a2.v1	4.96332e-19	-1.00679
Glyma.06G193300.Wm82.a2.v1	9.65584e-06	-1.51925
Glyma.03G225000.Wm82.a2.v1	9.40697e-18	-1.73483
Glyma.14G096800.Wm82.a2.v1	1.66575e-31	-2.92986
Glyma.04G147500.Wm82.a2.v1	7.15764e-34	-2.59461
Glyma.18G127300.Wm82.a2.v1	0.000465661	-1.01783
Glyma.18G091300.Wm82.a2.v1	2.48929e-30	-1.47275
Glyma.06G221800.Wm82.a2.v1	3.62072e-13	-2.46117
Glycine_max_newGene_1725	0.000206129	-1.42838
Glyma.14G163900.Wm82.a2.v1	0.000314098	-1.02129
Glyma.18G073100.Wm82.a2.v1	0.00662743	-1.21523
Glyma.06G002200.Wm82.a2.v1	0.00183903	-1.17695
Glyma.13G102100.Wm82.a2.v1	3.99566e-07	-2.33679
Glyma.11G242700.Wm82.a2.v1	0.00152737	-1.43918
Glyma.09G016300.Wm82.a2.v1	2.40073e-06	-1.12473
Glyma.12G191200.Wm82.a2.v1	1.51276e-16	-1.20555
Glyma.17G239300.Wm82.a2.v1	0.000889403	-1.09466
Glyma.06G047300.Wm82.a2.v1	1.27965e-05	-1.81807
Glyma.02G032200.Wm82.a2.v1	0.00294009	-1.12771
Glyma.04G004600.Wm82.a2.v1	0.00433816	-1.38553
Glyma.13G240500.Wm82.a2.v1	1.82839e-28	-2.52981
Glycine_max_newGene_3862	1.08598e-12	-3.46352
Glyma.11G114200.Wm82.a2.v1	4.71481e-06	-1.32443
Glyma.08G128500.Wm82.a2.v1	4.5662e-12	-1.07327
Glyma.08G002500.Wm82.a2.v1	1.43117e-22	-2.81638
Glyma.13G008000.Wm82.a2.v1	1.87988e-12	-1.01482
Glycine_max_newGene_2755	0.00115263	-1.50787
Glyma.06G288600.Wm82.a2.v1	0.00323345	-1.22589
Glyma.01G167200.Wm82.a2.v1	5.23706e-06	-1.29201
Glyma.06G025200.Wm82.a2.v1	1.16583e-66	-1.82047
Glyma.15G267600.Wm82.a2.v1	0.00515832	-1.37934
Glyma.04G255500.Wm82.a2.v1	9.50885e-11	-1.86484
Glyma.15G088000.Wm82.a2.v1	3.10915e-37	-1.10223
Glyma.09G168000.Wm82.a2.v1	3.80979e-07	-1.60361
Glyma.07G258800.Wm82.a2.v1	7.65497e-28	-1.11275
Glyma.07G271900.Wm82.a2.v1	6.95186e-39	-1.43308
Glyma.17G225300.Wm82.a2.v1	3.94259e-11	-1.72723
Glyma.03G163800.Wm82.a2.v1	0.00244129	-1.5036
Glyma.17G002200.Wm82.a2.v1	3.51509e-43	-1.33748
Glyma.06G277900.Wm82.a2.v1	0.00250397	-1.03073
Glycine_max_newGene_314	0.00108856	-1.52385
Glyma.06G053000.Wm82.a2.v1	9.12289e-10	-1.73442
Glyma.02G171300.Wm82.a2.v1	4.84268e-16	-1.29744
Glyma.15G157900.Wm82.a2.v1	8.19778e-21	-2.46854
Glyma.12G205900.Wm82.a2.v1	3.2953e-14	-1.81358
Glyma.14G102800.Wm82.a2.v1	7.3937e-08	-1.18042
Glyma.09G262900.Wm82.a2.v1	0.00108856	-1.01293
Glyma.20G231800.Wm82.a2.v1	4.09624e-11	-1.15632
Glyma.18G004300.Wm82.a2.v1	1.11622e-06	-1.13937
Glyma.03G142400.Wm82.a2.v1	0.00360154	-1.33129
Glyma.06G143300.Wm82.a2.v1	6.39629e-80	-1.11745
Glyma.19G231700.Wm82.a2.v1	0.00033676	-1.51712
Glyma.05G195500.Wm82.a2.v1	4.51634e-13	-1.51768
Glyma.02G184400.Wm82.a2.v1	7.91138e-34	-1.83713
Glyma.09G240700.Wm82.a2.v1	2.83618e-05	-1.01768
Glyma.06G282200.Wm82.a2.v1	0.00412294	-1.29901
Glycine_max_newGene_3179	4.29639e-10	-1.11927
Glyma.12G011600.Wm82.a2.v1	2.35864e-47	-1.37402
Glyma.06G297400.Wm82.a2.v1	1.86499e-06	-1.8739
Glyma.13G090600.Wm82.a2.v1	7.77224e-10	-1.09386
Glyma.06G094000.Wm82.a2.v1	1.03329e-08	-1.882
Glyma.17G013900.Wm82.a2.v1	9.86453e-20	-1.38057
Glyma.13G304900.Wm82.a2.v1	3.03856e-24	-1.17783
Glyma.02G244000.Wm82.a2.v1	0.00135298	-1.29433
Glyma.04G200200.Wm82.a2.v1	1.31315e-14	-1.07541
Glyma.18G050500.Wm82.a2.v1	0.000467839	-1.38161
Glyma.03G001700.Wm82.a2.v1	4.31962e-17	-1.22812
Glyma.17G004100.Wm82.a2.v1	1.13918e-05	-1.27518
Glyma.13G275600.Wm82.a2.v1	3.47505e-15	-1.10888
Glyma.19G146000.Wm82.a2.v1	3.75236e-24	-1.45465
Glyma.09G277100.Wm82.a2.v1	0.000908483	-1.01397
Glyma.09G109700.Wm82.a2.v1	1.18557e-16	-1.33447
Glyma.10G252700.Wm82.a2.v1	0.000110106	-1.29606
Glyma.07G086200.Wm82.a2.v1	7.32986e-07	-1.48722
Glyma.01G115700.Wm82.a2.v1	1.84564e-12	-1.06042
Glyma.03G258200.Wm82.a2.v1	5.10004e-14	-1.39233
Glyma.05G045800.Wm82.a2.v1	9.82882e-15	-3.68688
Glyma.02G233300.Wm82.a2.v1	3.92203e-36	-1.49141
Glyma.20G111000.Wm82.a2.v1	2.54829e-07	-2.68359
Glyma.10G230700.Wm82.a2.v1	2.88742e-07	-1.33844
Glyma.13G104300.Wm82.a2.v1	1.28697e-54	-1.28083
Glyma.02G123200.Wm82.a2.v1	9.37315e-06	-1.11694
Glyma.11G055700.Wm82.a2.v1	2.67177e-08	-1.15855
Glyma.06G032100.Wm82.a2.v1	1.40333e-11	-1.08956
Glyma.02G019800.Wm82.a2.v1	8.348e-07	-1.79135
Glyma.13G154900.Wm82.a2.v1	2.01381e-37	-1.39731
Glyma.05G141600.Wm82.a2.v1	2.03009e-21	-1.80744
Glyma.04G196300.Wm82.a2.v1	0.00362385	-1.12899
Glyma.01G068200.Wm82.a2.v1	7.31302e-21	-2.20747
Glyma.06G019800.Wm82.a2.v1	2.99338e-07	-1.0087
Glyma.13G257700.Wm82.a2.v1	3.98943e-07	-2.44154
Glyma.01G193100.Wm82.a2.v1	2.35051e-05	-2.07013
Glyma.13G130600.Wm82.a2.v1	0.00641449	-1.11672
Glyma.17G102200.Wm82.a2.v1	1.59089e-22	-1.02576
Glyma.09G017500.Wm82.a2.v1	5.0041e-08	-1.09445
Glyma.15G072300.Wm82.a2.v1	4.19278e-09	-1.41219
Glyma.08G293800.Wm82.a2.v1	7.28913e-166	-2.42492
Glyma.12G171900.Wm82.a2.v1	7.03317e-07	-1.08371
Glyma.02G044300.Wm82.a2.v1	4.76254e-22	-1.56805
Glyma.02G263600.Wm82.a2.v1	2.4955e-42	-1.51382
Glyma.04G055200.Wm82.a2.v1	2.43519e-05	-1.00875
Glyma.10G062500.Wm82.a2.v1	3.3431e-26	-1.25841
Glyma.09G169700.Wm82.a2.v1	2.65137e-22	-2.33811
Glyma.13G317200.Wm82.a2.v1	5.79568e-05	-1.5942
Glyma.06G211300.Wm82.a2.v1	9.02197e-41	-1.16634
Glyma.16G197300.Wm82.a2.v1	2.51069e-05	-2.22776
Glyma.18G154200.Wm82.a2.v1	0.000515316	-1.55275
Glyma.13G228300.Wm82.a2.v1	2.75579e-08	-1.81905
Glyma.17G111800.Wm82.a2.v1	3.48319e-07	-1.49716
Glyma.09G117600.Wm82.a2.v1	1.36656e-08	-1.08115
Glyma.18G042300.Wm82.a2.v1	2.07752e-22	-1.55999
Glyma.13G203900.Wm82.a2.v1	6.27738e-08	-2.85557
Glyma.04G056500.Wm82.a2.v1	0.00126212	-1.39681
Glyma.19G212700.Wm82.a2.v1	3.13092e-05	-1.45995
Glyma.19G144100.Wm82.a2.v1	1.2676e-20	-1.07411
Glycine_max_newGene_2142	1.20165e-06	-1.99118
Glycine_max_newGene_3239	0.00372752	-1.3438
Glyma.17G221400.Wm82.a2.v1	5.57005e-08	-1.25129
Glyma.12G100400.Wm82.a2.v1	4.43355e-05	-2.12151
Glyma.10G246000.Wm82.a2.v1	1.11318e-10	-1.29019
Glyma.18G254800.Wm82.a2.v1	1.14155e-45	-2.96945
Glyma.09G068400.Wm82.a2.v1	1.34699e-13	-1.20913
Glyma.16G017900.Wm82.a2.v1	0.00115881	-1.43948
Glyma.07G002900.Wm82.a2.v1	0.00853127	-1.15031
Glyma.12G030900.Wm82.a2.v1	0.000208581	-1.23968
Glycine_max_newGene_688	0.000422558	-1.79987
Glyma.02G070900.Wm82.a2.v1	0.00237129	-1.128
Glyma.01G150000.Wm82.a2.v1	1.11204e-06	-1.48051
Glyma.19G186300.Wm82.a2.v1	5.37149e-08	-1.1614
Glyma.04G039300.Wm82.a2.v1	1.16654e-48	-1.37547
Glyma.13G370700.Wm82.a2.v1	2.52927e-12	-1.18839
Glyma.U008300.Wm82.a2.v1	0.000291614	-1.08962
Glyma.19G014500.Wm82.a2.v1	4.46043e-26	-2.3231
Glyma.01G005500.Wm82.a2.v1	6.20409e-08	-1.31538
Glyma.02G072500.Wm82.a2.v1	1.26992e-24	-1.34688
Glyma.16G118000.Wm82.a2.v1	5.07391e-17	-1.55298
Glyma.06G058800.Wm82.a2.v1	2.92201e-08	-1.45219
Glyma.19G063100.Wm82.a2.v1	3.81553e-09	-1.20073
Glyma.20G158700.Wm82.a2.v1	9.74971e-50	-2.00773
Glyma.11G195600.Wm82.a2.v1	2.71597e-25	-2.60677
Glyma.12G085400.Wm82.a2.v1	2.0166e-05	-1.39728
Glyma.17G198700.Wm82.a2.v1	0.000767365	-1.61859
Glyma.06G196400.Wm82.a2.v1	7.31389e-20	-1.03189
Glycine_max_newGene_2515	0.00139731	-1.25893
Glycine_max_newGene_2516	0.00707284	-1.25434
Glyma.03G144500.Wm82.a2.v1	4.52557e-145	-1.1115
Glyma.08G297000.Wm82.a2.v1	2.26839e-09	-1.21767
Glyma.14G009000.Wm82.a2.v1	2.17858e-05	-1.05334
Glyma.05G029900.Wm82.a2.v1	1.54476e-13	-1.22257
Glyma.08G036900.Wm82.a2.v1	2.23313e-32	-1.07615
Glyma.20G162300.Wm82.a2.v1	2.37532e-09	-1.74656
Glyma.08G009100.Wm82.a2.v1	5.32242e-09	-2.04274
Glyma.11G074100.Wm82.a2.v1	2.52927e-12	-1.47784
Glyma.18G184500.Wm82.a2.v1	1.06596e-15	-1.2249
Glyma.05G170300.Wm82.a2.v1	0.00581734	-1.01783
Glyma.05G185700.Wm82.a2.v1	0.000521629	-1.00227
Glyma.19G051100.Wm82.a2.v1	0	-2.11172
Glyma.17G187200.Wm82.a2.v1	1.2974e-08	-1.41297
Glyma.19G181000.Wm82.a2.v1	1.06935e-174	-1.68973
Glyma.03G181300.Wm82.a2.v1	1.09017e-93	-2.47933
Glyma.02G117500.Wm82.a2.v1	0.00167827	-1.08719
Glyma.12G188600.Wm82.a2.v1	6.00302e-24	-1.35862
Glyma.13G349500.Wm82.a2.v1	2.91456e-14	-1.09986
Glyma.05G038700.Wm82.a2.v1	0.00599911	-1.11343
Glyma.06G181700.Wm82.a2.v1	7.64647e-08	-2.34234
Glyma.04G065000.Wm82.a2.v1	0.00179346	-1.56284
Glyma.19G254200.Wm82.a2.v1	2.84096e-07	-1.01389
Glyma.01G003000.Wm82.a2.v1	6.30429e-39	-1.42513
Glyma.16G049700.Wm82.a2.v1	8.9551e-27	-1.44224
Glyma.02G229900.Wm82.a2.v1	3.38152e-11	-1.00548
Glyma.09G214800.Wm82.a2.v1	0.00151672	-1.06485
Glyma.01G090200.Wm82.a2.v1	0.00118089	-1.40267
Glyma.19G192500.Wm82.a2.v1	3.15296e-10	-1.20376
Glyma.07G244400.Wm82.a2.v1	8.08175e-05	-1.45454
Glyma.02G069100.Wm82.a2.v1	1.02177e-06	-1.2453
Glyma.17G086800.Wm82.a2.v1	8.86286e-11	-2.85553
Glyma.10G051800.Wm82.a2.v1	9.02682e-05	-1.95314
Glyma.07G018500.Wm82.a2.v1	1.66239e-19	-1.1894
Glycine_max_newGene_3080	8.28038e-05	-1.24608
Glyma.11G174100.Wm82.a2.v1	1.45539e-07	-1.19466
Glyma.07G198200.Wm82.a2.v1	2.04952e-10	-1.28493
Glyma.10G290300.Wm82.a2.v1	0.00115987	-1.47404
Glyma.07G019300.Wm82.a2.v1	0.000805104	-1.16279
Glyma.17G132600.Wm82.a2.v1	3.30312e-07	-1.63914
Glyma.09G153600.Wm82.a2.v1	1.95009e-305	-2.23458
Glyma.06G123200.Wm82.a2.v1	4.16227e-14	-3.74709
Glyma.18G249800.Wm82.a2.v1	1.40036e-52	-1.23098
Glyma.08G117100.Wm82.a2.v1	3.63281e-15	-1.57853
Glyma.16G189200.Wm82.a2.v1	0.00849783	-1.18856
Glyma.09G152400.Wm82.a2.v1	3.33274e-08	-1.16926
Glyma.17G007400.Wm82.a2.v1	6.17823e-18	-1.0779
Glyma.01G088500.Wm82.a2.v1	0.000455811	-1.00114
Glyma.15G274600.Wm82.a2.v1	4.2549e-10	-3.21896
Glyma.07G091900.Wm82.a2.v1	1.38656e-07	-1.06922
Glyma.02G170600.Wm82.a2.v1	2.46358e-18	-1.81039
Glyma.07G170800.Wm82.a2.v1	0.00203604	-1.35992
Glyma.17G020600.Wm82.a2.v1	2.48242e-20	-1.08926
Glyma.07G165000.Wm82.a2.v1	4.43088e-06	-1.02924
Glyma.10G242800.Wm82.a2.v1	7.63869e-16	-1.73996
Glyma.03G230800.Wm82.a2.v1	9.91958e-21	-2.33373
Glyma.10G255000.Wm82.a2.v1	1.42168e-13	-1.13359
Glyma.02G219800.Wm82.a2.v1	2.8833e-23	-2.12598
Glyma.10G187100.Wm82.a2.v1	1.83749e-05	-1.07655
Glyma.11G130300.Wm82.a2.v1	9.22314e-185	-1.4627
Glyma.10G061700.Wm82.a2.v1	7.7026e-27	-1.75175
Glycine_max_newGene_1423	0.00712494	-1.2234
Glyma.16G122500.Wm82.a2.v1	2.40937e-13	-1.04077
Glyma.07G208100.Wm82.a2.v1	6.11247e-06	-1.20202
Glyma.01G158600.Wm82.a2.v1	5.26471e-15	-1.08741
Glycine_max_newGene_2195	0.000480214	-1.56768
Glyma.03G218200.Wm82.a2.v1	7.2566e-28	-2.31102
Glyma.12G024200.Wm82.a2.v1	7.59157e-07	-1.54191
Glyma.07G001100.Wm82.a2.v1	0.000610806	-1.34206
Glyma.17G158300.Wm82.a2.v1	1.35065e-12	-1.746
Glyma.12G048600.Wm82.a2.v1	2.08416e-07	-1.11983
Glyma.10G222200.Wm82.a2.v1	0.00698405	-1.33836
Glyma.01G049600.Wm82.a2.v1	1.83895e-06	-1.84206
Glyma.20G027000.Wm82.a2.v1	0.00152925	-1.00757
Glyma.19G155800.Wm82.a2.v1	2.55251e-08	-1.98679
Glyma.11G022900.Wm82.a2.v1	7.7062e-16	-1.07717
Glyma.10G214500.Wm82.a2.v1	2.62481e-26	-2.8732
Glycine_max_newGene_2606	7.02381e-07	-1.1062
Glyma.04G092200.Wm82.a2.v1	4.54273e-07	-1.05888
Glyma.11G212300.Wm82.a2.v1	1.50582e-09	-1.0916
Glyma.16G189700.Wm82.a2.v1	4.25795e-10	-1.52131
Glyma.02G308800.Wm82.a2.v1	6.6018e-08	-2.13968
Glyma.03G063000.Wm82.a2.v1	7.62799e-08	-1.18389
Glyma.06G020000.Wm82.a2.v1	2.98115e-05	-1.61678
Glyma.09G256100.Wm82.a2.v1	9.10299e-121	-1.71313
Glyma.14G203900.Wm82.a2.v1	2.5235e-09	-1.05975
Glyma.02G140700.Wm82.a2.v1	1.31162e-05	-1.41624
Glyma.15G267400.Wm82.a2.v1	0.000213445	-1.69822
Glyma.19G021400.Wm82.a2.v1	4.52092e-26	-1.13939
Glyma.12G187100.Wm82.a2.v1	5.6425e-06	-2.31377
Glyma.09G042900.Wm82.a2.v1	2.4106e-15	-2.99198
Glyma.07G126900.Wm82.a2.v1	1.4278e-05	-1.85969
Glyma.08G149300.Wm82.a2.v1	1.21813e-07	-1.14579
Glyma.06G052600.Wm82.a2.v1	4.17398e-21	-1.34132
Glycine_max_newGene_244	5.25007e-05	-1.72816
Glyma.01G009700.Wm82.a2.v1	7.22238e-44	-1.36867
Glyma.08G089800.Wm82.a2.v1	0.00130765	-1.44291
Glyma.20G215400.Wm82.a2.v1	0.00587649	-1.12125
Glyma.05G182100.Wm82.a2.v1	5.92817e-07	-1.27686
Glyma.06G225500.Wm82.a2.v1	1.11062e-06	-1.04801
Glycine_max_newGene_2368	2.14108e-06	-2.0729
Glyma.06G058200.Wm82.a2.v1	7.92733e-08	-1.08148
Glyma.18G197100.Wm82.a2.v1	0.00742425	-1.10715
Glyma.03G180300.Wm82.a2.v1	0	-2.36275
Glyma.20G151400.Wm82.a2.v1	5.07226e-22	-1.63363
Glyma.08G203600.Wm82.a2.v1	8.80283e-09	-1.29337
Glyma.17G039600.Wm82.a2.v1	1.58829e-60	-1.22301
Glyma.15G077600.Wm82.a2.v1	4.40094e-38	-1.2483
Glycine_max_newGene_3790	5.0465e-09	-1.45401
Glyma.11G230700.Wm82.a2.v1	6.29122e-49	-1.32934
Glyma.16G178200.Wm82.a2.v1	0.00309594	-1.27444
Glyma.02G246000.Wm82.a2.v1	0.0027332	-1.30151
Glyma.14G135000.Wm82.a2.v1	3.67389e-05	-1.72427
Glyma.02G076700.Wm82.a2.v1	3.36907e-07	-1.56087
Glyma.02G296500.Wm82.a2.v1	2.06882e-12	-1.11319
Glyma.20G089800.Wm82.a2.v1	0.00955249	-1.21544
Glyma.07G101000.Wm82.a2.v1	1.56351e-07	-1.328
Glyma.12G226000.Wm82.a2.v1	1.10337e-08	-2.67447
Glyma.15G056900.Wm82.a2.v1	4.71922e-47	-1.13342
Glyma.04G009900.Wm82.a2.v1	0.00325039	-1.4234
Glyma.13G009300.Wm82.a2.v1	4.51775e-17	-1.00962
Glyma.01G043700.Wm82.a2.v1	1.72075e-07	-1.90268
Glycine_max_newGene_878	0.00816464	-1.16304
Glyma.15G037700.Wm82.a2.v1	0.000506603	-1.45685
Glycine_max_newGene_882	2.27927e-18	-1.39788
Glyma.01G224100.Wm82.a2.v1	4.60833e-26	-1.50536
Glyma.06G301000.Wm82.a2.v1	2.17155e-07	-2.69338
Glyma.10G191300.Wm82.a2.v1	0.00177582	-1.03293
Glyma.12G132500.Wm82.a2.v1	0.00084587	-1.10112
Glyma.18G027300.Wm82.a2.v1	3.5347e-23	-1.65305
Glyma.13G323700.Wm82.a2.v1	8.64859e-06	-1.38721
Glyma.14G066400.Wm82.a2.v1	4.09824e-73	-1.26829
Glyma.16G148800.Wm82.a2.v1	3.72582e-25	-2.53351
Glyma.20G201200.Wm82.a2.v1	1.54844e-13	-1.09495
Glyma.01G226200.Wm82.a2.v1	4.47669e-08	-1.14732
Glyma.17G016100.Wm82.a2.v1	5.77377e-09	-1.11145
Glyma.15G111300.Wm82.a2.v1	5.09276e-07	-2.11695
Glycine_max_newGene_1783	4.31327e-89	-2.03827
Glyma.12G184500.Wm82.a2.v1	0.00016543	-1.6291
Glyma.20G232200.Wm82.a2.v1	4.13737e-43	-1.05092
Glyma.13G224000.Wm82.a2.v1	1.75564e-107	-2.17417
Glyma.06G147200.Wm82.a2.v1	0.00165441	-1.11513
Glyma.20G168200.Wm82.a2.v1	0.000188292	-1.33828
Glyma.04G017400.Wm82.a2.v1	2.08378e-09	-1.83875
Glyma.11G131200.Wm82.a2.v1	1.30706e-85	-1.34662
Glycine_max_newGene_1991	0.000442142	-1.5022
Glyma.05G181300.Wm82.a2.v1	0.000847289	-1.28243
Glyma.09G190700.Wm82.a2.v1	0.000346837	-1.09946
Glyma.17G123500.Wm82.a2.v1	5.11219e-05	-1.26883
Glyma.07G242700.Wm82.a2.v1	0.000181942	-1.21931
Glyma.08G168100.Wm82.a2.v1	0.00738163	-1.32402
Glyma.05G245400.Wm82.a2.v1	3.57321e-51	-2.41513
Glyma.05G136600.Wm82.a2.v1	7.50179e-07	-1.07795
Glyma.14G083700.Wm82.a2.v1	1.80338e-06	-1.31166
Glyma.08G117700.Wm82.a2.v1	2.22307e-06	-1.86104
Glyma.13G089100.Wm82.a2.v1	0.00268288	-1.21847
Glyma.09G203500.Wm82.a2.v1	1.41755e-26	-1.24412
Glyma.07G042600.Wm82.a2.v1	7.07956e-05	-1.5727
Glyma.08G257700.Wm82.a2.v1	5.72575e-17	-1.30391
Glyma.20G034600.Wm82.a2.v1	9.86771e-10	-2.29316
Glyma.10G040100.Wm82.a2.v1	0.0029134	-1.01521
Glyma.10G288100.Wm82.a2.v1	2.59111e-20	-1.64737
Glyma.12G127400.Wm82.a2.v1	0.00020299	-1.73444
Glyma.16G116100.Wm82.a2.v1	0.00138951	-1.30238
Glyma.17G151000.Wm82.a2.v1	3.72634e-18	-1.17144
Glyma.19G019500.Wm82.a2.v1	0.00807528	-1.12758
Glyma.08G260200.Wm82.a2.v1	1.76113e-06	-1.30681
Glyma.10G130400.Wm82.a2.v1	0.000438328	-1.56598
Glyma.10G230400.Wm82.a2.v1	0.0024222	-1.3716
Glyma.10G060400.Wm82.a2.v1	0.00218477	-1.1088
Glyma.08G326500.Wm82.a2.v1	6.76327e-20	-2.45367
Glyma.12G120600.Wm82.a2.v1	1.24484e-07	-1.46327
Glyma.17G117300.Wm82.a2.v1	6.46746e-05	-1.093
Glyma.05G180700.Wm82.a2.v1	5.71628e-06	-1.31196
Glyma.19G105400.Wm82.a2.v1	1.80914e-16	-1.58722
Glyma.15G205500.Wm82.a2.v1	0.0020147	-1.14657
Glyma.13G286400.Wm82.a2.v1	3.06501e-66	-1.28665
Glyma.20G108600.Wm82.a2.v1	5.28396e-06	-1.07849
Glyma.03G153400.Wm82.a2.v1	6.58151e-05	-1.28107
Glyma.02G130700.Wm82.a2.v1	1.0876e-05	-1.30747
Glyma.08G029400.Wm82.a2.v1	6.22153e-13	-1.41578
Glyma.06G159500.Wm82.a2.v1	5.44698e-08	-1.01739
Glyma.11G181800.Wm82.a2.v1	8.93994e-09	-2.68424
Glyma.13G223000.Wm82.a2.v1	2.2286e-09	-1.51371
Glyma.13G053800.Wm82.a2.v1	1.97025e-08	-1.8588
Glyma.01G065500.Wm82.a2.v1	8.14944e-05	-1.34053
Glyma.16G217800.Wm82.a2.v1	7.0689e-09	-1.45047
Glyma.05G159400.Wm82.a2.v1	8.83493e-17	-1.22302
Glyma.03G152800.Wm82.a2.v1	0.000103863	-1.49714
Glyma.06G054800.Wm82.a2.v1	1.6273e-06	-1.12449
Glyma.11G226600.Wm82.a2.v1	0.000197655	-1.01359
Glyma.09G139300.Wm82.a2.v1	7.21982e-08	-2.22873
Glyma.20G230200.Wm82.a2.v1	1.52277e-13	-1.03535
Glyma.08G302900.Wm82.a2.v1	9.17798e-09	-1.18767
Glyma.05G095400.Wm82.a2.v1	0.000122931	-2.02909
Glyma.13G045100.Wm82.a2.v1	2.34202e-34	-1.45602
Glyma.13G355000.Wm82.a2.v1	0.0001756	-1.45216
Glyma.07G181400.Wm82.a2.v1	6.93346e-24	-1.96108
Glyma.06G299400.Wm82.a2.v1	1.10647e-32	-1.6148
Glyma.01G075800.Wm82.a2.v1	3.80578e-12	-1.95729
Glyma.15G187400.Wm82.a2.v1	7.01107e-20	-1.41541
Glyma.10G108200.Wm82.a2.v1	7.2465e-06	-1.94666
Glyma.19G015500.Wm82.a2.v1	1.47936e-268	-1.74411
Glycine_max_newGene_57	0.0082893	-1.10728
Glyma.02G087300.Wm82.a2.v1	1.74755e-14	-1.17081
Glyma.19G051000.Wm82.a2.v1	1.61194e-23	-1.33386
Glyma.02G040100.Wm82.a2.v1	6.92248e-19	-1.52028
Glycine_max_newGene_948	2.20845e-06	-1.79083
Glyma.03G004300.Wm82.a2.v1	3.01074e-11	-1.05072
Glyma.04G080100.Wm82.a2.v1	0.00806267	-1.30827
Glyma.09G066700.Wm82.a2.v1	4.83233e-16	-1.46288
Glyma.12G213100.Wm82.a2.v1	8.25174e-06	-1.4462
Glyma.10G058800.Wm82.a2.v1	2.52013e-17	-1.27335
Glyma.03G012000.Wm82.a2.v1	0.00601422	-1.20909
Glyma.05G231500.Wm82.a2.v1	4.75583e-05	-1.41816
Glyma.17G236700.Wm82.a2.v1	3.43258e-07	-1.39516
Glyma.12G105900.Wm82.a2.v1	3.86539e-11	-1.28196
Glyma.01G131200.Wm82.a2.v1	1.78403e-15	-1.6302
Glyma.03G126700.Wm82.a2.v1	7.30994e-05	-1.89136
Glycine_max_newGene_3585	7.54609e-26	-1.0033
Glyma.15G134900.Wm82.a2.v1	7.91405e-06	-1.49948
Glyma.06G042900.Wm82.a2.v1	1.35201e-107	-1.39648
Glyma.15G111400.Wm82.a2.v1	1.87192e-28	-1.64077
Glyma.13G326000.Wm82.a2.v1	4.36672e-07	-1.09122
Glyma.09G202600.Wm82.a2.v1	1.23415e-24	-1.54205
Glyma.17G020000.Wm82.a2.v1	2.45207e-09	-1.30237
Glyma.02G016500.Wm82.a2.v1	1.11376e-19	-1.00909
Glyma.10G223700.Wm82.a2.v1	6.03441e-10	-1.21248
Glyma.08G013500.Wm82.a2.v1	0.00459719	-1.00319
Glyma.08G199600.Wm82.a2.v1	5.56304e-21	-1.56537
Glyma.04G050800.Wm82.a2.v1	7.07111e-69	-2.06059
Glyma.06G099600.Wm82.a2.v1	1.39058e-20	-1.6063
Glyma.04G091800.Wm82.a2.v1	1.57791e-112	-1.39698
Glyma.06G074400.Wm82.a2.v1	2.12704e-13	-1.24837
Glyma.02G181200.Wm82.a2.v1	3.75084e-20	-1.04201
Glyma.08G209300.Wm82.a2.v1	2.49517e-41	-1.30831
Glyma.13G005800.Wm82.a2.v1	6.7241e-07	-1.13956
Glyma.07G032900.Wm82.a2.v1	1.65574e-101	-1.90526
Glyma.09G237700.Wm82.a2.v1	0.000430242	-1.22508
Glyma.11G162500.Wm82.a2.v1	1.56793e-07	-2.28773
Glyma.04G094200.Wm82.a2.v1	1.21002e-11	-1.43811
Glyma.07G134000.Wm82.a2.v1	1.86978e-24	-1.30451
Glyma.05G197200.Wm82.a2.v1	2.80983e-43	-2.07629
Glyma.05G196200.Wm82.a2.v1	1.0216e-70	-1.59085
Glyma.10G029300.Wm82.a2.v1	3.869e-10	-1.49505
Glyma.05G208900.Wm82.a2.v1	1.53896e-54	-1.10721
Glyma.03G078600.Wm82.a2.v1	7.30159e-19	-1.27342
Glyma.18G104900.Wm82.a2.v1	3.04935e-05	-1.1043
Glyma.03G145800.Wm82.a2.v1	3.87311e-05	-1.53167
Glyma.10G205300.Wm82.a2.v1	0.00023346	-1.02902
Glyma.17G124900.Wm82.a2.v1	7.80139e-07	-1.06552
Glyma.18G006800.Wm82.a2.v1	7.68585e-16	-1.872
Glyma.10G249900.Wm82.a2.v1	2.79731e-15	-2.61823
Glyma.12G071500.Wm82.a2.v1	5.22649e-23	-1.20021
Glyma.02G250200.Wm82.a2.v1	5.53647e-69	-1.18784
Glyma.03G170900.Wm82.a2.v1	1.77705e-217	-1.74498
Glyma.05G216300.Wm82.a2.v1	7.81645e-05	-1.39667
Glyma.10G248600.Wm82.a2.v1	1.29911e-06	-1.35939
Glyma.18G154100.Wm82.a2.v1	0.000164716	-1.12824
Glyma.08G264700.Wm82.a2.v1	0.0027373	-1.04209
Glyma.08G057400.Wm82.a2.v1	5.34001e-14	-3.19607
Glyma.10G242100.Wm82.a2.v1	4.25674e-25	-1.12235
Glyma.06G003200.Wm82.a2.v1	5.07482e-09	-1.18386
Glyma.08G060700.Wm82.a2.v1	0.00973307	-1.16145
Glyma.18G152300.Wm82.a2.v1	0.000182836	-1.46105
Glyma.15G108100.Wm82.a2.v1	4.14883e-09	-2.31616
Glyma.14G150900.Wm82.a2.v1	1.79895e-20	-1.1007
Glyma.15G068700.Wm82.a2.v1	1.71398e-12	-1.25091
Glyma.08G004000.Wm82.a2.v1	3.01586e-10	-2.64738
Glyma.15G155300.Wm82.a2.v1	1.52566e-47	-1.06849
Glyma.01G187600.Wm82.a2.v1	1.96892e-06	-1.19041
Glyma.10G065600.Wm82.a2.v1	2.23482e-07	-1.25917
Glyma.14G177500.Wm82.a2.v1	0.000405524	-1.11905
Glyma.01G223700.Wm82.a2.v1	1.78689e-06	-1.03251
Glyma.06G315400.Wm82.a2.v1	1.78253e-06	-2.02766
Glyma.15G239600.Wm82.a2.v1	0	-2.91667
Glyma.02G211900.Wm82.a2.v1	4.35826e-80	-1.87839
Glyma.14G131400.Wm82.a2.v1	0.00091867	-1.40751
Glyma.10G229800.Wm82.a2.v1	2.79235e-10	-1.39946
Glyma.20G193700.Wm82.a2.v1	1.93166e-09	-1.25813
Glyma.10G190500.Wm82.a2.v1	7.77448e-06	-1.07676
Glyma.07G213000.Wm82.a2.v1	0.000287066	-1.28058
Glyma.08G186300.Wm82.a2.v1	9.93156e-05	-1.86926
Glyma.12G023400.Wm82.a2.v1	3.21015e-13	-1.01992
Glyma.12G067500.Wm82.a2.v1	1.55718e-09	-1.30644
Glyma.19G193500.Wm82.a2.v1	4.50176e-09	-1.44431
Glyma.20G074000.Wm82.a2.v1	0.000106998	-1.06392
Glyma.19G133600.Wm82.a2.v1	4.77441e-81	-3.13245
Glyma.15G157100.Wm82.a2.v1	5.08985e-05	-1.01381
Glyma.16G020900.Wm82.a2.v1	6.43529e-32	-1.43155
Glyma.U041200.Wm82.a2.v1	3.11287e-29	-1.02232
Glyma.16G180500.Wm82.a2.v1	6.87691e-53	-1.12538
Glyma.09G036000.Wm82.a2.v1	0.00786142	-1.27057
Glyma.09G144200.Wm82.a2.v1	7.68315e-07	-1.581
Glyma.08G008600.Wm82.a2.v1	9.95554e-05	-1.0065
Glyma.02G030700.Wm82.a2.v1	0.000240358	-1.03577
Glyma.02G045800.Wm82.a2.v1	4.82802e-05	-1.3298
Glyma.19G254500.Wm82.a2.v1	8.33503e-35	-1.20266
Glyma.13G306800.Wm82.a2.v1	5.80528e-06	-1.14618
Glyma.02G045100.Wm82.a2.v1	1.19087e-07	-1.23917
Glyma.15G051200.Wm82.a2.v1	2.94941e-06	-1.25932
Glyma.03G214700.Wm82.a2.v1	2.37668e-28	-1.54168
Glyma.13G200300.Wm82.a2.v1	0	-2.77757
Glyma.17G124000.Wm82.a2.v1	1.31883e-28	-1.36482
Glyma.18G178500.Wm82.a2.v1	0.00061121	-1.62456
Glyma.14G012400.Wm82.a2.v1	2.18744e-99	-2.15474
Glyma.05G190300.Wm82.a2.v1	2.44713e-23	-1.12392
Glyma.14G212000.Wm82.a2.v1	2.99104e-09	-1.31593
Glyma.14G090900.Wm82.a2.v1	0.00717072	-1.14268
Glyma.05G180500.Wm82.a2.v1	8.09297e-19	-2.30099
Glyma.11G164000.Wm82.a2.v1	3.72098e-55	-2.67568
Glyma.12G072200.Wm82.a2.v1	4.05617e-131	-1.39445
Glyma.07G048100.Wm82.a2.v1	8.54725e-08	-1.80369
Glycine_max_newGene_3028	8.44631e-17	-1.00064
Glyma.11G211100.Wm82.a2.v1	3.22484e-32	-2.14561
Glyma.14G004100.Wm82.a2.v1	5.87153e-06	-1.28006
Glyma.09G007000.Wm82.a2.v1	1.58616e-18	-1.09379
Glyma.09G031600.Wm82.a2.v1	2.54961e-60	-1.8239
Glyma.02G198000.Wm82.a2.v1	2.02404e-19	-1.48148
Glyma.04G091400.Wm82.a2.v1	6.12249e-28	-2.80543
Glyma.13G092200.Wm82.a2.v1	0.00297837	-1.1433
Glyma.17G058400.Wm82.a2.v1	3.30312e-07	-1.20473
Glyma.18G121400.Wm82.a2.v1	2.4957e-14	-1.96874
Glyma.02G152600.Wm82.a2.v1	0.0081886	-1.31483
Glyma.14G005000.Wm82.a2.v1	3.70862e-05	-1.01089
Glycine_max_newGene_3145	0.00015382	-1.69137
Glyma.02G302100.Wm82.a2.v1	2.37974e-06	-1.84448
Glyma.18G203600.Wm82.a2.v1	3.39601e-16	-2.46822
Glyma.15G136700.Wm82.a2.v1	9.27788e-16	-1.1753
Glyma.10G026300.Wm82.a2.v1	0.000122333	-1.35693
Glyma.20G163500.Wm82.a2.v1	6.16752e-20	-1.30965
Glyma.06G324200.Wm82.a2.v1	1.46751e-12	-1.34963
Glyma.08G355200.Wm82.a2.v1	0.00949405	-1.14787
Glyma.07G176600.Wm82.a2.v1	1.03691e-09	-1.77302
Glyma.02G006800.Wm82.a2.v1	2.7127e-06	-2.2729
Glyma.08G299200.Wm82.a2.v1	5.87616e-06	-1.31178
Glyma.20G138000.Wm82.a2.v1	5.6233e-16	-1.79831
Glyma.10G278000.Wm82.a2.v1	1.09373e-17	-3.03015
Glyma.12G109700.Wm82.a2.v1	5.96413e-05	-1.11844
Glyma.06G005700.Wm82.a2.v1	8.31235e-07	-1.09397
Glyma.20G060400.Wm82.a2.v1	8.08623e-32	-1.15893
Glyma.20G126300.Wm82.a2.v1	5.08828e-27	-1.5815
Glyma.04G060800.Wm82.a2.v1	3.76981e-28	-2.1558
Glyma.08G085000.Wm82.a2.v1	0.000318004	-1.25181
Glycine_max_newGene_2464	1.00681e-22	-2.31227
Glyma.07G246200.Wm82.a2.v1	0.000852528	-1.53149
Glyma.10G137600.Wm82.a2.v1	1.27315e-21	-1.9876
Glyma.02G285900.Wm82.a2.v1	0.00785398	-1.08217
Glyma.17G086900.Wm82.a2.v1	0.00178014	-1.33614
Glyma.05G187900.Wm82.a2.v1	0.000138413	-1.60027
Glyma.20G002400.Wm82.a2.v1	4.76976e-10	-1.05144
Glyma.07G024800.Wm82.a2.v1	8.22197e-05	-1.09113
Glyma.06G055700.Wm82.a2.v1	1.29408e-07	-1.21793
Glyma.09G040800.Wm82.a2.v1	3.83357e-40	-2.01086
Glyma.10G237900.Wm82.a2.v1	9.53959e-07	-2.11434
Glyma.06G057000.Wm82.a2.v1	1.14488e-07	-1.02114
Glyma.04G113900.Wm82.a2.v1	2.89827e-06	-1.14921
Glyma.03G256900.Wm82.a2.v1	1.26217e-12	-1.27794
Glyma.13G233600.Wm82.a2.v1	4.07734e-38	-1.3323
Glyma.18G251100.Wm82.a2.v1	8.61156e-05	-1.09829
Glyma.13G226500.Wm82.a2.v1	1.69904e-27	-1.06631
Glyma.08G067700.Wm82.a2.v1	2.09575e-84	-1.2638
Glyma.16G060000.Wm82.a2.v1	0.001826	-1.45474
Glyma.05G042200.Wm82.a2.v1	0.00676512	-1.16973
Glyma.17G248600.Wm82.a2.v1	4.53516e-06	-1.99351
Glyma.03G159300.Wm82.a2.v1	0.00108374	-1.38197
Glyma.01G132600.Wm82.a2.v1	3.07568e-102	-1.66232
Glyma.20G238000.Wm82.a2.v1	4.21312e-05	-1.08783
Glyma.10G242900.Wm82.a2.v1	0.000289648	-1.83503
Glyma.18G015900.Wm82.a2.v1	8.66556e-08	-2.14771
Glyma.18G232800.Wm82.a2.v1	1.87339e-18	-1.40182
Glyma.18G253800.Wm82.a2.v1	2.1698e-10	-1.79976
Glyma.02G292200.Wm82.a2.v1	6.10099e-35	-1.31096
Glyma.20G210500.Wm82.a2.v1	1.97694e-27	-1.63011
Glyma.02G141900.Wm82.a2.v1	3.58936e-72	-5.14464
Glyma.10G065500.Wm82.a2.v1	0.00310268	-1.15039
Glyma.01G121200.Wm82.a2.v1	0.000827994	-1.30266
Glyma.08G091800.Wm82.a2.v1	8.37967e-12	-1.49075
Glyma.20G243300.Wm82.a2.v1	2.07143e-07	-1.19714
Glyma.17G096900.Wm82.a2.v1	7.67802e-18	-1.29397
Glyma.01G131500.Wm82.a2.v1	7.65442e-39	-1.09793
Glyma.08G189800.Wm82.a2.v1	0.00955582	-1.23302
Glyma.05G027500.Wm82.a2.v1	9.69192e-14	-2.08111
Glyma.01G106900.Wm82.a2.v1	5.05206e-15	-1.28318
Glyma.08G068400.Wm82.a2.v1	5.16971e-08	-1.0514
Glyma.17G256700.Wm82.a2.v1	0.00104084	-1.49574
Glyma.04G015000.Wm82.a2.v1	1.07866e-12	-1.69705
Glyma.18G198300.Wm82.a2.v1	2.94437e-06	-1.0065
Glyma.05G051700.Wm82.a2.v1	6.62399e-10	-1.45833
Glyma.03G023500.Wm82.a2.v1	1.11473e-17	-1.4164
Glyma.05G123000.Wm82.a2.v1	2.564e-05	-1.83433
Glyma.19G017000.Wm82.a2.v1	0.00373634	-1.15948
Glyma.08G123400.Wm82.a2.v1	5.8357e-30	-1.44403
Glyma.12G099500.Wm82.a2.v1	3.47633e-18	-2.11342
Glyma.02G185500.Wm82.a2.v1	8.29229e-09	-2.60526
Glyma.07G086100.Wm82.a2.v1	0.0012404	-1.22668
Glyma.08G190200.Wm82.a2.v1	9.77243e-05	-1.58606
Glyma.02G146900.Wm82.a2.v1	5.26805e-20	-1.21383
Glyma.16G216800.Wm82.a2.v1	1.44185e-05	-1.41217
Glyma.13G199500.Wm82.a2.v1	1.49444e-18	-1.79647
Glyma.12G235300.Wm82.a2.v1	9.20684e-06	-1.9661
Glyma.05G015000.Wm82.a2.v1	2.53894e-10	-1.49973
Glyma.12G211900.Wm82.a2.v1	9.22951e-09	-2.74073
Glyma.10G028400.Wm82.a2.v1	5.27755e-13	-1.00138
Glyma.12G060200.Wm82.a2.v1	1.90843e-20	-1.41601
Glyma.08G353500.Wm82.a2.v1	6.41118e-06	-1.1095
Glyma.13G299000.Wm82.a2.v1	1.4535e-05	-1.20775
Glyma.05G035900.Wm82.a2.v1	3.69075e-06	-1.11117
Glyma.09G202700.Wm82.a2.v1	0.00935124	-1.12221
Glycine_max_newGene_1051	0.000398776	-1.93291
Glyma.11G022400.Wm82.a2.v1	1.66861e-11	-1.21023
Glyma.06G303100.Wm82.a2.v1	1.91113e-10	-1.8384
Glyma.06G182200.Wm82.a2.v1	5.55016e-24	-1.32863
Glyma.13G110600.Wm82.a2.v1	0.00739497	-1.23479
Glyma.06G314400.Wm82.a2.v1	0.00024995	-1.23311
Glyma.15G109900.Wm82.a2.v1	0.00258719	-1.24028
Glyma.04G182300.Wm82.a2.v1	4.22326e-07	-1.11767
Glyma.10G269100.Wm82.a2.v1	6.93356e-05	-1.48658
Glyma.03G222000.Wm82.a2.v1	4.56625e-05	-1.07088
Glyma.09G025400.Wm82.a2.v1	1.8405e-17	-1.06874
Glyma.11G146600.Wm82.a2.v1	3.72377e-11	-1.49027
Glyma.14G210600.Wm82.a2.v1	4.08592e-47	-1.95345
Glyma.19G044500.Wm82.a2.v1	0.0035386	-1.25312
Glyma.03G180200.Wm82.a2.v1	4.39084e-19	-1.47112
Glyma.14G083000.Wm82.a2.v1	1.47093e-07	-1.34827
Glycine_max_newGene_476	2.98103e-07	-1.56964
Glyma.10G264000.Wm82.a2.v1	2.68573e-21	-1.26345
Glyma.03G034000.Wm82.a2.v1	2.69424e-05	-1.07805
Glyma.19G086700.Wm82.a2.v1	0.000216047	-1.14079
Glyma.06G284500.Wm82.a2.v1	6.37037e-17	-1.12491
Glyma.08G047600.Wm82.a2.v1	1.26585e-23	-1.89793
Glyma.07G111900.Wm82.a2.v1	0.000507164	-1.37775
Glyma.04G052000.Wm82.a2.v1	1.87229e-169	-3.47663
Glyma.04G162100.Wm82.a2.v1	0.000262176	-1.35466
Glyma.13G285700.Wm82.a2.v1	5.46559e-07	-2.10342
Glyma.17G096200.Wm82.a2.v1	3.60717e-11	-1.20578
Glyma.15G014600.Wm82.a2.v1	0.000499876	-1.63092
Glyma.12G201100.Wm82.a2.v1	1.10136e-47	-1.44201
Glyma.03G201600.Wm82.a2.v1	6.01217e-10	-1.27594
Glyma.16G180000.Wm82.a2.v1	0.000807317	-1.19712
Glyma.10G138300.Wm82.a2.v1	0.0035465	-1.1558
Glyma.19G045000.Wm82.a2.v1	0.00394287	-1.44589
Glyma.05G147200.Wm82.a2.v1	3.29853e-13	-1.0692
Glyma.18G043800.Wm82.a2.v1	8.40752e-19	-1.42413
Glyma.02G013000.Wm82.a2.v1	0.00525135	-1.125
Glyma.09G193000.Wm82.a2.v1	5.93253e-12	-1.63033
Glyma.08G047500.Wm82.a2.v1	5.2334e-16	-1.19173
Glyma.01G088300.Wm82.a2.v1	6.1041e-06	-1.75007
Glyma.17G046700.Wm82.a2.v1	0.00848508	-1.13067
Glyma.07G032300.Wm82.a2.v1	7.87982e-19	-1.70561
Glyma.08G153400.Wm82.a2.v1	1.02897e-25	-1.14648
Glyma.05G103400.Wm82.a2.v1	2.56312e-05	-1.00193
Glyma.14G086300.Wm82.a2.v1	0	-1.88264
Glycine_max_newGene_3675	1.42483e-07	-2.24911
Glycine_max_newGene_2854	3.08009e-07	-1.97958
Glyma.20G133900.Wm82.a2.v1	2.08536e-22	-1.39737
Glyma.06G008000.Wm82.a2.v1	9.20242e-12	-1.29481
Glyma.03G117600.Wm82.a2.v1	4.5156e-20	-1.0662
Glyma.17G099000.Wm82.a2.v1	7.02323e-09	-2.04819
Glyma.13G104500.Wm82.a2.v1	6.29736e-59	-1.39492
Glyma.04G005300.Wm82.a2.v1	0.000268346	-1.45342
Glyma.01G051700.Wm82.a2.v1	0.00462987	-1.56714
Glyma.16G130500.Wm82.a2.v1	9.6155e-09	-1.29748
Glyma.13G083600.Wm82.a2.v1	0.000742156	-1.19698
Glyma.14G091500.Wm82.a2.v1	0.000233514	-1.02277
Glycine_max_newGene_1926	7.67463e-10	-2.49325
Glyma.10G243200.Wm82.a2.v1	3.17142e-15	-1.0227
Glyma.09G102100.Wm82.a2.v1	0.000144416	-1.08592
Glyma.12G177000.Wm82.a2.v1	0.000413017	-1.06115
Glyma.17G241300.Wm82.a2.v1	0.00518559	-1.30197
Glyma.01G006800.Wm82.a2.v1	5.06285e-66	-2.0189
Glyma.03G140500.Wm82.a2.v1	1.15413e-19	-1.0432
Glyma.13G166700.Wm82.a2.v1	8.08959e-06	-1.95961
Glyma.19G023900.Wm82.a2.v1	3.36445e-10	-3.23434
Glycine_max_newGene_2718	4.28891e-05	-1.14841
Glyma.12G182600.Wm82.a2.v1	1.70233e-09	-1.40498
Glyma.15G219800.Wm82.a2.v1	3.29204e-08	-1.8155
Glyma.17G075600.Wm82.a2.v1	1.99942e-21	-1.03934
Glyma.01G081600.Wm82.a2.v1	7.09952e-78	-1.07711
Glyma.04G189100.Wm82.a2.v1	5.9031e-05	-1.20704
Glyma.05G108600.Wm82.a2.v1	4.53984e-12	-1.23112
Glyma.18G230500.Wm82.a2.v1	4.1807e-07	-1.81348
Glyma.19G107700.Wm82.a2.v1	0.000394068	-1.79283
Glyma.13G243800.Wm82.a2.v1	8.07755e-07	-1.30864
Glyma.08G061300.Wm82.a2.v1	1.09563e-10	-1.18591
Glyma.20G188600.Wm82.a2.v1	1.0809e-06	-1.19702
Glyma.02G281100.Wm82.a2.v1	5.53429e-09	-1.09608
Glyma.02G223700.Wm82.a2.v1	3.13876e-109	-1.64427
Glyma.02G101300.Wm82.a2.v1	3.31835e-09	-1.48089
Glyma.16G194400.Wm82.a2.v1	3.64752e-20	-2.59565
Glycine_max_newGene_2037	0.00252392	-1.27909
Glyma.01G001800.Wm82.a2.v1	9.27917e-29	-2.90229
Glyma.12G093500.Wm82.a2.v1	2.20008e-12	-2.75013
Glyma.07G151600.Wm82.a2.v1	0.00452958	-1.3268
Glyma.03G200600.Wm82.a2.v1	0.0063159	-1.08273
Glyma.01G035200.Wm82.a2.v1	0.00228834	-1.50204
Glyma.19G158400.Wm82.a2.v1	5.67619e-05	-1.46575
Glyma.06G202300.Wm82.a2.v1	4.5227e-53	-1.8154
Glyma.06G174700.Wm82.a2.v1	1.89767e-22	-1.63051
Glyma.06G240700.Wm82.a2.v1	7.76977e-08	-2.32512
Glyma.19G219100.Wm82.a2.v1	1.65056e-06	-1.83789
Glyma.18G010900.Wm82.a2.v1	0.00025767	-1.04069
Glyma.11G029300.Wm82.a2.v1	6.73383e-08	-1.23379
Glyma.08G361100.Wm82.a2.v1	9.61519e-40	-1.50487
Glyma.09G058000.Wm82.a2.v1	9.10482e-05	-1.30639
Glyma.15G189700.Wm82.a2.v1	3.6162e-07	-1.79956
Glyma.19G050800.Wm82.a2.v1	1.06335e-58	-1.39403
Glyma.02G176800.Wm82.a2.v1	0.00030956	-1.51808
Glyma.15G264100.Wm82.a2.v1	7.62953e-06	-1.67075
Glyma.13G340000.Wm82.a2.v1	1.28317e-21	-1.47832
Glyma.09G281100.Wm82.a2.v1	1.32101e-05	-1.28866
Glycine_max_newGene_183	4.92723e-13	-3.12068
Glyma.06G200300.Wm82.a2.v1	0.00197121	-1.07236
Glyma.13G172100.Wm82.a2.v1	1.36264e-06	-1.47609
Glyma.14G179600.Wm82.a2.v1	8.21989e-14	-1.17521
Glyma.18G026600.Wm82.a2.v1	6.52124e-21	-1.33453
Glyma.04G084900.Wm82.a2.v1	2.2875e-09	-1.39122
Glyma.06G123700.Wm82.a2.v1	1.25993e-63	-1.43269
Glyma.01G092300.Wm82.a2.v1	9.20774e-10	-1.09219
Glyma.13G044500.Wm82.a2.v1	4.99558e-31	-3.28224
Glyma.02G016400.Wm82.a2.v1	5.81851e-24	-1.13679
Glyma.20G077900.Wm82.a2.v1	7.71766e-07	-1.16647
Glyma.08G247500.Wm82.a2.v1	4.95367e-28	-1.59701
Glyma.13G059700.Wm82.a2.v1	0.00838055	-1.22997
Glyma.02G010600.Wm82.a2.v1	2.53862e-16	-1.06447
Glyma.20G067600.Wm82.a2.v1	1.39216e-16	-1.17119
Glyma.16G094000.Wm82.a2.v1	6.56639e-05	-1.54086
Glyma.01G148900.Wm82.a2.v1	0.000327651	-1.04957
Glyma.10G190200.Wm82.a2.v1	8.28875e-06	-1.24011
Glyma.08G358100.Wm82.a2.v1	1.05419e-07	-1.57496
Glyma.18G280800.Wm82.a2.v1	0.00300022	-1.02095
Glyma.12G091400.Wm82.a2.v1	1.09881e-22	-3.54401
Glyma.06G048300.Wm82.a2.v1	1.56696e-07	-1.42139
Glyma.03G031600.Wm82.a2.v1	5.44868e-05	-1.40533
Glycine_max_newGene_858	0.00811218	-1.03675
Glyma.05G130200.Wm82.a2.v1	8.1582e-05	-1.81125
Glyma.02G137300.Wm82.a2.v1	1.75091e-06	-1.04607
Glyma.03G179200.Wm82.a2.v1	1.01726e-33	-2.69378
Glyma.18G197700.Wm82.a2.v1	0.00692812	-1.29057
Glyma.05G228100.Wm82.a2.v1	7.0689e-09	-1.16899
Glyma.15G115000.Wm82.a2.v1	2.62675e-11	-1.4926
Glyma.12G181500.Wm82.a2.v1	4.36932e-23	-1.10056
Glyma.16G068800.Wm82.a2.v1	1.98604e-07	-2.67275
Glyma.01G158700.Wm82.a2.v1	0.00175195	-1.2076
Glyma.16G012700.Wm82.a2.v1	8.12024e-10	-1.37852
Glyma.10G261100.Wm82.a2.v1	0.0020259	-1.17567
Glyma.10G089900.Wm82.a2.v1	0.00424515	-1.2747
Glyma.10G021700.Wm82.a2.v1	1.18187e-37	-1.21505
Glyma.18G260500.Wm82.a2.v1	0.000379104	-1.05384
Glyma.13G111700.Wm82.a2.v1	1.09103e-06	-1.00768
Glyma.05G116300.Wm82.a2.v1	4.27555e-177	-2.65682
Glyma.09G047900.Wm82.a2.v1	1.8425e-62	-1.57777
Glycine_max_newGene_2809	1.04511e-09	-2.04717
Glyma.14G051500.Wm82.a2.v1	2.8211e-12	-1.05133
Glyma.15G126900.Wm82.a2.v1	0.000110945	-1.12147
Glyma.17G252400.Wm82.a2.v1	1.15126e-17	-2.72499
Glyma.11G106000.Wm82.a2.v1	3.81633e-10	-1.13163
Glyma.04G079400.Wm82.a2.v1	4.05679e-09	-1.15411
Glyma.03G157400.Wm82.a2.v1	3.55219e-09	-1.26353
Glyma.17G128100.Wm82.a2.v1	5.8568e-21	-1.29059
Glyma.06G295800.Wm82.a2.v1	1.02155e-06	-1.38291
Glyma.18G236700.Wm82.a2.v1	8.33596e-164	-1.54645
Glycine_max_newGene_3731	0.00154455	-1.37292
Glyma.03G134100.Wm82.a2.v1	6.86646e-08	-1.16684
Glyma.04G109800.Wm82.a2.v1	1.6807e-05	-1.6531
Glyma.13G244000.Wm82.a2.v1	9.24247e-10	-2.35341
Glyma.13G362200.Wm82.a2.v1	8.99136e-22	-1.44264
Glyma.12G091100.Wm82.a2.v1	1.66251e-110	-1.366
Glyma.11G174900.Wm82.a2.v1	5.70558e-17	-1.65042
Glyma.01G131900.Wm82.a2.v1	8.59974e-08	-1.60742
Glyma.10G196500.Wm82.a2.v1	5.38189e-08	-1.26034
Glyma.09G266200.Wm82.a2.v1	1.03218e-13	-1.17066
Glyma.02G304900.Wm82.a2.v1	0.000212374	-1.61095
Glyma.12G215300.Wm82.a2.v1	0.00094972	-1.20812
Glyma.20G158200.Wm82.a2.v1	0.00188735	-1.05457
Glyma.09G008400.Wm82.a2.v1	1.1244e-06	-1.10258
Glyma.13G357500.Wm82.a2.v1	8.58775e-07	-1.6549
Glyma.16G071400.Wm82.a2.v1	0.00336738	-1.0623
Glyma.01G100000.Wm82.a2.v1	0.000722166	-1.49178
Glyma.08G326300.Wm82.a2.v1	0.00250094	-1.27749
Glyma.19G117000.Wm82.a2.v1	6.45348e-05	-1.39048
Glyma.11G036000.Wm82.a2.v1	6.43724e-16	-1.17047
Glyma.18G221500.Wm82.a2.v1	0.000244833	-1.37312
Glyma.20G185100.Wm82.a2.v1	2.05378e-08	-1.45359
Glyma.10G206600.Wm82.a2.v1	9.46641e-47	-1.22807
Glycine_max_newGene_1553	1.89666e-09	-1.51369
Glyma.17G089300.Wm82.a2.v1	2.53155e-05	-1.11762
Glyma.05G229500.Wm82.a2.v1	2.91667e-41	-1.07087
Glyma.19G252600.Wm82.a2.v1	1.62522e-24	-1.01679
Glyma.09G008600.Wm82.a2.v1	0.00935454	-1.23463
Glyma.13G338100.Wm82.a2.v1	0.00541344	-1.36127
Glyma.09G033800.Wm82.a2.v1	1.97225e-13	-1.20533
Glycine_max_newGene_634	0.00289815	-1.29472
Glycine_max_newGene_1793	2.95399e-11	-2.85927
Glycine_max_newGene_1794	1.11352e-08	-2.88003
Glyma.13G173800.Wm82.a2.v1	0.000142508	-1.81347
Glycine_max_newGene_2886	0.000317227	-1.70422
Glyma.08G163900.Wm82.a2.v1	0.0050971	-1.02267
Glyma.14G055000.Wm82.a2.v1	4.67406e-05	-1.16973
Glyma.05G158900.Wm82.a2.v1	0.00121223	-1.16353
Glyma.09G020100.Wm82.a2.v1	3.69155e-11	-1.81463
Glyma.07G164600.Wm82.a2.v1	8.62603e-21	-1.77675
Glyma.16G216300.Wm82.a2.v1	5.87033e-22	-1.26318
Glyma.20G156700.Wm82.a2.v1	1.61518e-06	-1.29289
Glyma.02G062700.Wm82.a2.v1	0.00158316	-1.21816
Glyma.08G023500.Wm82.a2.v1	0.00189407	-1.23382
Glyma.02G293900.Wm82.a2.v1	4.49961e-07	-1.10609
Glyma.07G254200.Wm82.a2.v1	4.15337e-07	-1.21865
Glyma.16G143300.Wm82.a2.v1	2.13032e-17	-1.00361
Glyma.15G084200.Wm82.a2.v1	9.62401e-15	-1.3948
Glyma.18G183100.Wm82.a2.v1	0.00604576	-1.23594
Glyma.16G197200.Wm82.a2.v1	9.98303e-11	-1.36587
Glyma.07G133700.Wm82.a2.v1	9.00779e-25	-2.30085
Glyma.10G193500.Wm82.a2.v1	3.3364e-34	-3.93068
Glyma.08G015600.Wm82.a2.v1	2.6228e-109	-1.44524
Glycine_max_newGene_3274	0.00530763	-1.28107
Glyma.15G124700.Wm82.a2.v1	1.10557e-37	-1.06028
Glyma.20G100900.Wm82.a2.v1	3.46463e-45	-1.45505
Glyma.05G019800.Wm82.a2.v1	1.50432e-24	-1.30539
Glyma.01G022400.Wm82.a2.v1	7.83723e-07	-1.34841
Glyma.18G257100.Wm82.a2.v1	0.000415824	-1.30561
Glyma.17G139500.Wm82.a2.v1	0.000179073	-1.58787
Glyma.19G078600.Wm82.a2.v1	0.000432289	-1.13483
Glyma.08G322100.Wm82.a2.v1	2.35948e-09	-1.56765
Glyma.09G178200.Wm82.a2.v1	1.46757e-12	-1.27972
Glyma.06G081100.Wm82.a2.v1	7.18406e-39	-2.62811
Glyma.13G255100.Wm82.a2.v1	2.48602e-10	-2.2835
Glyma.15G150200.Wm82.a2.v1	2.32255e-07	-2.42716
Glyma.04G081700.Wm82.a2.v1	0.000662895	-1.29905
Glyma.12G031000.Wm82.a2.v1	6.80955e-16	-1.27215
Glyma.07G134800.Wm82.a2.v1	2.8267e-18	-1.10551
Glyma.08G116200.Wm82.a2.v1	0.000438467	-1.81308
Glyma.14G201200.Wm82.a2.v1	4.12367e-06	-1.50135
Glyma.09G010800.Wm82.a2.v1	0.000467537	-1.65144
Glyma.07G117500.Wm82.a2.v1	1.54647e-10	-2.7494
Glyma.12G049200.Wm82.a2.v1	1.5599e-05	-2.03565
Glyma.05G018800.Wm82.a2.v1	1.12908e-05	-1.18544
Glyma.02G207400.Wm82.a2.v1	0.0021293	-1.10662
Glyma.10G070100.Wm82.a2.v1	9.00896e-05	-1.48884
Glyma.08G344400.Wm82.a2.v1	1.79919e-05	-1.49023
Glyma.15G087900.Wm82.a2.v1	5.25361e-06	-1.50834
Glyma.18G196200.Wm82.a2.v1	2.32745e-30	-1.01957
Glyma.05G082000.Wm82.a2.v1	2.15792e-08	-1.57766
Glyma.07G054100.Wm82.a2.v1	0.00346439	-1.26183
Glyma.08G163100.Wm82.a2.v1	6.22141e-09	-2.11674
Glyma.14G159500.Wm82.a2.v1	0.00233376	-1.16855
Glyma.17G119600.Wm82.a2.v1	0.00531648	-1.32136
Glyma.18G012200.Wm82.a2.v1	2.11513e-13	-1.06859
Glycine_max_newGene_575	0.00309007	-1.26899
Glyma.06G295900.Wm82.a2.v1	0.00180225	-1.37469
Glyma.13G150600.Wm82.a2.v1	1.86994e-05	-1.15458
Glyma.03G259200.Wm82.a2.v1	0.000230846	-1.49447
Glycine_max_newGene_375	6.275e-09	-1.42567
Glyma.12G209700.Wm82.a2.v1	3.05396e-23	-1.04475
Glyma.10G047100.Wm82.a2.v1	1.57992e-50	-2.29427
Glyma.08G169800.Wm82.a2.v1	5.37799e-36	-1.01451
Glyma.06G069900.Wm82.a2.v1	2.70493e-14	-1.66969
Glycine_max_newGene_972	0.00101206	-1.25869
Glyma.18G300800.Wm82.a2.v1	3.32409e-16	-1.2443
Glyma.02G286900.Wm82.a2.v1	2.60135e-07	-1.02588
Glyma.04G005600.Wm82.a2.v1	1.76077e-05	-1.09034
Glyma.02G193800.Wm82.a2.v1	5.24416e-14	-1.00495
Glyma.18G057200.Wm82.a2.v1	2.5229e-76	-2.10248
Glyma.06G018000.Wm82.a2.v1	0.0050723	-1.06623
Glyma.20G212300.Wm82.a2.v1	3.20942e-05	-1.85099
Glyma.17G218600.Wm82.a2.v1	3.98147e-38	-3.41786
Glyma.09G278000.Wm82.a2.v1	4.82885e-147	-4.30029
Glyma.02G076800.Wm82.a2.v1	0.0049661	-1.32232
Glyma.13G172300.Wm82.a2.v1	0.000592286	-1.06425
Glyma.08G100800.Wm82.a2.v1	5.01202e-08	-1.48688
Glyma.13G248200.Wm82.a2.v1	1.75098e-28	-1.81381
Glyma.17G125600.Wm82.a2.v1	0.000469356	-1.3678
Glyma.17G074600.Wm82.a2.v1	1.67401e-22	-1.17681
Glyma.12G031100.Wm82.a2.v1	0.000952589	-1.21221
Glyma.20G020000.Wm82.a2.v1	8.96678e-06	-1.02144
Glyma.05G019000.Wm82.a2.v1	4.58496e-23	-1.76952
Glyma.01G111900.Wm82.a2.v1	4.36686e-11	-1.41437
Glyma.17G071300.Wm82.a2.v1	7.94826e-21	-1.29624
Glyma.12G155800.Wm82.a2.v1	3.49503e-05	-1.63513
Glyma.17G147100.Wm82.a2.v1	2.71832e-08	-1.27469
Glyma.11G246400.Wm82.a2.v1	5.86382e-05	-1.51513
Glyma.11G068700.Wm82.a2.v1	0.000140001	-1.6531
Glyma.08G285100.Wm82.a2.v1	2.26694e-24	-1.24807
Glyma.13G237400.Wm82.a2.v1	8.39438e-07	-1.93991
Glyma.18G024000.Wm82.a2.v1	4.01009e-07	-1.43306
Glyma.07G142300.Wm82.a2.v1	1.60437e-10	-1.11664
Glyma.18G012800.Wm82.a2.v1	0.0042182	-1.10372
Glyma.08G322200.Wm82.a2.v1	4.11641e-06	-1.00924
Glyma.10G156100.Wm82.a2.v1	6.97869e-55	-1.09516
Glyma.10G104800.Wm82.a2.v1	1.63086e-16	-1.75369
Glyma.09G276400.Wm82.a2.v1	0.000358745	-1.23895
Glyma.08G037800.Wm82.a2.v1	6.13126e-07	-2.27599
Glycine_max_newGene_2878	0.000214936	-1.24981
Glycine_max_newGene_2877	0.000415521	-1.12416
Glyma.06G100400.Wm82.a2.v1	5.61815e-20	-1.89774
Glyma.02G310200.Wm82.a2.v1	7.96262e-05	-1.41429
Glyma.14G200300.Wm82.a2.v1	1.87249e-27	-2.10159
Glyma.11G131800.Wm82.a2.v1	6.03013e-08	-1.01589
Glyma.14G201300.Wm82.a2.v1	5.81532e-54	-3.58155
Glyma.20G056900.Wm82.a2.v1	9.15753e-07	-1.37582
Glyma.15G122100.Wm82.a2.v1	7.03181e-08	-1.10005
Glyma.03G238100.Wm82.a2.v1	8.05539e-34	-1.26661
Glyma.17G062300.Wm82.a2.v1	6.17495e-24	-1.21891
Glyma.14G187900.Wm82.a2.v1	1.23187e-21	-1.33806
Glyma.06G251000.Wm82.a2.v1	1.03459e-08	-2.99543
Glyma.18G008500.Wm82.a2.v1	0.00980231	-1.09856
Glyma.03G115200.Wm82.a2.v1	1.92102e-08	-1.17059
Glyma.11G062200.Wm82.a2.v1	7.85181e-13	-1.09586
Glyma.11G179900.Wm82.a2.v1	1.31454e-21	-1.33321
Glyma.14G197500.Wm82.a2.v1	5.24754e-09	-1.45768
Glyma.10G060600.Wm82.a2.v1	2.17464e-08	-1.59536
Glyma.17G029500.Wm82.a2.v1	2.72978e-05	-1.54466
Glyma.07G073400.Wm82.a2.v1	0.00596692	-1.10472
Glyma.06G265700.Wm82.a2.v1	8.09716e-39	-3.04061
Glyma.13G069900.Wm82.a2.v1	0.00010925	-1.27404
Glyma.18G251000.Wm82.a2.v1	1.8405e-15	-2.29069
Glyma.13G052900.Wm82.a2.v1	1.53678e-16	-2.19481
Glyma.17G062600.Wm82.a2.v1	2.72373e-15	-1.57609
Glyma.10G063600.Wm82.a2.v1	0.000258203	-1.2686
Glyma.09G168400.Wm82.a2.v1	6.38018e-07	-1.32247
Glyma.10G064500.Wm82.a2.v1	3.16232e-21	-1.11769
Glyma.04G005400.Wm82.a2.v1	1.96025e-11	-3.41199
Glyma.17G126600.Wm82.a2.v1	1.50198e-53	-2.90423
Glyma.19G238000.Wm82.a2.v1	7.81251e-15	-1.13351
Glyma.10G112000.Wm82.a2.v1	0.000133617	-1.08108
Glyma.09G228000.Wm82.a2.v1	2.3571e-11	-1.37142
Glyma.05G149900.Wm82.a2.v1	1.44819e-35	-1.12404
Glyma.20G160300.Wm82.a2.v1	1.51645e-08	-1.03947
Glyma.09G129800.Wm82.a2.v1	0.00784689	-1.23145
Glyma.08G240500.Wm82.a2.v1	6.2651e-05	-1.91774
Glyma.19G133700.Wm82.a2.v1	1.76458e-09	-2.21605
Glyma.14G033500.Wm82.a2.v1	2.05651e-06	-1.05218
Glyma.07G248100.Wm82.a2.v1	2.10939e-13	-1.99509
Glyma.04G018900.Wm82.a2.v1	1.69236e-12	-1.05948
Glyma.18G135300.Wm82.a2.v1	0.00584021	-1.11408
Glyma.13G046900.Wm82.a2.v1	2.05959e-18	-1.2594
Glyma.07G191200.Wm82.a2.v1	1.13388e-06	-1.10248
Glyma.08G004600.Wm82.a2.v1	3.6837e-17	-2.20779
Glyma.04G183700.Wm82.a2.v1	4.39269e-12	-1.12527
Glyma.12G069300.Wm82.a2.v1	0.000758827	-1.6514
Glyma.19G015300.Wm82.a2.v1	4.36891e-19	-2.59528
Glyma.15G143900.Wm82.a2.v1	1.20398e-120	-2.15363
Glyma.12G161500.Wm82.a2.v1	1.643e-08	-2.85314
Glyma.06G073700.Wm82.a2.v1	2.59269e-05	-1.46818
Glyma.09G144300.Wm82.a2.v1	3.45126e-09	-1.34959
Glyma.03G104500.Wm82.a2.v1	1.85023e-06	-2.03422
Glyma.06G119000.Wm82.a2.v1	0.000185981	-1.50858
Glyma.19G014200.Wm82.a2.v1	0.000626612	-1.6915
Glyma.13G365900.Wm82.a2.v1	4.58219e-15	-1.1094
Glyma.15G023100.Wm82.a2.v1	8.05553e-07	-1.90307
Glyma.14G190400.Wm82.a2.v1	4.39983e-144	-1.95135
Glycine_max_newGene_1954	2.63752e-34	-1.43674
Glyma.06G306200.Wm82.a2.v1	1.15559e-16	-1.76799
Glyma.12G093600.Wm82.a2.v1	4.37225e-28	-1.72633
Glyma.06G312000.Wm82.a2.v1	0.000189057	-1.80859
Glyma.07G144900.Wm82.a2.v1	3.81303e-12	-1.19562
Glyma.08G020900.Wm82.a2.v1	8.43898e-05	-1.29618
Glyma.11G018400.Wm82.a2.v1	0.00129203	-1.48575
Glyma.04G236400.Wm82.a2.v1	1.32142e-10	-1.59293
Glyma.02G214900.Wm82.a2.v1	4.86054e-14	-1.10804
Glyma.04G051500.Wm82.a2.v1	5.37923e-05	-1.58816
Glyma.10G021400.Wm82.a2.v1	0.00131619	-1.41052
Glyma.03G218800.Wm82.a2.v1	0.00129115	-1.26293
Glyma.11G234800.Wm82.a2.v1	1.99173e-11	-2.35217
Glyma.04G143500.Wm82.a2.v1	0.0016046	-1.09046
Glyma.02G108800.Wm82.a2.v1	0.000389677	-1.38745
Glyma.13G322400.Wm82.a2.v1	0.00303822	-1.22693
Glyma.05G179700.Wm82.a2.v1	1.32142e-10	-1.75447
Glyma.08G290200.Wm82.a2.v1	5.64703e-06	-1.47576
Glyma.05G180600.Wm82.a2.v1	0	-4.76137
Glyma.09G238200.Wm82.a2.v1	1.15867e-41	-1.11755
Glyma.11G221600.Wm82.a2.v1	1.84597e-14	-2.48105
Glyma.11G230000.Wm82.a2.v1	9.51865e-17	-1.38947
Glyma.01G025000.Wm82.a2.v1	1.16525e-17	-1.21696
Glyma.08G038600.Wm82.a2.v1	0.00022183	-1.20213
Glyma.11G050800.Wm82.a2.v1	4.07722e-05	-1.11341
Glyma.20G204100.Wm82.a2.v1	2.80295e-31	-1.3696
Glyma.05G054300.Wm82.a2.v1	1.33206e-18	-4.21872
Glyma.09G169800.Wm82.a2.v1	8.67588e-12	-3.46206
Glyma.05G226000.Wm82.a2.v1	2.40088e-23	-2.39422
Glyma.11G078500.Wm82.a2.v1	2.88893e-10	-1.67989
Glyma.05G144400.Wm82.a2.v1	0.000121607	-1.11197
Glyma.14G038800.Wm82.a2.v1	4.43355e-05	-1.14379
Glyma.08G229100.Wm82.a2.v1	4.71108e-19	-1.33506
Glyma.20G196900.Wm82.a2.v1	1.17712e-40	-4.60171
Glyma.07G010900.Wm82.a2.v1	1.26997e-07	-1.22037
Glyma.15G239700.Wm82.a2.v1	0	-2.56641
Glyma.15G066200.Wm82.a2.v1	7.13058e-27	-1.9115
Glyma.07G257700.Wm82.a2.v1	5.42625e-99	-1.27761
Glyma.02G233200.Wm82.a2.v1	1.0977e-13	-2.51637
Glyma.07G211300.Wm82.a2.v1	8.52945e-05	-1.14322
Glyma.08G212500.Wm82.a2.v1	3.2628e-07	-1.41284
Glyma.08G359500.Wm82.a2.v1	4.68509e-07	-1.90628
Glyma.12G039600.Wm82.a2.v1	1.3513e-36	-2.83398
Glyma.18G282100.Wm82.a2.v1	4.25658e-10	-1.01764
Glyma.03G168500.Wm82.a2.v1	0.00184328	-1.21653
Glyma.18G211800.Wm82.a2.v1	1.97494e-20	-1.43439
Glyma.18G176000.Wm82.a2.v1	5.21114e-05	-1.79266
Glyma.04G006200.Wm82.a2.v1	1.83105e-37	-1.95735
Glyma.02G003600.Wm82.a2.v1	6.96699e-07	-1.30888
Glyma.09G211100.Wm82.a2.v1	0.000692202	-1.01938
Glyma.15G107500.Wm82.a2.v1	3.9214e-10	-2.55003
Glyma.06G026600.Wm82.a2.v1	2.26928e-10	-1.36867
Glyma.08G210200.Wm82.a2.v1	3.72926e-19	-1.5253
Glyma.04G240600.Wm82.a2.v1	0.00100526	-1.15692
Glyma.10G029000.Wm82.a2.v1	8.13167e-10	-1.00717
Glycine_max_newGene_1284	2.42807e-06	-1.55559
Glyma.01G058400.Wm82.a2.v1	1.29833e-10	-1.28979
Glyma.14G113600.Wm82.a2.v1	2.57463e-06	-1.61795
Glyma.08G345400.Wm82.a2.v1	4.60723e-29	-1.12081
Glyma.14G007800.Wm82.a2.v1	7.06197e-09	-1.69365
Glyma.12G193400.Wm82.a2.v1	9.5114e-06	-2.09678
Glyma.09G259500.Wm82.a2.v1	4.02385e-13	-1.20246
Glyma.01G174200.Wm82.a2.v1	0.000305061	-1.1629
Glyma.08G285400.Wm82.a2.v1	3.25971e-81	-1.12017
Glyma.11G054200.Wm82.a2.v1	6.20632e-08	-1.29659
Glyma.13G051900.Wm82.a2.v1	3.10421e-42	-1.24833
Glyma.15G172700.Wm82.a2.v1	0.0036105	-1.43986
Glyma.16G123400.Wm82.a2.v1	7.44949e-19	-4.23406
Glyma.17G060400.Wm82.a2.v1	9.57829e-05	-1.56389
Glyma.10G034400.Wm82.a2.v1	4.67701e-14	-1.01049
Glyma.11G020400.Wm82.a2.v1	0.000112219	-1.75039
Glyma.07G063100.Wm82.a2.v1	1.29451e-20	-1.0862
Glycine_max_newGene_1851	0.00366401	-1.20625
Glyma.02G117900.Wm82.a2.v1	1.2885e-10	-1.22189
Glyma.18G011500.Wm82.a2.v1	4.0804e-17	-1.56713
Glyma.02G164400.Wm82.a2.v1	0.000727692	-1.20502
Glyma.14G053700.Wm82.a2.v1	1.23882e-14	-1.74186
Glyma.07G022800.Wm82.a2.v1	0.000456532	-1.35353
Glyma.02G111900.Wm82.a2.v1	1.48452e-05	-1.55373
Glyma.05G009200.Wm82.a2.v1	1.86215e-11	-1.13858
Glyma.08G215400.Wm82.a2.v1	1.31e-05	-1.02886
Glyma.19G007600.Wm82.a2.v1	3.24672e-06	-1.07016
Glyma.14G217800.Wm82.a2.v1	0.000611129	-1.22962
Glycine_max_newGene_374	7.2566e-09	-1.78986
Glyma.13G245000.Wm82.a2.v1	1.29547e-08	-1.03712
Glyma.02G267100.Wm82.a2.v1	1.02663e-05	-1.43977
Glyma.15G001700.Wm82.a2.v1	4.69069e-19	-1.24577
Glyma.02G147100.Wm82.a2.v1	1.08794e-19	-1.33336
Glyma.18G259900.Wm82.a2.v1	8.78783e-07	-1.49927
Glyma.10G224300.Wm82.a2.v1	0.00385334	-1.09658
Glyma.14G050900.Wm82.a2.v1	2.26396e-70	-1.10532
Glyma.18G172100.Wm82.a2.v1	1.81322e-07	-1.9323
Glyma.12G035300.Wm82.a2.v1	7.04733e-05	-1.16754
Glyma.16G066700.Wm82.a2.v1	1.02235e-07	-1.56199
Glyma.06G172200.Wm82.a2.v1	6.74582e-08	-2.61505
Glyma.13G281700.Wm82.a2.v1	2.29236e-08	-1.19987
Glyma.20G022500.Wm82.a2.v1	3.29353e-06	-1.26887
Glyma.17G162800.Wm82.a2.v1	6.59605e-08	-1.85106
Glyma.16G117900.Wm82.a2.v1	2.28377e-21	-1.77974
Glyma.17G096800.Wm82.a2.v1	2.63992e-33	-4.88817
Glyma.13G037400.Wm82.a2.v1	6.27369e-05	-1.02321
Glyma.16G146800.Wm82.a2.v1	3.05749e-05	-1.0316
Glyma.01G213500.Wm82.a2.v1	1.73188e-06	-1.6002
Glyma.10G209800.Wm82.a2.v1	4.0188e-09	-1.03359
Glyma.13G241200.Wm82.a2.v1	0.00407984	-1.08779
Glyma.06G109200.Wm82.a2.v1	8.51439e-26	-2.56675
Glycine_max_newGene_1017	7.06019e-13	-1.98107
Glyma.03G114300.Wm82.a2.v1	9.17051e-09	-1.19485
Glyma.04G091300.Wm82.a2.v1	2.03083e-07	-1.62425
Glyma.11G131700.Wm82.a2.v1	2.38238e-14	-1.34329
Glyma.15G042400.Wm82.a2.v1	1.11922e-05	-1.1542
Glyma.11G024300.Wm82.a2.v1	9.4355e-08	-1.81485
Glyma.04G254800.Wm82.a2.v1	5.57384e-08	-1.41698
Glyma.18G044000.Wm82.a2.v1	1.85426e-09	-1.20229
Glyma.05G247500.Wm82.a2.v1	0.00794191	-1.0581
Glyma.04G254200.Wm82.a2.v1	1.78403e-15	-1.34699
Glyma.02G177500.Wm82.a2.v1	0.000185326	-1.08433
Glyma.17G242100.Wm82.a2.v1	1.21439e-12	-1.07814

## Sheet: 2089 down-regulated genes
#ID	FDR	log2FC
Glyma.09G073000.Wm82.a2.v1	0.000647959	1.00092
Glyma.19G242000.Wm82.a2.v1	2.81391e-99	2.48732
Glyma.01G129100.Wm82.a2.v1	3.17749e-16	3.55003
Glyma.10G017600.Wm82.a2.v1	7.27161e-17	1.58841
Glyma.08G073900.Wm82.a2.v1	0.00927252	1.17328
Glyma.04G235800.Wm82.a2.v1	1.35337e-32	1.04222
Glyma.06G118600.Wm82.a2.v1	7.1915e-49	1.26312
Glyma.15G182600.Wm82.a2.v1	2.06448e-30	1.9386
Glyma.08G254200.Wm82.a2.v1	5.59104e-36	1.42224
Glyma.08G200000.Wm82.a2.v1	9.03976e-48	1.31921
Glyma.02G282100.Wm82.a2.v1	4.09019e-21	1.73985
Glyma.13G340500.Wm82.a2.v1	8.05798e-13	1.71393
Glyma.06G104800.Wm82.a2.v1	6.02942e-07	2.2672
Glyma.15G071300.Wm82.a2.v1	1.40754e-13	2.33365
Glyma.10G224200.Wm82.a2.v1	3.16816e-83	1.32928
Glyma.17G037400.Wm82.a2.v1	2.32363e-90	1.58605
Glyma.15G166800.Wm82.a2.v1	7.98293e-12	1.0498
Glyma.18G244100.Wm82.a2.v1	2.24065e-100	1.59127
Glyma.03G201300.Wm82.a2.v1	8.782e-08	2.37469
Glyma.19G196400.Wm82.a2.v1	0.0001991	1.25346
Glyma.15G217100.Wm82.a2.v1	5.2591e-17	3.23639
Glyma.02G053900.Wm82.a2.v1	1.34306e-15	1.39969
Glyma.11G245400.Wm82.a2.v1	3.60709e-76	1.30774
Glyma.05G166800.Wm82.a2.v1	6.23701e-248	2.00768
Glyma.01G115900.Wm82.a2.v1	1.0799e-56	1.44508
Glyma.11G206300.Wm82.a2.v1	2.09109e-13	1.64591
Glyma.17G053600.Wm82.a2.v1	1.65895e-07	1.08667
Glyma.04G230500.Wm82.a2.v1	0.00694517	1.03362
Glyma.11G139400.Wm82.a2.v1	1.37813e-08	1.29379
Glyma.14G080100.Wm82.a2.v1	1.32436e-17	1.35006
Glyma.20G144800.Wm82.a2.v1	5.76814e-168	3.23646
Glyma.18G219700.Wm82.a2.v1	1.43913e-13	2.92046
Glyma.18G262200.Wm82.a2.v1	0.00388384	1.07537
Glyma.16G214500.Wm82.a2.v1	1.68163e-08	1.80193
Glyma.09G092700.Wm82.a2.v1	6.45328e-19	2.23458
Glyma.16G043200.Wm82.a2.v1	8.41944e-20	2.36195
Glyma.20G133200.Wm82.a2.v1	1.17147e-15	1.91093
Glyma.07G070300.Wm82.a2.v1	1.71568e-07	2.42032
Glyma.13G280600.Wm82.a2.v1	1.55924e-34	1.14446
Glyma.08G199800.Wm82.a2.v1	4.85753e-54	1.27719
Glyma.10G252400.Wm82.a2.v1	6.37405e-44	1.2712
Glyma.06G055400.Wm82.a2.v1	3.64287e-07	1.19408
Glyma.16G209500.Wm82.a2.v1	4.14352e-26	1.58974
Glycine_max_newGene_3196	6.41993e-32	1.03556
Glyma.06G087800.Wm82.a2.v1	1.0062e-111	2.35884
Glyma.12G065900.Wm82.a2.v1	1.13445e-19	1.0567
Glyma.13G330800.Wm82.a2.v1	5.80965e-08	1.38785
Glyma.05G221500.Wm82.a2.v1	3.65627e-18	1.10905
Glyma.01G151300.Wm82.a2.v1	2.13903e-06	1.95195
Glyma.09G151400.Wm82.a2.v1	5.34828e-22	2.32725
Glyma.09G262300.Wm82.a2.v1	3.83676e-05	1.00779
Glyma.10G025500.Wm82.a2.v1	2.53429e-06	1.88452
Glyma.06G114200.Wm82.a2.v1	6.19022e-13	2.01349
Glyma.04G167500.Wm82.a2.v1	2.49736e-05	1.66281
Glyma.03G141700.Wm82.a2.v1	1.7417e-09	1.15414
Glyma.20G238100.Wm82.a2.v1	7.38703e-25	1.54127
Glyma.16G119000.Wm82.a2.v1	7.84563e-77	1.95108
Glyma.08G281600.Wm82.a2.v1	4.45006e-12	1.45805
Glyma.07G032500.Wm82.a2.v1	1.37821e-10	1.42031
Glyma.09G112700.Wm82.a2.v1	9.15125e-08	1.48769
Glyma.03G201100.Wm82.a2.v1	4.11109e-08	2.13524
Glyma.13G279100.Wm82.a2.v1	5.04699e-25	1.18211
Glyma.05G240700.Wm82.a2.v1	3.06812e-31	1.10456
Glyma.16G210500.Wm82.a2.v1	1.2343e-05	1.06795
Glyma.20G241800.Wm82.a2.v1	1.61642e-05	1.39751
Glyma.16G169000.Wm82.a2.v1	2.0926e-06	1.80644
Glyma.09G128600.Wm82.a2.v1	0.00475051	1.36592
Glyma.18G042100.Wm82.a2.v1	4.57833e-12	2.46004
Glyma.17G016600.Wm82.a2.v1	0.00083819	1.19867
Glyma.16G157100.Wm82.a2.v1	1.81913e-17	1.22278
Glyma.19G007700.Wm82.a2.v1	2.88997e-175	1.08407
Glyma.01G206600.Wm82.a2.v1	4.17085e-13	2.76792
Glyma.15G003700.Wm82.a2.v1	4.08311e-39	1.09999
Glyma.02G284800.Wm82.a2.v1	0.00138961	1.45371
Glyma.05G235600.Wm82.a2.v1	1.69094e-37	1.07152
Glyma.11G095100.Wm82.a2.v1	5.82982e-33	3.9989
Glyma.18G029300.Wm82.a2.v1	1.05271e-08	1.31768
Glyma.04G095000.Wm82.a2.v1	3.62072e-13	1.4663
Glyma.02G036400.Wm82.a2.v1	3.23654e-12	1.39496
Glyma.08G286800.Wm82.a2.v1	2.10983e-42	1.00279
Glyma.04G141400.Wm82.a2.v1	7.84199e-213	2.67411
Glyma.16G158100.Wm82.a2.v1	5.19547e-41	1.06706
Glyma.12G110000.Wm82.a2.v1	3.58074e-08	2.75614
Glyma.12G002000.Wm82.a2.v1	2.04828e-19	1.94917
Glycine_max_newGene_1331	4.39802e-09	2.64039
Glyma.05G126800.Wm82.a2.v1	3.64585e-18	3.14991
Glycine_max_newGene_1633	0.00297234	1.39
Glyma.12G137700.Wm82.a2.v1	0.000797477	1.29054
Glyma.13G065300.Wm82.a2.v1	1.29092e-23	1.68151
Glyma.03G238900.Wm82.a2.v1	0.00045534	1.74202
Glyma.01G076900.Wm82.a2.v1	7.55396e-34	1.36364
Glyma.19G081200.Wm82.a2.v1	7.29836e-08	1.39627
Glyma.10G297000.Wm82.a2.v1	1.05941e-12	1.32122
Glyma.11G109400.Wm82.a2.v1	6.92273e-24	1.22362
Glyma.05G003200.Wm82.a2.v1	6.16832e-57	1.59387
Glyma.10G289600.Wm82.a2.v1	2.27459e-36	1.03592
Glyma.14G058700.Wm82.a2.v1	5.01424e-05	1.39713
Glyma.07G258100.Wm82.a2.v1	2.03831e-13	2.04696
Glyma.18G137000.Wm82.a2.v1	0.00977652	1.02593
Glyma.18G281400.Wm82.a2.v1	5.51947e-05	1.72671
Glyma.04G220800.Wm82.a2.v1	2.62515e-05	1.1894
Glyma.03G254900.Wm82.a2.v1	1.18489e-07	2.45272
Glyma.02G107200.Wm82.a2.v1	3.31107e-46	1.72294
Glyma.13G176600.Wm82.a2.v1	4.89548e-12	1.97899
Glyma.05G234600.Wm82.a2.v1	1.01487e-69	3.32635
Glyma.11G017600.Wm82.a2.v1	2.10029e-08	1.09276
Glyma.13G361900.Wm82.a2.v1	3.67507e-46	2.55676
Glyma.17G030400.Wm82.a2.v1	4.8263e-12	3.14244
Glyma.15G061500.Wm82.a2.v1	3.58129e-26	1.39296
Glyma.05G172300.Wm82.a2.v1	1.26583e-131	1.16428
Glyma.01G095900.Wm82.a2.v1	8.77924e-06	1.5422
Glyma.17G143200.Wm82.a2.v1	8.4033e-64	1.13973
Glyma.02G255500.Wm82.a2.v1	2.55734e-80	1.08288
Glyma.16G049100.Wm82.a2.v1	0.00613211	1.13375
Glyma.12G093100.Wm82.a2.v1	1.63465e-13	1.19953
Glyma.06G317500.Wm82.a2.v1	8.96604e-15	1.06357
Glyma.13G136400.Wm82.a2.v1	1.67376e-61	1.06355
Glyma.06G164200.Wm82.a2.v1	1.34606e-84	1.79278
Glyma.02G136300.Wm82.a2.v1	3.77582e-45	2.03157
Glyma.05G108400.Wm82.a2.v1	1.14111e-05	2.15288
Glyma.20G203700.Wm82.a2.v1	4.06472e-05	1.05052
Glyma.17G233500.Wm82.a2.v1	2.20745e-09	1.13982
Glyma.14G043000.Wm82.a2.v1	0.000645774	1.40541
Glyma.20G184800.Wm82.a2.v1	0.00241222	1.31841
Glyma.20G212900.Wm82.a2.v1	1.12169e-218	1.78933
Glyma.18G271100.Wm82.a2.v1	3.16649e-25	2.6133
Glyma.03G205800.Wm82.a2.v1	2.45894e-20	1.23179
Glycine_max_newGene_1986	1.10535e-53	1.13968
Glyma.15G180900.Wm82.a2.v1	5.51024e-51	1.01269
Glyma.06G194800.Wm82.a2.v1	1.39199e-25	1.54886
Glyma.16G008600.Wm82.a2.v1	3.0032e-80	1.85968
Glyma.15G219400.Wm82.a2.v1	9.42926e-06	1.20964
Glyma.08G294100.Wm82.a2.v1	0.000714588	1.4515
Glyma.11G182500.Wm82.a2.v1	1.58629e-06	1.83743
Glyma.18G267900.Wm82.a2.v1	1.73861e-09	2.94589
Glyma.05G025900.Wm82.a2.v1	5.11076e-25	2.19662
Glyma.06G119500.Wm82.a2.v1	3.60256e-89	1.44204
Glyma.10G157900.Wm82.a2.v1	2.76377e-71	1.50837
Glyma.08G342300.Wm82.a2.v1	0	3.14486
Glyma.12G199200.Wm82.a2.v1	4.94581e-15	3.25147
Glyma.17G036300.Wm82.a2.v1	9.21832e-08	2.19181
Glyma.09G190000.Wm82.a2.v1	2.2934e-05	1.89044
Glyma.15G177900.Wm82.a2.v1	0.00255907	1.50215
Glyma.16G095000.Wm82.a2.v1	7.12571e-11	1.89016
Glyma.12G025400.Wm82.a2.v1	1.52182e-77	1.13701
Glyma.06G023700.Wm82.a2.v1	2.22781e-25	3.83254
Glyma.04G075800.Wm82.a2.v1	0.000999184	1.37718
Glyma.06G197600.Wm82.a2.v1	8.75226e-05	1.81735
Glyma.16G011900.Wm82.a2.v1	5.1362e-05	1.12548
Glyma.10G269400.Wm82.a2.v1	1.77921e-16	1.31705
Glyma.03G112800.Wm82.a2.v1	3.83526e-13	2.87342
Glyma.03G215100.Wm82.a2.v1	3.19103e-07	1.46772
Glyma.20G193400.Wm82.a2.v1	1.64895e-08	1.11841
Glyma.10G193200.Wm82.a2.v1	6.2752e-68	1.56827
Glyma.17G110200.Wm82.a2.v1	6.16197e-21	1.85815
Glyma.06G322100.Wm82.a2.v1	2.62779e-10	2.36612
Glyma.18G231700.Wm82.a2.v1	0	5.96416
Glyma.03G197900.Wm82.a2.v1	7.51689e-11	2.83612
Glyma.03G212400.Wm82.a2.v1	0.000486161	1.69581
Glyma.13G152900.Wm82.a2.v1	1.19178e-10	1.00053
Glyma.01G180800.Wm82.a2.v1	1.11032e-135	1.12568
Glyma.04G123800.Wm82.a2.v1	3.08434e-05	1.55251
Glyma.13G230600.Wm82.a2.v1	3.61071e-63	1.00078
Glyma.18G272200.Wm82.a2.v1	7.85474e-128	1.55946
Glyma.05G098600.Wm82.a2.v1	2.91885e-05	1.70591
Glyma.03G171900.Wm82.a2.v1	1.92911e-157	4.17354
Glyma.06G245200.Wm82.a2.v1	1.38025e-41	1.08288
Glyma.09G071400.Wm82.a2.v1	4.46068e-39	1.01062
Glyma.11G146200.Wm82.a2.v1	1.71519e-41	2.46692
Glyma.06G289700.Wm82.a2.v1	2.99786e-16	1.07109
Glyma.11G189500.Wm82.a2.v1	6.34566e-20	1.31814
Glyma.02G234200.Wm82.a2.v1	3.8588e-22	1.81417
Glyma.20G144600.Wm82.a2.v1	8.65293e-22	1.38383
Glyma.10G148700.Wm82.a2.v1	4.63477e-09	2.64741
Glyma.17G072300.Wm82.a2.v1	1.78043e-51	1.04772
Glyma.08G185500.Wm82.a2.v1	7.99314e-43	1.00277
Glyma.06G310000.Wm82.a2.v1	0.000258163	1.66591
Glyma.19G032500.Wm82.a2.v1	1.26444e-43	1.61199
Glyma.16G143600.Wm82.a2.v1	0	1.95574
Glyma.06G259800.Wm82.a2.v1	3.26727e-39	1.14765
Glyma.04G193500.Wm82.a2.v1	9.24764e-78	1.00337
Glyma.13G269900.Wm82.a2.v1	1.5545e-46	1.25932
Glyma.04G052800.Wm82.a2.v1	1.03699e-06	1.28923
Glyma.15G226500.Wm82.a2.v1	0.00216384	1.3548
Glyma.04G027200.Wm82.a2.v1	5.82126e-15	3.63775
Glyma.13G285300.Wm82.a2.v1	3.31489e-164	3.24136
Glyma.08G342000.Wm82.a2.v1	5.78944e-182	2.43367
Glyma.16G145800.Wm82.a2.v1	0	2.17041
Glyma.06G307700.Wm82.a2.v1	4.0858e-11	1.68886
Glyma.05G166700.Wm82.a2.v1	9.85247e-05	1.02169
Glyma.09G068700.Wm82.a2.v1	1.49647e-06	1.13163
Glyma.02G115200.Wm82.a2.v1	0.000752352	1.10164
Glyma.16G029300.Wm82.a2.v1	1.10882e-200	1.32538
Glyma.16G137200.Wm82.a2.v1	7.6575e-10	1.08446
Glyma.13G343000.Wm82.a2.v1	2.79863e-14	1.36798
Glyma.01G166000.Wm82.a2.v1	2.93627e-35	3.00546
Glyma.09G238100.Wm82.a2.v1	2.71199e-58	1.94614
Glyma.01G053100.Wm82.a2.v1	0.000745615	1.23265
Glyma.17G192000.Wm82.a2.v1	2.15668e-17	1.01318
Glyma.16G220900.Wm82.a2.v1	1.70731e-08	2.39743
Glyma.05G129600.Wm82.a2.v1	9.6386e-43	1.1543
Glyma.11G249700.Wm82.a2.v1	6.71231e-89	1.12892
Glyma.05G225900.Wm82.a2.v1	8.18233e-33	2.99535
Glyma.20G105300.Wm82.a2.v1	1.92937e-70	3.21016
Glyma.10G162800.Wm82.a2.v1	1.72845e-17	1.28336
Glyma.14G072300.Wm82.a2.v1	3.61319e-20	1.02398
Glyma.08G140400.Wm82.a2.v1	8.97409e-55	1.77726
Glyma.06G071100.Wm82.a2.v1	8.04474e-05	1.09539
Glyma.18G005800.Wm82.a2.v1	9.25483e-98	1.70022
Glyma.06G270400.Wm82.a2.v1	2.05579e-169	3.02252
Glyma.03G173300.Wm82.a2.v1	0.000528351	1.45463
Glyma.07G173000.Wm82.a2.v1	2.10605e-27	1.30277
Glyma.14G043500.Wm82.a2.v1	3.0577e-27	1.10384
Glyma.04G076000.Wm82.a2.v1	3.10343e-19	1.1093
Glyma.09G225400.Wm82.a2.v1	7.51458e-17	1.53048
Glyma.15G021400.Wm82.a2.v1	8.44077e-11	1.57286
Glyma.18G115500.Wm82.a2.v1	4.04912e-41	1.0995
Glyma.15G077000.Wm82.a2.v1	0.00379855	1.24595
Glyma.07G125600.Wm82.a2.v1	1.08376e-17	1.58887
Glyma.08G219700.Wm82.a2.v1	0.000696398	1.13758
Glyma.18G229100.Wm82.a2.v1	2.88312e-57	2.14008
Glyma.U020900.Wm82.a2.v1	4.56073e-08	1.29456
Glyma.07G215500.Wm82.a2.v1	1.59644e-22	2.64107
Glyma.03G232400.Wm82.a2.v1	4.33284e-12	1.88393
Glyma.05G068000.Wm82.a2.v1	8.17718e-91	2.52451
Glyma.13G186600.Wm82.a2.v1	9.3229e-100	3.25055
Glyma.06G300200.Wm82.a2.v1	0.00010546	1.18121
Glyma.04G020300.Wm82.a2.v1	1.25323e-208	1.20489
Glyma.10G002400.Wm82.a2.v1	3.15976e-41	1.15027
Glyma.13G346700.Wm82.a2.v1	2.52225e-19	3.39051
Glyma.15G088600.Wm82.a2.v1	8.8809e-07	1.532
Glyma.14G023500.Wm82.a2.v1	1.22027e-89	1.45551
Glyma.09G272100.Wm82.a2.v1	2.76822e-177	3.9598
Glyma.02G027700.Wm82.a2.v1	2.1126e-05	1.49926
Glyma.08G065100.Wm82.a2.v1	5.24845e-38	1.36451
Glyma.06G028900.Wm82.a2.v1	5.44467e-11	3.06952
Glyma.13G100600.Wm82.a2.v1	7.64918e-103	1.70549
Glyma.10G090700.Wm82.a2.v1	3.2875e-08	1.55174
Glyma.17G130100.Wm82.a2.v1	1.01224e-120	1.16191
Glyma.14G042700.Wm82.a2.v1	0.000346787	1.47594
Glyma.04G149300.Wm82.a2.v1	0.000105246	1.2556
Glyma.07G140100.Wm82.a2.v1	9.07867e-06	1.56151
Glyma.13G153400.Wm82.a2.v1	4.0149e-11	1.62438
Glyma.02G029200.Wm82.a2.v1	4.83442e-09	2.04812
Glyma.16G085600.Wm82.a2.v1	1.77976e-06	1.14751
Glyma.11G131000.Wm82.a2.v1	5.98015e-13	1.89333
Glyma.06G306500.Wm82.a2.v1	1.40699e-05	1.13023
Glyma.12G217300.Wm82.a2.v1	5.64825e-27	1.21007
Glyma.19G050300.Wm82.a2.v1	6.29873e-19	1.05487
Glyma.10G028900.Wm82.a2.v1	2.2288e-12	1.04628
Glyma.11G071700.Wm82.a2.v1	1.31319e-12	1.04188
Glyma.08G339600.Wm82.a2.v1	5.6025e-54	4.94896
Glyma.04G035100.Wm82.a2.v1	0.000265359	1.12825
Glyma.05G179300.Wm82.a2.v1	8.69288e-11	1.2127
Glyma.12G053700.Wm82.a2.v1	1.7397e-06	1.57772
Glyma.17G205000.Wm82.a2.v1	5.2912e-30	1.39335
Glyma.08G076400.Wm82.a2.v1	1.83781e-52	1.2389
Glyma.07G037000.Wm82.a2.v1	1.77938e-11	1.64029
Glyma.01G217700.Wm82.a2.v1	1.18439e-91	6.45832
Glyma.17G069200.Wm82.a2.v1	0	5.48722
Glyma.05G233700.Wm82.a2.v1	2.45265e-66	1.56208
Glyma.12G017700.Wm82.a2.v1	6.47527e-10	1.13544
Glyma.02G237100.Wm82.a2.v1	1.50135e-08	1.04993
Glyma.05G077100.Wm82.a2.v1	1.06048e-63	1.48105
Glyma.05G119200.Wm82.a2.v1	4.02428e-05	1.12581
Glyma.12G030500.Wm82.a2.v1	0.000138763	1.09625
Glyma.17G214900.Wm82.a2.v1	3.53672e-10	1.86115
Glyma.06G067000.Wm82.a2.v1	4.64662e-71	1.10766
Glyma.11G206100.Wm82.a2.v1	9.15454e-08	1.89649
Glyma.02G028100.Wm82.a2.v1	5.99673e-05	1.68909
Glycine_max_newGene_3806	0.000346997	1.59379
Glyma.13G347700.Wm82.a2.v1	0	2.87374
Glyma.11G014900.Wm82.a2.v1	5.07541e-26	1.32073
Glyma.15G057300.Wm82.a2.v1	0.00404148	1.25327
Glyma.03G199100.Wm82.a2.v1	2.82683e-13	1.31144
Glyma.09G160100.Wm82.a2.v1	1.15149e-59	2.3762
Glyma.10G169300.Wm82.a2.v1	4.1274e-39	1.87585
Glyma.01G114400.Wm82.a2.v1	5.15334e-06	1.0642
Glyma.03G085000.Wm82.a2.v1	6.01387e-10	2.1467
Glyma.06G310100.Wm82.a2.v1	8.00852e-158	2.35011
Glyma.13G204800.Wm82.a2.v1	5.27697e-119	1.11204
Glyma.07G136500.Wm82.a2.v1	1.34342e-67	1.58978
Glyma.09G249100.Wm82.a2.v1	1.66591e-07	1.10149
Glyma.17G088200.Wm82.a2.v1	6.01696e-10	1.22974
Glyma.13G200400.Wm82.a2.v1	5.99011e-24	2.77957
Glyma.08G212900.Wm82.a2.v1	2.52428e-22	1.02466
Glyma.06G069000.Wm82.a2.v1	2.12848e-06	1.46628
Glyma.02G257700.Wm82.a2.v1	5.93905e-27	2.72021
Glyma.04G170100.Wm82.a2.v1	7.02911e-14	1.72927
Glyma.09G099100.Wm82.a2.v1	0.00134369	1.29157
Glyma.03G125400.Wm82.a2.v1	2.91835e-06	2.17411
Glyma.03G040100.Wm82.a2.v1	0	2.78219
Glyma.11G226000.Wm82.a2.v1	1.43837e-23	1.67299
Glyma.20G237000.Wm82.a2.v1	2.04031e-21	1.09193
Glyma.02G120200.Wm82.a2.v1	1.48278e-19	1.15213
Glyma.07G034800.Wm82.a2.v1	3.03284e-131	1.05363
Glyma.13G250400.Wm82.a2.v1	5.2208e-48	1.08558
Glyma.05G239000.Wm82.a2.v1	7.12583e-59	1.1601
Glyma.02G001400.Wm82.a2.v1	1.82022e-05	1.34151
Glyma.07G141300.Wm82.a2.v1	2.57084e-09	3.00471
Glyma.09G209700.Wm82.a2.v1	6.50639e-29	1.42983
Glyma.02G042200.Wm82.a2.v1	3.95877e-14	2.0185
Glyma.07G047600.Wm82.a2.v1	9.31145e-127	1.01426
Glyma.14G189400.Wm82.a2.v1	6.48026e-75	1.01178
Glyma.03G247500.Wm82.a2.v1	6.38283e-08	1.315
Glycine_max_newGene_1446	2.72403e-12	2.01645
Glyma.17G060100.Wm82.a2.v1	8.4854e-05	1.95042
Glyma.02G128800.Wm82.a2.v1	1.36723e-10	1.49
Glyma.08G281300.Wm82.a2.v1	0.000356085	1.12929
Glyma.07G163200.Wm82.a2.v1	2.02419e-07	1.07983
Glyma.11G154900.Wm82.a2.v1	6.25545e-268	1.38534
Glyma.16G020300.Wm82.a2.v1	0.000611494	1.24453
Glyma.17G166600.Wm82.a2.v1	1.31327e-13	3.11767
Glyma.08G166000.Wm82.a2.v1	6.11451e-20	2.1095
Glyma.15G104900.Wm82.a2.v1	1.4319e-93	2.01665
Glyma.06G150300.Wm82.a2.v1	1.57167e-229	1.27484
Glyma.15G261900.Wm82.a2.v1	5.777e-191	1.15221
Glyma.15G062400.Wm82.a2.v1	1.55962e-07	2.58426
Glyma.18G036400.Wm82.a2.v1	1.48077e-241	1.26975
Glyma.08G203800.Wm82.a2.v1	7.36917e-57	2.59949
Glyma.08G330100.Wm82.a2.v1	3.65771e-24	2.64879
Glyma.08G059900.Wm82.a2.v1	8.37693e-11	1.51451
Glyma.13G325900.Wm82.a2.v1	8.04171e-81	1.23289
Glyma.16G057600.Wm82.a2.v1	4.48807e-33	3.15766
Glyma.19G164600.Wm82.a2.v1	7.23004e-06	2.00526
Glyma.11G207500.Wm82.a2.v1	3.64004e-22	3.11354
Glyma.04G091600.Wm82.a2.v1	0.000142049	1.16958
Glyma.17G217000.Wm82.a2.v1	6.16432e-25	2.35094
Glyma.10G066200.Wm82.a2.v1	2.35852e-11	1.00841
Glyma.15G094700.Wm82.a2.v1	2.82845e-73	1.29475
Glyma.04G209200.Wm82.a2.v1	2.76735e-12	1.12969
Glyma.11G181200.Wm82.a2.v1	6.06535e-05	1.96286
Glyma.06G141200.Wm82.a2.v1	0.00153097	1.32018
Glyma.12G164800.Wm82.a2.v1	4.44478e-17	1.37892
Glyma.01G152000.Wm82.a2.v1	2.15997e-24	1.34141
Glyma.14G103100.Wm82.a2.v1	0.00498278	1.152
Glyma.08G110700.Wm82.a2.v1	5.00086e-05	1.63823
Glyma.13G297400.Wm82.a2.v1	8.69479e-38	2.35426
Glyma.08G304000.Wm82.a2.v1	3.36941e-41	1.37136
Glyma.10G152200.Wm82.a2.v1	6.57529e-05	1.84843
Glyma.11G172500.Wm82.a2.v1	4.77384e-05	1.58724
Glyma.20G206600.Wm82.a2.v1	7.78375e-10	1.10776
Glyma.15G071200.Wm82.a2.v1	1.13487e-133	5.21943
Glyma.06G239900.Wm82.a2.v1	1.06078e-50	1.49397
Glyma.15G056100.Wm82.a2.v1	2.90256e-39	1.15878
Glyma.14G222500.Wm82.a2.v1	8.56563e-204	1.41216
Glyma.14G029100.Wm82.a2.v1	3.04255e-17	1.16634
Glyma.08G307600.Wm82.a2.v1	1.7302e-08	1.71084
Glyma.03G109900.Wm82.a2.v1	1.59149e-63	2.11213
Glyma.13G112400.Wm82.a2.v1	1.42644e-05	1.68423
Glyma.10G015000.Wm82.a2.v1	9.6155e-09	2.36076
Glyma.08G071300.Wm82.a2.v1	7.31675e-17	1.10099
Glyma.09G202000.Wm82.a2.v1	8.37547e-09	2.73859
Glyma.08G279700.Wm82.a2.v1	8.74113e-48	1.84886
Glyma.06G275900.Wm82.a2.v1	1.25624e-26	2.63851
Glyma.15G248600.Wm82.a2.v1	7.59019e-09	1.57575
Glyma.07G142700.Wm82.a2.v1	1.57401e-99	1.16724
Glyma.05G074900.Wm82.a2.v1	7.37788e-09	1.54265
Glyma.03G134500.Wm82.a2.v1	6.66435e-05	1.05599
Glyma.16G175600.Wm82.a2.v1	3.92578e-18	1.8322
Glyma.20G017900.Wm82.a2.v1	1.3925e-252	2.11773
Glyma.18G226200.Wm82.a2.v1	1.60205e-47	1.44142
Glyma.04G226900.Wm82.a2.v1	1.73868e-131	1.43857
Glyma.13G029200.Wm82.a2.v1	6.8116e-58	3.00186
Glyma.12G143900.Wm82.a2.v1	3.28694e-12	1.1704
Glyma.15G122200.Wm82.a2.v1	0.00187459	1.15301
Glyma.08G261200.Wm82.a2.v1	4.4976e-10	2.10159
Glyma.01G002600.Wm82.a2.v1	1.31046e-47	1.38598
Glyma.14G005700.Wm82.a2.v1	1.42379e-32	3.165
Glyma.15G152900.Wm82.a2.v1	2.49896e-21	1.50525
Glyma.02G268200.Wm82.a2.v1	2.10273e-10	2.92146
Glyma.11G042500.Wm82.a2.v1	1.71101e-13	1.14681
Glyma.16G145400.Wm82.a2.v1	0.00238685	1.39836
Glyma.11G058600.Wm82.a2.v1	8.49146e-07	2.35896
Glyma.07G012800.Wm82.a2.v1	1.51446e-42	1.14086
Glyma.12G204100.Wm82.a2.v1	3.04105e-52	2.95115
Glyma.09G272300.Wm82.a2.v1	1.16768e-11	1.41221
Glyma.19G005900.Wm82.a2.v1	1.59519e-86	1.65495
Glyma.13G047300.Wm82.a2.v1	4.32602e-61	1.46607
Glyma.15G238900.Wm82.a2.v1	0.00461758	1.0988
Glyma.18G201900.Wm82.a2.v1	1.61354e-37	1.20102
Glyma.11G100100.Wm82.a2.v1	0.000402844	1.62813
Glyma.17G118300.Wm82.a2.v1	2.14555e-22	1.37522
Glyma.12G169500.Wm82.a2.v1	1.07259e-57	1.00799
Glyma.16G065200.Wm82.a2.v1	4.54574e-06	2.07172
Glyma.14G048100.Wm82.a2.v1	2.3284e-39	1.67908
Glyma.20G140200.Wm82.a2.v1	2.82343e-11	1.08567
Glyma.01G145400.Wm82.a2.v1	2.89731e-120	1.09091
Glyma.13G045300.Wm82.a2.v1	9.14001e-05	1.3153
Glyma.14G221200.Wm82.a2.v1	7.43828e-36	1.27805
Glyma.15G072400.Wm82.a2.v1	1.87198e-93	2.51226
Glyma.03G107900.Wm82.a2.v1	0.000929842	1.47203
Glyma.08G281800.Wm82.a2.v1	4.7809e-06	1.2463
Glyma.06G319500.Wm82.a2.v1	1.33257e-44	2.2164
Glyma.01G081700.Wm82.a2.v1	2.90284e-05	1.7443
Glyma.01G086700.Wm82.a2.v1	2.3636e-23	2.37607
Glyma.04G058400.Wm82.a2.v1	4.92058e-08	1.82868
Glyma.05G137000.Wm82.a2.v1	2.12423e-05	1.03716
Glyma.19G018700.Wm82.a2.v1	3.38632e-11	1.97026
Glyma.09G067700.Wm82.a2.v1	2.08955e-80	1.22027
Glyma.05G157000.Wm82.a2.v1	1.24191e-06	1.10299
Glyma.08G126800.Wm82.a2.v1	1.30072e-192	1.32681
Glyma.06G295600.Wm82.a2.v1	1.29655e-14	2.4322
Glyma.09G142900.Wm82.a2.v1	7.76095e-25	2.41897
Glyma.18G186800.Wm82.a2.v1	7.83055e-24	1.43187
Glyma.18G045200.Wm82.a2.v1	2.85944e-21	2.10014
Glyma.13G091100.Wm82.a2.v1	0	6.50729
Glyma.13G207100.Wm82.a2.v1	2.90812e-16	1.08747
Glyma.19G046800.Wm82.a2.v1	2.78128e-111	1.0335
Glyma.06G324100.Wm82.a2.v1	5.77542e-13	1.00094
Glyma.04G174600.Wm82.a2.v1	1.18452e-53	1.24295
Glyma.06G164800.Wm82.a2.v1	9.44555e-26	1.65743
Glyma.02G217600.Wm82.a2.v1	1.13267e-19	1.63076
Glyma.10G277700.Wm82.a2.v1	4.75336e-08	1.61678
Glyma.13G349300.Wm82.a2.v1	5.73537e-10	2.8118
Glyma.12G002400.Wm82.a2.v1	1.72494e-05	1.64571
Glyma.08G154300.Wm82.a2.v1	9.90744e-64	1.43665
Glyma.04G229000.Wm82.a2.v1	6.59948e-43	1.1047
Glyma.10G178400.Wm82.a2.v1	3.43472e-39	2.64326
Glyma.06G138400.Wm82.a2.v1	1.55042e-61	1.24309
Glyma.14G200200.Wm82.a2.v1	1.09949e-37	1.37518
Glyma.02G029800.Wm82.a2.v1	1.87775e-16	1.003
Glycine_max_newGene_1720	5.62528e-16	3.9709
Glyma.03G220800.Wm82.a2.v1	4.32962e-09	1.1737
Glyma.12G103500.Wm82.a2.v1	4.03661e-11	3.38139
Glyma.17G153000.Wm82.a2.v1	5.37461e-08	1.64724
Glyma.12G192600.Wm82.a2.v1	6.411e-08	1.73392
Glyma.11G014800.Wm82.a2.v1	0.000130527	1.57187
Glyma.17G017400.Wm82.a2.v1	2.67571e-11	2.95316
Glyma.08G341600.Wm82.a2.v1	0	2.50184
Glyma.15G238400.Wm82.a2.v1	5.16476e-120	1.86919
Glyma.06G050300.Wm82.a2.v1	1.81969e-05	1.21854
Glyma.20G210100.Wm82.a2.v1	2.2487e-48	2.05309
Glyma.15G268400.Wm82.a2.v1	9.633e-36	1.44285
Glyma.20G114900.Wm82.a2.v1	0.00377431	1.09843
Glyma.01G230900.Wm82.a2.v1	1.85903e-11	1.76506
Glyma.09G186700.Wm82.a2.v1	6.93678e-27	1.39351
Glyma.06G258000.Wm82.a2.v1	8.54386e-26	2.71708
Glyma.02G098800.Wm82.a2.v1	1.06931e-10	1.43857
Glyma.10G032200.Wm82.a2.v1	9.30491e-112	1.09527
Glyma.17G065200.Wm82.a2.v1	2.08901e-13	2.54547
Glyma.08G237500.Wm82.a2.v1	1.66531e-50	1.12457
Glyma.08G109500.Wm82.a2.v1	4.64407e-07	1.46339
Glyma.10G053100.Wm82.a2.v1	1.16692e-20	1.10189
Glyma.13G208000.Wm82.a2.v1	1.69097e-14	3.07283
Glyma.11G154700.Wm82.a2.v1	8.13842e-170	2.59355
Glycine_max_newGene_1117	0.000900479	1.31503
Glyma.06G035900.Wm82.a2.v1	5.4489e-28	1.28039
Glyma.08G121700.Wm82.a2.v1	0.00546143	1.14642
Glyma.U032900.Wm82.a2.v1	4.15713e-05	1.7234
Glyma.11G252700.Wm82.a2.v1	9.35941e-05	1.65307
Glyma.08G245500.Wm82.a2.v1	8.95213e-11	1.03184
Glyma.10G015400.Wm82.a2.v1	4.07401e-24	2.98005
Glyma.12G057800.Wm82.a2.v1	3.34476e-28	1.16567
Glyma.07G183100.Wm82.a2.v1	4.17203e-08	1.42491
Glyma.10G274400.Wm82.a2.v1	4.93152e-109	1.36625
Glyma.07G187600.Wm82.a2.v1	0.00159438	1.08873
Glycine_max_newGene_2416	4.12653e-07	1.19041
Glyma.04G230400.Wm82.a2.v1	4.30456e-05	1.64976
Glyma.13G127200.Wm82.a2.v1	9.84938e-104	1.47808
Glyma.17G018600.Wm82.a2.v1	3.60907e-111	1.39334
Glyma.09G056300.Wm82.a2.v1	1.14237e-34	1.70731
Glyma.17G065000.Wm82.a2.v1	3.19534e-17	3.58856
Glyma.13G286600.Wm82.a2.v1	4.26091e-12	1.94774
Glyma.10G221500.Wm82.a2.v1	3.85929e-68	1.02713
Glyma.04G107500.Wm82.a2.v1	5.10588e-08	1.15542
Glyma.16G214800.Wm82.a2.v1	6.04702e-27	1.65711
Glyma.17G236200.Wm82.a2.v1	0.000282199	1.60848
Glyma.03G235000.Wm82.a2.v1	5.55016e-24	1.29902
Glyma.13G238500.Wm82.a2.v1	1.21617e-35	3.4712
Glyma.12G005100.Wm82.a2.v1	1.6145e-08	1.76399
Glyma.08G189600.Wm82.a2.v1	2.06182e-12	2.34023
Glyma.05G020400.Wm82.a2.v1	2.50498e-17	2.82936
Glyma.03G120900.Wm82.a2.v1	1.95879e-27	1.06027
Glyma.09G023100.Wm82.a2.v1	6.50257e-08	1.30208
Glyma.20G129900.Wm82.a2.v1	2.64636e-41	2.63699
Glyma.18G199000.Wm82.a2.v1	0.000699665	1.26583
Glyma.19G255500.Wm82.a2.v1	7.60285e-25	2.4288
Glyma.05G026100.Wm82.a2.v1	0.00602123	1.25983
Glyma.05G001700.Wm82.a2.v1	0.000259222	1.54965
Glyma.05G051300.Wm82.a2.v1	2.31114e-80	1.03575
Glyma.08G303000.Wm82.a2.v1	3.7471e-09	1.46785
Glyma.12G187000.Wm82.a2.v1	2.7958e-07	2.31378
Glyma.16G205200.Wm82.a2.v1	0	1.75866
Glyma.14G099000.Wm82.a2.v1	3.86843e-08	1.49469
Glyma.17G039900.Wm82.a2.v1	0.00272397	1.36499
Glyma.11G133800.Wm82.a2.v1	4.5373e-160	2.02177
Glyma.18G241800.Wm82.a2.v1	2.91481e-18	1.26749
Glyma.06G165700.Wm82.a2.v1	1.82104e-39	1.10948
Glyma.09G022500.Wm82.a2.v1	9.22979e-07	1.94236
Glyma.20G207100.Wm82.a2.v1	6.52738e-97	1.55037
Glyma.20G181900.Wm82.a2.v1	1.27464e-68	2.01881
Glyma.12G150500.Wm82.a2.v1	1.67979e-05	1.65135
Glyma.05G157700.Wm82.a2.v1	2.95399e-11	1.21128
Glyma.06G229000.Wm82.a2.v1	0.00383889	1.03431
Glyma.01G083000.Wm82.a2.v1	2.55418e-24	1.05274
Glyma.10G230600.Wm82.a2.v1	1.9913e-14	1.1174
Glyma.01G228700.Wm82.a2.v1	3.8769e-23	2.02464
Glyma.02G028700.Wm82.a2.v1	2.23875e-126	3.30112
Glyma.12G062900.Wm82.a2.v1	6.24152e-52	1.59996
Glyma.02G232600.Wm82.a2.v1	1.93495e-29	1.11077
Glyma.11G100300.Wm82.a2.v1	2.34419e-16	1.05937
Glyma.05G174300.Wm82.a2.v1	1.35755e-36	1.0135
Glyma.15G026400.Wm82.a2.v1	0	3.40911
Glyma.14G002800.Wm82.a2.v1	1.76947e-12	2.04017
Glyma.12G187600.Wm82.a2.v1	1.86685e-05	1.18917
Glyma.04G021400.Wm82.a2.v1	1.91266e-61	1.47077
Glyma.18G156100.Wm82.a2.v1	3.7325e-07	1.14851
Glyma.06G166800.Wm82.a2.v1	1.88371e-55	1.2151
Glyma.07G205400.Wm82.a2.v1	4.91367e-12	2.51653
Glyma.20G124200.Wm82.a2.v1	5.06621e-11	1.5576
Glyma.07G243700.Wm82.a2.v1	1.08543e-20	3.65938
Glyma.11G114700.Wm82.a2.v1	3.66256e-14	1.49974
Glyma.05G211700.Wm82.a2.v1	2.53501e-05	1.48345
Glyma.16G135200.Wm82.a2.v1	1.28513e-29	2.48132
Glyma.14G061300.Wm82.a2.v1	4.21828e-05	1.38166
Glyma.07G073900.Wm82.a2.v1	3.5696e-13	3.49853
Glyma.17G020900.Wm82.a2.v1	0.0010817	1.61286
Glyma.15G101800.Wm82.a2.v1	4.98885e-19	2.11199
Glyma.10G228900.Wm82.a2.v1	2.83571e-06	1.13399
Glyma.18G021500.Wm82.a2.v1	7.32279e-108	1.54953
Glyma.04G220600.Wm82.a2.v1	2.60099e-51	2.64138
Glyma.03G137000.Wm82.a2.v1	0	1.72656
Glyma.06G193600.Wm82.a2.v1	3.46539e-10	1.62067
Glyma.18G072700.Wm82.a2.v1	5.73895e-08	1.11125
Glyma.18G198800.Wm82.a2.v1	5.2923e-12	2.69182
Glyma.03G101800.Wm82.a2.v1	6.06272e-136	7.59407
Glyma.15G094600.Wm82.a2.v1	4.3039e-05	1.87132
Glyma.18G141500.Wm82.a2.v1	0.000101585	1.48338
Glyma.11G155300.Wm82.a2.v1	1.3257e-51	1.78543
Glyma.06G195100.Wm82.a2.v1	1.25364e-15	1.78419
Glyma.10G151200.Wm82.a2.v1	6.74973e-21	1.10912
Glyma.10G212300.Wm82.a2.v1	3.05353e-72	2.42723
Glyma.11G175900.Wm82.a2.v1	0.00446306	1.11791
Glyma.11G237200.Wm82.a2.v1	4.62099e-44	1.45608
Glyma.16G028800.Wm82.a2.v1	5.22852e-44	1.16505
Glyma.07G019700.Wm82.a2.v1	1.67712e-137	1.09775
Glyma.17G214500.Wm82.a2.v1	5.43655e-05	1.84072
Glyma.08G143500.Wm82.a2.v1	7.8915e-21	1.06279
Glyma.05G203000.Wm82.a2.v1	0.000846262	1.13998
Glyma.11G003200.Wm82.a2.v1	1.21163e-25	2.27852
Glyma.08G090400.Wm82.a2.v1	2.76446e-24	1.23536
Glyma.15G079100.Wm82.a2.v1	2.47747e-14	1.99805
Glyma.05G139300.Wm82.a2.v1	7.31785e-09	1.33574
Glyma.15G077100.Wm82.a2.v1	4.28769e-12	1.36876
Glyma.13G232500.Wm82.a2.v1	3.97186e-204	1.36897
Glyma.11G180500.Wm82.a2.v1	4.68357e-19	1.17951
Glyma.18G026100.Wm82.a2.v1	3.37564e-65	1.15687
Glyma.01G195500.Wm82.a2.v1	2.39609e-05	1.8825
Glyma.06G283400.Wm82.a2.v1	7.36901e-46	1.32215
Glyma.07G039800.Wm82.a2.v1	1.72631e-55	1.13537
Glyma.10G160200.Wm82.a2.v1	1.25967e-14	1.32993
Glyma.10G078400.Wm82.a2.v1	1.07384e-151	1.2458
Glyma.06G118500.Wm82.a2.v1	6.51583e-129	1.14703
Glyma.12G130000.Wm82.a2.v1	3.39316e-17	1.17244
Glyma.19G242700.Wm82.a2.v1	3.1353e-70	1.20511
Glyma.11G003600.Wm82.a2.v1	1.31669e-49	1.42732
Glyma.03G215300.Wm82.a2.v1	4.71798e-54	1.35703
Glyma.15G080900.Wm82.a2.v1	4.43051e-11	1.28757
Glyma.11G094700.Wm82.a2.v1	1.40746e-69	1.25939
Glyma.05G063600.Wm82.a2.v1	3.34142e-63	2.17009
Glyma.07G051000.Wm82.a2.v1	1.64424e-93	1.31369
Glyma.18G254300.Wm82.a2.v1	0.0014942	1.15194
Glyma.08G066900.Wm82.a2.v1	3.40818e-11	1.06373
Glyma.01G240000.Wm82.a2.v1	1.25012e-29	1.05305
Glyma.06G302200.Wm82.a2.v1	1.7613e-41	1.59848
Glyma.11G085400.Wm82.a2.v1	6.06268e-19	1.88147
Glyma.14G026200.Wm82.a2.v1	3.47422e-10	2.29997
Glyma.17G163200.Wm82.a2.v1	3.17725e-118	3.42346
Glyma.19G242100.Wm82.a2.v1	1.87454e-10	1.03587
Glyma.12G058000.Wm82.a2.v1	1.43334e-77	1.21167
Glyma.14G145900.Wm82.a2.v1	2.12792e-16	3.52083
Glyma.11G038700.Wm82.a2.v1	2.67076e-08	1.09666
Glyma.06G248900.Wm82.a2.v1	2.626e-17	1.98845
Glyma.04G249400.Wm82.a2.v1	9.83889e-51	1.07635
Glyma.07G193200.Wm82.a2.v1	1.20554e-17	1.82617
Glyma.18G254500.Wm82.a2.v1	0.0010574	1.16059
Glyma.08G304200.Wm82.a2.v1	1.11041e-302	1.54449
Glyma.01G180500.Wm82.a2.v1	1.17365e-13	2.13819
Glyma.02G028000.Wm82.a2.v1	1.59895e-179	1.58849
Glyma.16G080100.Wm82.a2.v1	9.16904e-14	1.48232
Glyma.07G187800.Wm82.a2.v1	2.2732e-14	1.09404
Glyma.14G121200.Wm82.a2.v1	7.03317e-07	1.3411
Glyma.13G087500.Wm82.a2.v1	5.49338e-24	3.38385
Glyma.02G127600.Wm82.a2.v1	1.0206e-44	1.13282
Glyma.02G260100.Wm82.a2.v1	8.26242e-145	2.93599
Glyma.05G059300.Wm82.a2.v1	2.0233e-09	1.47639
Glyma.02G062900.Wm82.a2.v1	0.00185762	1.20308
Glyma.04G112800.Wm82.a2.v1	6.99492e-176	1.2192
Glyma.03G090200.Wm82.a2.v1	0.00077581	1.30115
Glyma.01G205900.Wm82.a2.v1	4.40517e-14	1.16098
Glyma.07G043800.Wm82.a2.v1	3.24758e-95	1.13303
Glyma.02G243400.Wm82.a2.v1	1.13825e-09	1.78206
Glyma.08G184300.Wm82.a2.v1	7.22709e-16	1.07285
Glyma.10G039900.Wm82.a2.v1	7.45529e-54	1.19096
Glyma.06G102400.Wm82.a2.v1	1.22362e-13	3.23065
Glyma.11G001400.Wm82.a2.v1	1.36832e-11	1.03773
Glyma.20G018800.Wm82.a2.v1	9.0935e-09	1.54452
Glyma.17G214600.Wm82.a2.v1	1.08121e-10	1.47558
Glyma.13G033900.Wm82.a2.v1	4.61071e-08	1.43793
Glyma.07G248600.Wm82.a2.v1	4.7286e-19	1.60269
Glyma.04G233000.Wm82.a2.v1	2.36378e-13	1.46117
Glyma.13G097900.Wm82.a2.v1	2.15337e-42	1.95702
Glyma.15G048200.Wm82.a2.v1	6.82094e-18	1.18915
Glyma.02G064700.Wm82.a2.v1	0	2.59393
Glyma.01G204200.Wm82.a2.v1	1.34782e-34	1.45246
Glyma.14G187800.Wm82.a2.v1	1.0021e-92	1.08615
Glyma.09G253200.Wm82.a2.v1	3.15004e-05	1.88057
Glyma.05G009400.Wm82.a2.v1	0.000826773	1.15136
Glyma.12G172300.Wm82.a2.v1	8.19449e-07	1.09424
Glyma.19G052400.Wm82.a2.v1	2.6128e-119	1.02255
Glyma.16G148500.Wm82.a2.v1	4.73175e-33	1.03759
Glyma.16G047600.Wm82.a2.v1	9.34184e-10	1.90564
Glyma.14G208600.Wm82.a2.v1	3.84124e-78	1.48802
Glyma.10G017400.Wm82.a2.v1	2.59077e-23	1.3299
Glyma.14G212400.Wm82.a2.v1	6.45822e-21	2.87927
Glyma.15G095400.Wm82.a2.v1	7.65523e-67	1.01307
Glyma.06G319900.Wm82.a2.v1	3.97641e-09	1.74725
Glyma.19G239100.Wm82.a2.v1	2.31842e-07	2.38692
Glyma.08G271600.Wm82.a2.v1	1.78499e-16	2.40615
Glyma.13G032600.Wm82.a2.v1	1.23633e-29	2.22585
Glyma.19G069400.Wm82.a2.v1	2.21855e-12	1.02059
Glyma.01G127200.Wm82.a2.v1	1.31848e-16	2.49978
Glyma.14G220100.Wm82.a2.v1	0.000143237	1.55274
Glyma.08G365100.Wm82.a2.v1	9.99786e-07	2.06855
Glyma.07G007000.Wm82.a2.v1	0	1.58779
Glyma.04G209700.Wm82.a2.v1	1.63769e-34	2.16846
Glyma.05G094400.Wm82.a2.v1	8.96606e-08	1.91522
Glyma.04G092100.Wm82.a2.v1	2.90904e-09	1.92925
Glyma.19G119200.Wm82.a2.v1	9.00987e-10	1.22023
Glyma.08G243600.Wm82.a2.v1	1.08235e-23	1.07858
Glyma.15G072600.Wm82.a2.v1	2.91162e-11	1.5538
Glyma.05G237200.Wm82.a2.v1	3.12108e-29	2.1632
Glyma.15G089000.Wm82.a2.v1	0	1.73517
Glyma.06G318400.Wm82.a2.v1	2.92356e-26	1.64233
Glyma.10G174800.Wm82.a2.v1	0.000345641	1.74616
Glyma.09G053700.Wm82.a2.v1	4.35958e-28	2.23082
Glyma.08G342100.Wm82.a2.v1	0	2.47191
Glyma.06G182700.Wm82.a2.v1	3.7774e-63	4.59565
Glyma.14G070200.Wm82.a2.v1	1.5734e-08	1.05411
Glyma.14G028300.Wm82.a2.v1	1.77397e-22	2.2697
Glyma.13G236300.Wm82.a2.v1	6.60846e-05	1.17298
Glyma.08G035300.Wm82.a2.v1	6.47894e-14	1.17474
Glyma.U038200.Wm82.a2.v1	2.41412e-08	1.90712
Glyma.19G074500.Wm82.a2.v1	7.97989e-11	1.01322
Glyma.03G116700.Wm82.a2.v1	0.00425643	1.37342
Glyma.04G074200.Wm82.a2.v1	4.61309e-17	1.13793
Glyma.20G116700.Wm82.a2.v1	1.03835e-08	1.63579
Glyma.08G339400.Wm82.a2.v1	2.25387e-161	3.85152
Glyma.02G239300.Wm82.a2.v1	6.86504e-20	1.78972
Glyma.07G117300.Wm82.a2.v1	9.5223e-41	1.66114
Glyma.17G239800.Wm82.a2.v1	0.00179489	1.40606
Glyma.07G143500.Wm82.a2.v1	8.4138e-10	2.06424
Glyma.09G246700.Wm82.a2.v1	9.94019e-29	1.17229
Glyma.10G048500.Wm82.a2.v1	1.59342e-19	1.14588
Glyma.12G140200.Wm82.a2.v1	4.17184e-25	2.87417
Glyma.18G134600.Wm82.a2.v1	0.00333143	1.22563
Glyma.05G204600.Wm82.a2.v1	1.62995e-269	2.35379
Glyma.17G066500.Wm82.a2.v1	2.44698e-52	1.28526
Glyma.07G243900.Wm82.a2.v1	1.52582e-13	3.09155
Glyma.11G230100.Wm82.a2.v1	0.000130052	1.04245
Glyma.02G021600.Wm82.a2.v1	1.54193e-07	1.68177
Glyma.03G159000.Wm82.a2.v1	4.43118e-116	1.24062
Glyma.17G056900.Wm82.a2.v1	1.77939e-10	1.14824
Glyma.08G287500.Wm82.a2.v1	4.75977e-153	1.50492
Glyma.08G363500.Wm82.a2.v1	0.00726581	1.13645
Glyma.06G075200.Wm82.a2.v1	3.47474e-06	1.19982
Glyma.17G134100.Wm82.a2.v1	7.73923e-21	1.13875
Glyma.16G156800.Wm82.a2.v1	2.82343e-05	1.1775
Glyma.07G229600.Wm82.a2.v1	4.21871e-06	1.37593
Glyma.15G011900.Wm82.a2.v1	2.78088e-28	1.70796
Glyma.04G056000.Wm82.a2.v1	7.6847e-30	1.06607
Glyma.19G258800.Wm82.a2.v1	0.000119473	1.36616
Glyma.18G231500.Wm82.a2.v1	5.7734e-08	1.5452
Glyma.10G079700.Wm82.a2.v1	2.63508e-08	2.34277
Glyma.10G002200.Wm82.a2.v1	5.75567e-05	1.86442
Glyma.08G091400.Wm82.a2.v1	8.06852e-10	3.0625
Glyma.11G106300.Wm82.a2.v1	1.21074e-80	1.73543
Glyma.07G028900.Wm82.a2.v1	6.3409e-43	1.10829
Glyma.13G101100.Wm82.a2.v1	0.000224552	1.08834
Glyma.01G153500.Wm82.a2.v1	1.10212e-05	1.60277
Glyma.17G140300.Wm82.a2.v1	2.02404e-19	4.30713
Glyma.14G066000.Wm82.a2.v1	6.67506e-25	1.38283
Glyma.08G326000.Wm82.a2.v1	5.28827e-70	3.79239
Glyma.19G195800.Wm82.a2.v1	0.000205693	1.5316
Glyma.11G170300.Wm82.a2.v1	6.22306e-44	3.50425
Glyma.08G322000.Wm82.a2.v1	2.54892e-09	1.13475
Glyma.02G267900.Wm82.a2.v1	1.12037e-12	2.32923
Glyma.12G198600.Wm82.a2.v1	2.63236e-24	1.36871
Glyma.12G047800.Wm82.a2.v1	0.000939179	1.07315
Glyma.10G168100.Wm82.a2.v1	2.11685e-05	1.16243
Glyma.20G178800.Wm82.a2.v1	2.56039e-30	3.67634
Glyma.13G361700.Wm82.a2.v1	0.000395516	1.32844
Glyma.06G011600.Wm82.a2.v1	1.63992e-11	1.64715
Glyma.17G173600.Wm82.a2.v1	3.52795e-06	2.00305
Glyma.09G145600.Wm82.a2.v1	1.40485e-13	2.74756
Glyma.15G258400.Wm82.a2.v1	1.17619e-05	1.96092
Glyma.09G016400.Wm82.a2.v1	1.42093e-25	2.55908
Glyma.16G173000.Wm82.a2.v1	1.29135e-10	2.73239
Glyma.16G147100.Wm82.a2.v1	2.79988e-05	1.35869
Glyma.06G135900.Wm82.a2.v1	1.16559e-05	1.97865
Glyma.03G028000.Wm82.a2.v1	7.23205e-108	1.49944
Glyma.18G193600.Wm82.a2.v1	3.38437e-135	1.41832
Glyma.20G065100.Wm82.a2.v1	2.09943e-53	2.19814
Glyma.01G093800.Wm82.a2.v1	1.25319e-07	1.7842
Glyma.08G230000.Wm82.a2.v1	8.73244e-05	1.00754
Glyma.15G074800.Wm82.a2.v1	1.34584e-45	5.35947
Glyma.09G172500.Wm82.a2.v1	2.32421e-15	1.2624
Glyma.13G183500.Wm82.a2.v1	3.03153e-96	5.81667
Glyma.04G121700.Wm82.a2.v1	5.2271e-21	4.14694
Glyma.09G163900.Wm82.a2.v1	1.4089e-93	1.71098
Glyma.10G019700.Wm82.a2.v1	2.53612e-34	2.47423
Glyma.04G168300.Wm82.a2.v1	4.6451e-10	1.03299
Glyma.05G155600.Wm82.a2.v1	1.26314e-06	1.50198
Glyma.09G123900.Wm82.a2.v1	1.78102e-06	1.36408
Glyma.19G260300.Wm82.a2.v1	9.96853e-06	1.36372
Glyma.20G244500.Wm82.a2.v1	1.11147e-98	1.26536
Glyma.19G145100.Wm82.a2.v1	3.33756e-22	1.06651
Glyma.15G041600.Wm82.a2.v1	4.74127e-07	1.50722
Glyma.07G102200.Wm82.a2.v1	1.03975e-06	1.21997
Glyma.16G218300.Wm82.a2.v1	8.52346e-07	1.24701
Glyma.09G152900.Wm82.a2.v1	0.00299407	1.25279
Glyma.12G111400.Wm82.a2.v1	2.5048e-09	1.57069
Glyma.19G186600.Wm82.a2.v1	4.18571e-13	1.98605
Glyma.07G265300.Wm82.a2.v1	7.08859e-15	1.18111
Glyma.16G170100.Wm82.a2.v1	7.45003e-85	2.3194
Glyma.01G205600.Wm82.a2.v1	3.11937e-05	1.01926
Glyma.11G091700.Wm82.a2.v1	2.91134e-11	1.19565
Glyma.16G053300.Wm82.a2.v1	9.92927e-06	1.70387
Glyma.13G092500.Wm82.a2.v1	1.77949e-11	1.15527
Glyma.02G005700.Wm82.a2.v1	8.05745e-11	1.18855
Glyma.08G109200.Wm82.a2.v1	7.4974e-05	1.78393
Glyma.17G030000.Wm82.a2.v1	1.92717e-07	2.30598
Glyma.15G273600.Wm82.a2.v1	6.13227e-165	1.43475
Glyma.19G232700.Wm82.a2.v1	4.24097e-18	1.01457
Glyma.01G225400.Wm82.a2.v1	6.08319e-09	1.34569
Glyma.14G088300.Wm82.a2.v1	6.15745e-08	1.74804
Glyma.07G193600.Wm82.a2.v1	2.35221e-210	2.87535
Glyma.10G000200.Wm82.a2.v1	7.7018e-22	1.25091
Glyma.20G205800.Wm82.a2.v1	1.00267e-16	2.35435
Glyma.02G088100.Wm82.a2.v1	6.79107e-08	2.62602
Glyma.01G128100.Wm82.a2.v1	0.000754724	1.18828
Glyma.03G241300.Wm82.a2.v1	3.08039e-22	1.01976
Glyma.01G031900.Wm82.a2.v1	1.46975e-18	1.05827
Glyma.17G034900.Wm82.a2.v1	6.46068e-49	1.19847
Glyma.07G118600.Wm82.a2.v1	2.0413e-22	1.23976
Glyma.17G137600.Wm82.a2.v1	6.44745e-95	1.06413
Glyma.06G317200.Wm82.a2.v1	2.61809e-05	1.28764
Glyma.14G185700.Wm82.a2.v1	0	1.93391
Glyma.09G080000.Wm82.a2.v1	0.00774081	1.0493
Glyma.19G016100.Wm82.a2.v1	0.000273972	1.68451
Glyma.02G085300.Wm82.a2.v1	7.12714e-51	1.04368
Glyma.14G088800.Wm82.a2.v1	5.70002e-07	1.02812
Glyma.16G164800.Wm82.a2.v1	3.72705e-13	2.07936
Glyma.01G142400.Wm82.a2.v1	0	3.3927
Glyma.03G222600.Wm82.a2.v1	6.16824e-107	3.17135
Glyma.17G100700.Wm82.a2.v1	1.09988e-155	1.24463
Glyma.11G133300.Wm82.a2.v1	5.73504e-41	1.41596
Glyma.13G091200.Wm82.a2.v1	2.30353e-166	2.47498
Glyma.19G049200.Wm82.a2.v1	9.63733e-22	1.01289
Glyma.10G267700.Wm82.a2.v1	1.58976e-19	3.39597
Glyma.11G163300.Wm82.a2.v1	3.7582e-21	3.6762
Glyma.10G274200.Wm82.a2.v1	0.00106813	1.16555
Glyma.03G251600.Wm82.a2.v1	3.22707e-07	1.26822
Glyma.17G250200.Wm82.a2.v1	7.53548e-09	1.24933
Glyma.08G017400.Wm82.a2.v1	1.49557e-11	1.08114
Glyma.03G143700.Wm82.a2.v1	2.68442e-12	3.36579
Glyma.08G150400.Wm82.a2.v1	2.47977e-234	1.22836
Glyma.02G058000.Wm82.a2.v1	0.000392566	1.41198
Glyma.01G004200.Wm82.a2.v1	1.25404e-48	4.53775
Glyma.10G041400.Wm82.a2.v1	1.28943e-09	1.37059
Glyma.08G244700.Wm82.a2.v1	1.31063e-35	2.348
Glycine_max_newGene_705	0.000437629	1.47359
Glyma.12G059100.Wm82.a2.v1	4.77079e-57	1.67067
Glyma.14G177200.Wm82.a2.v1	2.47115e-112	1.26822
Glyma.05G048100.Wm82.a2.v1	0.000110941	1.27626
Glyma.05G081300.Wm82.a2.v1	3.91506e-10	1.0215
Glyma.17G246500.Wm82.a2.v1	1.62553e-26	1.06636
Glyma.11G226200.Wm82.a2.v1	5.9843e-28	1.11818
Glyma.15G015100.Wm82.a2.v1	7.01843e-25	1.18366
Glyma.01G160100.Wm82.a2.v1	6.76004e-21	1.93541
Glyma.19G261400.Wm82.a2.v1	3.95071e-66	2.3775
Glyma.18G025700.Wm82.a2.v1	2.96802e-07	1.03789
Glyma.11G055100.Wm82.a2.v1	1.49125e-06	2.18725
Glyma.06G036800.Wm82.a2.v1	1.63117e-11	1.93057
Glyma.19G172800.Wm82.a2.v1	4.55048e-152	2.33343
Glyma.17G035400.Wm82.a2.v1	1.83748e-06	1.04587
Glyma.03G142200.Wm82.a2.v1	2.16683e-44	1.16651
Glyma.19G006700.Wm82.a2.v1	8.35703e-10	1.20867
Glyma.15G110300.Wm82.a2.v1	8.04089e-53	1.59212
Glyma.11G209200.Wm82.a2.v1	3.35984e-45	1.20603
Glyma.10G104900.Wm82.a2.v1	1.06034e-08	1.11209
Glyma.04G132400.Wm82.a2.v1	1.88906e-28	1.19189
Glyma.04G040300.Wm82.a2.v1	6.24047e-06	1.8112
Glyma.20G155700.Wm82.a2.v1	0.00128631	1.43653
Glyma.08G175300.Wm82.a2.v1	1.15368e-16	3.34531
Glyma.15G149600.Wm82.a2.v1	0.000100679	1.77325
Glyma.19G193400.Wm82.a2.v1	7.05111e-06	1.08765
Glyma.09G012200.Wm82.a2.v1	6.58677e-11	1.85954
Glyma.18G249100.Wm82.a2.v1	4.29802e-06	2.01849
Glyma.11G171400.Wm82.a2.v1	1.17932e-24	3.45768
Glyma.14G182700.Wm82.a2.v1	1.46307e-12	1.89042
Glyma.18G031300.Wm82.a2.v1	4.05462e-74	2.16971
Glyma.08G073300.Wm82.a2.v1	1.37989e-05	1.1004
Glyma.18G072300.Wm82.a2.v1	0.000375672	1.32247
Glyma.11G236100.Wm82.a2.v1	1.05189e-158	2.17448
Glyma.03G001200.Wm82.a2.v1	5.81905e-23	1.06357
Glyma.12G142900.Wm82.a2.v1	9.45849e-12	1.20253
Glyma.05G119000.Wm82.a2.v1	6.7269e-34	1.54649
Glyma.03G129300.Wm82.a2.v1	4.78367e-40	2.00904
Glyma.05G002500.Wm82.a2.v1	1.63735e-15	1.26032
Glyma.17G222500.Wm82.a2.v1	2.09941e-40	2.30192
Glyma.11G185700.Wm82.a2.v1	8.97945e-06	1.71876
Glyma.19G190900.Wm82.a2.v1	1.80013e-122	1.16802
Glyma.13G167000.Wm82.a2.v1	0.000562553	1.17509
Glyma.01G198700.Wm82.a2.v1	5.72017e-07	1.75877
Glyma.04G105500.Wm82.a2.v1	0.003223	1.25667
Glyma.02G061100.Wm82.a2.v1	2.24968e-291	1.6676
Glyma.17G049900.Wm82.a2.v1	1.89643e-06	2.10478
Glyma.13G272100.Wm82.a2.v1	0.00983462	1.18924
Glyma.18G210700.Wm82.a2.v1	3.56639e-05	1.85247
Glyma.12G073000.Wm82.a2.v1	6.71499e-12	1.17529
Glyma.09G011800.Wm82.a2.v1	2.68951e-16	1.17996
Glyma.10G257200.Wm82.a2.v1	4.59938e-10	2.33231
Glyma.14G102900.Wm82.a2.v1	2.98753e-25	1.88092
Glyma.07G128200.Wm82.a2.v1	2.45517e-11	1.08458
Glyma.14G087200.Wm82.a2.v1	1.04225e-52	1.12496
Glyma.07G154100.Wm82.a2.v1	0.000168045	1.67116
Glyma.18G198000.Wm82.a2.v1	1.9376e-05	1.29159
Glyma.19G128000.Wm82.a2.v1	4.6333e-13	2.36214
Glyma.03G263000.Wm82.a2.v1	0.000750294	1.48648
Glyma.07G243600.Wm82.a2.v1	2.16284e-19	4.03302
Glyma.12G103800.Wm82.a2.v1	1.68007e-18	1.63253
Glyma.13G208100.Wm82.a2.v1	8.30963e-13	3.39283
Glyma.13G051200.Wm82.a2.v1	1.22842e-52	1.18018
Glyma.16G134700.Wm82.a2.v1	1.50084e-23	3.03424
Glyma.04G132900.Wm82.a2.v1	2.16592e-72	1.26089
Glyma.13G266100.Wm82.a2.v1	9.45355e-37	1.87813
Glyma.06G056200.Wm82.a2.v1	3.68877e-83	1.20872
Glyma.02G213500.Wm82.a2.v1	3.17472e-08	1.53087
Glyma.11G227200.Wm82.a2.v1	5.24928e-09	1.48286
Glyma.14G008000.Wm82.a2.v1	0	2.81555
Glyma.02G001500.Wm82.a2.v1	4.85362e-117	1.74579
Glyma.09G029400.Wm82.a2.v1	4.72897e-08	1.79125
Glyma.07G181700.Wm82.a2.v1	0.00763166	1.25638
Glyma.03G142300.Wm82.a2.v1	5.86041e-51	1.25861
Glyma.07G139200.Wm82.a2.v1	7.56014e-09	1.00846
Glyma.06G138700.Wm82.a2.v1	5.5661e-57	1.10154
Glyma.05G114900.Wm82.a2.v1	8.64663e-166	1.15778
Glyma.08G218400.Wm82.a2.v1	0.000569434	1.45366
Glyma.10G177200.Wm82.a2.v1	9.83436e-238	1.68212
Glyma.19G113000.Wm82.a2.v1	2.54979e-86	1.38682
Glyma.03G042700.Wm82.a2.v1	5.16278e-05	1.62911
Glyma.04G137200.Wm82.a2.v1	4.67113e-05	1.8535
Glyma.07G229500.Wm82.a2.v1	1.17101e-05	1.82242
Glyma.05G112200.Wm82.a2.v1	3.11856e-31	1.6632
Glyma.04G188100.Wm82.a2.v1	0.000300071	1.25317
Glyma.01G193700.Wm82.a2.v1	8.31261e-27	1.06257
Glyma.10G049400.Wm82.a2.v1	1.05909e-29	1.12982
Glyma.18G004000.Wm82.a2.v1	3.7533e-14	1.93466
Glyma.05G082400.Wm82.a2.v1	2.61636e-11	2.18838
Glyma.06G082400.Wm82.a2.v1	5.33396e-22	1.02458
Glyma.09G096300.Wm82.a2.v1	8.23125e-10	1.07524
Glyma.14G175400.Wm82.a2.v1	1.15332e-11	1.45792
Glyma.18G277100.Wm82.a2.v1	0.00425353	1.37018
Glyma.20G129100.Wm82.a2.v1	1.65282e-35	1.19205
Glyma.12G149100.Wm82.a2.v1	1.67906e-11	1.09646
Glyma.04G198600.Wm82.a2.v1	4.09004e-69	1.30312
Glyma.18G143300.Wm82.a2.v1	0.00393801	1.35276
Glyma.13G161500.Wm82.a2.v1	1.35937e-19	1.27871
Glyma.07G189500.Wm82.a2.v1	1.81279e-27	1.28071
Glyma.13G289400.Wm82.a2.v1	5.65652e-05	1.12731
Glyma.11G135900.Wm82.a2.v1	2.49892e-201	1.36891
Glyma.17G137300.Wm82.a2.v1	2.94886e-24	2.59839
Glyma.03G244400.Wm82.a2.v1	1.16124e-57	2.05651
Glyma.08G260500.Wm82.a2.v1	2.84253e-06	1.8293
Glyma.06G084200.Wm82.a2.v1	0	2.33254
Glyma.18G002800.Wm82.a2.v1	3.87853e-105	1.69832
Glyma.17G162000.Wm82.a2.v1	3.66011e-101	2.69262
Glyma.09G094000.Wm82.a2.v1	0.00972717	1.29013
Glyma.13G271500.Wm82.a2.v1	1.11459e-13	1.04509
Glyma.08G045100.Wm82.a2.v1	1.50699e-57	1.16457
Glyma.09G123800.Wm82.a2.v1	3.17197e-39	1.24754
Glyma.19G159600.Wm82.a2.v1	0.000158327	1.58544
Glyma.13G129400.Wm82.a2.v1	2.63398e-64	1.00037
Glyma.08G071000.Wm82.a2.v1	9.15158e-19	2.99331
Glyma.06G317800.Wm82.a2.v1	4.48468e-10	2.38654
Glyma.08G168300.Wm82.a2.v1	1.30437e-07	2.30171
Glyma.09G198900.Wm82.a2.v1	1.67371e-13	1.24029
Glyma.19G120100.Wm82.a2.v1	1.16848e-71	1.34708
Glyma.18G220600.Wm82.a2.v1	5.61532e-28	2.72006
Glyma.18G050800.Wm82.a2.v1	3.0022e-24	1.95684
Glyma.17G159000.Wm82.a2.v1	6.08888e-06	1.95386
Glyma.12G222400.Wm82.a2.v1	2.62157e-06	1.14206
Glyma.14G013700.Wm82.a2.v1	1.20658e-08	1.00034
Glyma.19G152100.Wm82.a2.v1	1.72014e-27	2.61065
Glyma.07G237700.Wm82.a2.v1	6.82984e-27	1.08358
Glyma.14G065700.Wm82.a2.v1	3.62745e-08	1.49274
Glyma.12G219300.Wm82.a2.v1	0	2.8517
Glyma.12G092600.Wm82.a2.v1	4.94219e-95	4.97581
Glyma.01G010200.Wm82.a2.v1	9.16561e-185	1.19432
Glyma.14G024400.Wm82.a2.v1	9.89477e-06	1.36249
Glyma.02G099500.Wm82.a2.v1	6.33251e-71	2.59795
Glyma.13G282000.Wm82.a2.v1	0	2.94658
Glyma.17G214700.Wm82.a2.v1	0.00035699	1.66646
Glyma.13G257500.Wm82.a2.v1	6.45386e-09	1.34553
Glyma.20G068300.Wm82.a2.v1	2.42045e-06	2.09617
Glyma.12G138800.Wm82.a2.v1	9.84059e-95	1.71261
Glyma.02G130400.Wm82.a2.v1	3.0748e-33	3.63392
Glyma.14G205600.Wm82.a2.v1	3.00928e-07	1.26675
Glyma.07G031900.Wm82.a2.v1	7.32489e-11	1.28067
Glyma.18G225300.Wm82.a2.v1	4.76879e-21	2.59784
Glyma.08G218800.Wm82.a2.v1	8.15753e-50	1.81246
Glyma.13G236500.Wm82.a2.v1	5.06226e-17	1.10202
Glyma.20G247400.Wm82.a2.v1	1.52896e-14	3.06907
Glyma.18G270500.Wm82.a2.v1	0.000417522	1.05227
Glycine_max_newGene_472	4.91249e-10	3.09311
Glyma.03G119500.Wm82.a2.v1	0	1.80175
Glyma.12G135000.Wm82.a2.v1	2.26042e-05	1.13561
Glyma.11G180800.Wm82.a2.v1	8.42776e-25	4.10888
Glyma.05G201300.Wm82.a2.v1	1.69593e-102	1.20859
Glyma.20G217100.Wm82.a2.v1	2.33442e-05	1.64017
Glyma.06G283500.Wm82.a2.v1	2.31083e-09	1.421
Glyma.13G257800.Wm82.a2.v1	2.17364e-10	1.69739
Glyma.12G134200.Wm82.a2.v1	8.13898e-10	1.72196
Glyma.11G096700.Wm82.a2.v1	7.98167e-27	2.07472
Glyma.13G035600.Wm82.a2.v1	6.23882e-13	1.26851
Glyma.03G260900.Wm82.a2.v1	3.73273e-54	1.06505
Glyma.08G082900.Wm82.a2.v1	7.54647e-235	3.17441
Glyma.02G309500.Wm82.a2.v1	2.76193e-215	1.32717
Glyma.15G158400.Wm82.a2.v1	3.39403e-67	1.34794
Glyma.14G038300.Wm82.a2.v1	0	1.77188
Glyma.02G239500.Wm82.a2.v1	4.22091e-26	1.21875
Glyma.15G232400.Wm82.a2.v1	5.16264e-07	1.82636
Glyma.05G034500.Wm82.a2.v1	1.20003e-203	3.35848
Glyma.14G073300.Wm82.a2.v1	1.97824e-07	2.12765
Glyma.11G112800.Wm82.a2.v1	2.62042e-21	2.60602
Glyma.15G183000.Wm82.a2.v1	0.000253891	1.39247
Glyma.03G261500.Wm82.a2.v1	5.38918e-113	1.21008
Glyma.01G009200.Wm82.a2.v1	3.04732e-63	1.01596
Glyma.16G119200.Wm82.a2.v1	1.42081e-17	3.70592
Glyma.12G170500.Wm82.a2.v1	6.11097e-29	1.13396
Glyma.06G077100.Wm82.a2.v1	4.34778e-11	1.16024
Glyma.04G245900.Wm82.a2.v1	0.000229354	1.05274
Glyma.13G245600.Wm82.a2.v1	8.9287e-13	1.86528
Glyma.U021800.Wm82.a2.v1	4.31419e-65	2.12149
Glyma.11G003500.Wm82.a2.v1	1.56405e-69	1.97006
Glyma.02G114100.Wm82.a2.v1	1.39366e-15	3.18505
Glyma.U028200.Wm82.a2.v1	7.29487e-16	1.04729
Glyma.04G161600.Wm82.a2.v1	2.68062e-37	1.18672
Glyma.12G221000.Wm82.a2.v1	1.12769e-68	1.60043
Glyma.06G263300.Wm82.a2.v1	0.000787506	1.2327
Glyma.19G089800.Wm82.a2.v1	1.46011e-05	1.78708
Glyma.11G230400.Wm82.a2.v1	8.56546e-06	1.53909
Glyma.08G017900.Wm82.a2.v1	1.02074e-05	2.03385
Glyma.02G136200.Wm82.a2.v1	1.49067e-32	3.06704
Glyma.06G136300.Wm82.a2.v1	2.97212e-05	1.22047
Glyma.07G015800.Wm82.a2.v1	2.01699e-65	1.6908
Glyma.02G271400.Wm82.a2.v1	5.26836e-20	1.12228
Glyma.17G030200.Wm82.a2.v1	7.79903e-21	1.8439
Glyma.20G154700.Wm82.a2.v1	9.3253e-06	1.20586
Glyma.02G063300.Wm82.a2.v1	1.31644e-12	1.50294
Glyma.02G066100.Wm82.a2.v1	2.28786e-22	1.09776
Glyma.11G000500.Wm82.a2.v1	1.77337e-13	1.24205
Glyma.07G074400.Wm82.a2.v1	3.39271e-22	1.58024
Glyma.16G203800.Wm82.a2.v1	6.25958e-08	1.83338
Glyma.03G162900.Wm82.a2.v1	8.16686e-38	2.33372
Glyma.01G183700.Wm82.a2.v1	2.56163e-32	4.59247
Glyma.15G203500.Wm82.a2.v1	8.01658e-11	2.2059
Glyma.19G153300.Wm82.a2.v1	8.1723e-19	1.00112
Glyma.10G040200.Wm82.a2.v1	1.27105e-13	1.0953
Glyma.06G144000.Wm82.a2.v1	0.000365941	1.46608
Glyma.04G069500.Wm82.a2.v1	9.21549e-84	2.38352
Glyma.03G172300.Wm82.a2.v1	9.80569e-07	1.36491
Glyma.20G110800.Wm82.a2.v1	7.6205e-12	1.94159
Glyma.03G230000.Wm82.a2.v1	3.3634e-113	1.06924
Glyma.18G026900.Wm82.a2.v1	1.39382e-13	1.8613
Glyma.11G235400.Wm82.a2.v1	7.10051e-95	1.39351
Glyma.02G022700.Wm82.a2.v1	3.56499e-11	1.21747
Glyma.07G115200.Wm82.a2.v1	2.06182e-08	1.31316
Glyma.11G158500.Wm82.a2.v1	6.46045e-47	1.07366
Glyma.19G018600.Wm82.a2.v1	1.09126e-44	1.80374
Glyma.07G126200.Wm82.a2.v1	3.09995e-39	1.03294
Glyma.15G128700.Wm82.a2.v1	2.62405e-18	1.89188
Glyma.09G193300.Wm82.a2.v1	1.82544e-221	1.37644
Glyma.11G035200.Wm82.a2.v1	8.69163e-54	1.04545
Glyma.08G216600.Wm82.a2.v1	1.49101e-19	1.37813
Glyma.18G208800.Wm82.a2.v1	0.000137882	1.44964
Glyma.17G152400.Wm82.a2.v1	0.00291925	1.08691
Glyma.09G236800.Wm82.a2.v1	0.00372891	1.36238
Glyma.06G217900.Wm82.a2.v1	1.20514e-16	1.62712
Glyma.07G073500.Wm82.a2.v1	2.12169e-124	2.56257
Glyma.04G038700.Wm82.a2.v1	5.83845e-05	1.1014
Glyma.09G072100.Wm82.a2.v1	1.29197e-71	1.04418
Glyma.09G010500.Wm82.a2.v1	1.14072e-30	1.23034
Glyma.08G158100.Wm82.a2.v1	3.82835e-21	1.49924
Glyma.11G001200.Wm82.a2.v1	6.5004e-10	1.73531
Glyma.03G167900.Wm82.a2.v1	1.43294e-33	1.20402
Glyma.18G050600.Wm82.a2.v1	1.57987e-11	1.51484
Glycine_max_newGene_945	0.00489182	1.03264
Glyma.03G068200.Wm82.a2.v1	1.06179e-136	3.21437
Glyma.13G267800.Wm82.a2.v1	1.68131e-132	1.20823
Glyma.12G206300.Wm82.a2.v1	2.32996e-08	1.18092
Glyma.08G124900.Wm82.a2.v1	6.82767e-73	1.59618
Glyma.15G052400.Wm82.a2.v1	0	1.85661
Glyma.06G134000.Wm82.a2.v1	0.000963381	1.05007
Glyma.13G051600.Wm82.a2.v1	2.27563e-21	2.4025
Glyma.09G072000.Wm82.a2.v1	4.18347e-10	1.89608
Glyma.19G211600.Wm82.a2.v1	6.35602e-10	2.33111
Glyma.11G230300.Wm82.a2.v1	0.00054714	1.09926
Glyma.17G256100.Wm82.a2.v1	1.74933e-43	1.07526
Glyma.18G281700.Wm82.a2.v1	6.4145e-42	1.27256
Glyma.03G221400.Wm82.a2.v1	1.813e-158	9.34816
Glyma.08G009900.Wm82.a2.v1	0.00471079	1.1449
Glyma.09G239200.Wm82.a2.v1	2.12668e-14	1.13756
Glyma.04G007800.Wm82.a2.v1	1.08281e-05	1.64189
Glyma.20G080400.Wm82.a2.v1	2.76761e-16	2.47948
Glyma.18G190200.Wm82.a2.v1	4.3221e-16	2.2034
Glyma.12G092000.Wm82.a2.v1	3.9881e-112	1.22925
Glyma.10G267000.Wm82.a2.v1	2.23875e-61	1.10816
Glyma.08G136200.Wm82.a2.v1	0	2.71272
Glyma.02G284200.Wm82.a2.v1	2.65978e-06	2.22247
Glyma.10G180100.Wm82.a2.v1	1.4575e-35	1.02744
Glyma.10G243600.Wm82.a2.v1	3.41072e-07	1.33437
Glyma.07G053300.Wm82.a2.v1	6.47488e-38	1.7099
Glyma.01G198500.Wm82.a2.v1	4.13655e-95	1.0371
Glyma.08G192200.Wm82.a2.v1	5.42664e-09	1.02162
Glyma.11G231300.Wm82.a2.v1	1.04499e-08	1.86174
Glyma.08G078500.Wm82.a2.v1	1.86685e-05	2.10734
Glyma.06G275700.Wm82.a2.v1	1.0075e-43	1.58801
Glyma.12G021700.Wm82.a2.v1	6.87261e-12	1.08348
Glyma.07G182100.Wm82.a2.v1	8.43436e-33	1.5282
Glyma.10G011300.Wm82.a2.v1	1.52749e-10	2.0057
Glyma.06G119900.Wm82.a2.v1	0.0015881	1.54573
Glyma.06G011700.Wm82.a2.v1	2.18834e-43	1.09811
Glyma.02G095700.Wm82.a2.v1	1.53562e-28	4.83027
Glyma.12G021300.Wm82.a2.v1	1.25029e-06	2.04119
Glyma.12G172500.Wm82.a2.v1	1.77553e-41	1.37288
Glyma.19G252700.Wm82.a2.v1	5.63012e-15	1.03572
Glyma.13G200000.Wm82.a2.v1	1.30869e-28	2.63298
Glyma.17G122500.Wm82.a2.v1	4.76016e-32	1.05102
Glyma.13G199300.Wm82.a2.v1	4.37462e-213	3.26228
Glyma.19G106800.Wm82.a2.v1	1.83097e-141	1.03828
Glyma.12G087200.Wm82.a2.v1	1.31248e-11	2.21892
Glyma.13G037900.Wm82.a2.v1	9.17046e-30	3.17011
Glyma.08G357300.Wm82.a2.v1	8.38685e-08	1.00573
Glyma.13G183000.Wm82.a2.v1	2.949e-44	5.05903
Glyma.13G215300.Wm82.a2.v1	5.37304e-41	1.13576
Glyma.01G120400.Wm82.a2.v1	1.24527e-43	1.08937
Glyma.17G174500.Wm82.a2.v1	0	2.34087
Glycine_max_newGene_3741	3.20787e-05	1.61504
Glyma.08G140100.Wm82.a2.v1	3.33571e-05	1.80923
Glyma.10G011800.Wm82.a2.v1	1.96012e-06	1.15416
Glyma.15G145000.Wm82.a2.v1	2.57316e-25	1.40609
Glyma.08G342200.Wm82.a2.v1	1.00385e-166	4.50487
Glyma.10G016100.Wm82.a2.v1	2.5506e-05	1.00551
Glyma.11G178300.Wm82.a2.v1	2.2288e-12	1.53322
Glyma.11G183400.Wm82.a2.v1	1.82065e-06	1.71113
Glyma.07G244700.Wm82.a2.v1	0.00351118	1.35188
Glyma.13G250900.Wm82.a2.v1	5.86819e-14	1.22301
Glyma.15G253700.Wm82.a2.v1	1.35126e-113	1.02226
Glyma.08G351800.Wm82.a2.v1	1.01884e-15	1.52221
Glyma.18G076500.Wm82.a2.v1	1.97108e-08	1.69071
Glyma.16G026400.Wm82.a2.v1	1.3044e-22	1.44973
Glyma.01G170300.Wm82.a2.v1	3.55827e-16	1.27542
Glyma.18G020000.Wm82.a2.v1	2.71876e-20	1.01847
Glyma.06G289500.Wm82.a2.v1	5.83313e-10	1.25988
Glyma.08G021900.Wm82.a2.v1	6.23267e-16	1.41831
Glyma.03G041000.Wm82.a2.v1	0.00173767	1.73843
Glyma.15G051900.Wm82.a2.v1	7.23665e-12	1.03143
Glyma.02G124500.Wm82.a2.v1	5.88267e-161	1.36209
Glyma.13G158200.Wm82.a2.v1	2.03033e-48	1.38768
Glyma.12G011400.Wm82.a2.v1	0.000329014	1.69375
Glyma.04G049200.Wm82.a2.v1	6.26961e-10	2.69307
Glyma.02G065100.Wm82.a2.v1	9.68577e-12	3.03225
Glyma.18G103000.Wm82.a2.v1	2.31534e-07	1.08085
Glyma.14G052000.Wm82.a2.v1	7.761e-170	1.80284
Glyma.U029600.Wm82.a2.v1	3.86906e-08	1.33992
Glyma.U017900.Wm82.a2.v1	1.00598e-07	2.53519
Glyma.16G089900.Wm82.a2.v1	0.000710346	1.11572
Glyma.07G206400.Wm82.a2.v1	1.23333e-121	1.59884
Glyma.19G213400.Wm82.a2.v1	1.00149e-06	1.47003
Glyma.01G142900.Wm82.a2.v1	8.01298e-10	1.31238
Glyma.06G157400.Wm82.a2.v1	8.02118e-67	1.92272
Glyma.06G149100.Wm82.a2.v1	2.89868e-17	4.10499
Glyma.15G228400.Wm82.a2.v1	5.30678e-36	2.14154
Glyma.08G093500.Wm82.a2.v1	2.41906e-59	1.0423
Glyma.07G096900.Wm82.a2.v1	1.40834e-36	1.05923
Glyma.02G148200.Wm82.a2.v1	2.4766e-08	2.61624
Glyma.19G245400.Wm82.a2.v1	1.76418e-127	6.26632
Glyma.09G006300.Wm82.a2.v1	0.00665644	1.26214
Glyma.12G030100.Wm82.a2.v1	4.08249e-20	1.08804
Glyma.08G053500.Wm82.a2.v1	6.11123e-31	1.25012
Glyma.08G011300.Wm82.a2.v1	0.000191253	1.49814
Glyma.13G093800.Wm82.a2.v1	5.14534e-113	1.26696
Glyma.20G164200.Wm82.a2.v1	3.05801e-09	1.62221
Glyma.11G048300.Wm82.a2.v1	1.76952e-34	1.3092
Glyma.06G193500.Wm82.a2.v1	0.00247342	1.07252
Glyma.08G048200.Wm82.a2.v1	3.5505e-53	1.02319
Glyma.16G018500.Wm82.a2.v1	1.70922e-82	1.22936
Glyma.09G024000.Wm82.a2.v1	6.08291e-55	1.02466
Glyma.03G088800.Wm82.a2.v1	5.56559e-06	1.46075
Glyma.14G051900.Wm82.a2.v1	0	3.58135
Glyma.19G025200.Wm82.a2.v1	8.84597e-12	1.41052
Glyma.20G243400.Wm82.a2.v1	2.74622e-15	1.03019
Glyma.13G347800.Wm82.a2.v1	1.14243e-266	1.35434
Glyma.08G070500.Wm82.a2.v1	7.74112e-71	1.84744
Glyma.15G228900.Wm82.a2.v1	6.30931e-41	5.50999
Glyma.13G243100.Wm82.a2.v1	1.17656e-30	1.0979
Glyma.08G182900.Wm82.a2.v1	6.83379e-07	1.86691
Glyma.08G079100.Wm82.a2.v1	4.57262e-05	1.94844
Glyma.01G032600.Wm82.a2.v1	4.42735e-06	2.16732
Glyma.10G148000.Wm82.a2.v1	0.00243958	1.13153
Glyma.13G301700.Wm82.a2.v1	6.38018e-07	1.71465
Glyma.11G054500.Wm82.a2.v1	0.00530331	1.36171
Glyma.06G141400.Wm82.a2.v1	0.000627074	1.13141
Glyma.14G200900.Wm82.a2.v1	7.0553e-101	1.06299
Glyma.16G005800.Wm82.a2.v1	3.4064e-39	1.11989
Glyma.18G225000.Wm82.a2.v1	1.26284e-16	1.58072
Glyma.05G043200.Wm82.a2.v1	2.37036e-97	1.0775
Glyma.18G200500.Wm82.a2.v1	2.99306e-146	1.23593
Glyma.02G002000.Wm82.a2.v1	5.52938e-75	1.01572
Glyma.06G235500.Wm82.a2.v1	3.86031e-10	1.08315
Glyma.18G216800.Wm82.a2.v1	0.000640033	1.55116
Glyma.11G195900.Wm82.a2.v1	3.4499e-151	1.18095
Glyma.19G132900.Wm82.a2.v1	4.1364e-22	1.54661
Glyma.09G130400.Wm82.a2.v1	8.23013e-16	1.51387
Glyma.16G020200.Wm82.a2.v1	2.79924e-31	1.18348
Glyma.15G091900.Wm82.a2.v1	2.21526e-18	1.45881
Glyma.18G094600.Wm82.a2.v1	0.000291693	1.45638
Glyma.01G192600.Wm82.a2.v1	1.46256e-59	2.55269
Glyma.04G247700.Wm82.a2.v1	1.71887e-114	1.00804
Glyma.13G091400.Wm82.a2.v1	5.55314e-06	1.16479
Glyma.19G242800.Wm82.a2.v1	4.03408e-46	1.31799
Glyma.05G141200.Wm82.a2.v1	0.00131994	1.10032
Glyma.01G114000.Wm82.a2.v1	1.88249e-30	1.33691
Glyma.13G088900.Wm82.a2.v1	2.04216e-10	1.3933
Glyma.15G227000.Wm82.a2.v1	9.88709e-12	1.22492
Glyma.20G240700.Wm82.a2.v1	1.17684e-60	1.03782
Glyma.08G232400.Wm82.a2.v1	1.66565e-20	1.40755
Glyma.04G162400.Wm82.a2.v1	0.000140634	1.47295
Glyma.12G212300.Wm82.a2.v1	5.82429e-10	1.77831
Glyma.14G038500.Wm82.a2.v1	2.69108e-183	1.467
Glyma.04G086300.Wm82.a2.v1	2.75811e-99	3.0331
Glyma.07G189300.Wm82.a2.v1	2.11302e-06	1.09206
Glyma.07G184300.Wm82.a2.v1	1.42236e-55	1.3952
Glyma.02G154500.Wm82.a2.v1	0.00294144	1.32433
Glyma.13G283600.Wm82.a2.v1	8.87456e-11	1.47761
Glyma.09G061500.Wm82.a2.v1	0.00152804	1.43003
Glyma.14G077500.Wm82.a2.v1	2.27795e-28	1.43264
Glyma.08G177300.Wm82.a2.v1	0.00477311	1.21086
Glyma.17G242400.Wm82.a2.v1	6.52209e-20	1.99908
Glyma.08G339500.Wm82.a2.v1	2.1148e-94	3.4367
Glyma.06G013400.Wm82.a2.v1	0.000168334	1.33567
Glyma.03G201000.Wm82.a2.v1	8.59532e-08	1.16668
Glyma.07G258700.Wm82.a2.v1	1.03001e-87	1.37483
Glyma.09G077100.Wm82.a2.v1	4.77811e-14	2.38157
Glyma.02G011200.Wm82.a2.v1	0.00623218	1.00943
Glyma.01G203100.Wm82.a2.v1	1.00063e-42	1.72781
Glyma.13G104000.Wm82.a2.v1	4.14307e-21	1.24341
Glyma.03G005800.Wm82.a2.v1	5.65528e-11	1.27238
Glyma.18G026500.Wm82.a2.v1	4.62458e-20	1.06902
Glyma.08G010500.Wm82.a2.v1	5.80261e-09	2.71977
Glyma.06G147100.Wm82.a2.v1	2.59823e-11	1.38976
Glyma.03G057100.Wm82.a2.v1	3.89087e-117	2.20498
Glyma.03G064000.Wm82.a2.v1	0.000230297	1.5119
Glyma.16G169100.Wm82.a2.v1	7.23498e-06	1.74248
Glyma.19G174200.Wm82.a2.v1	1.34923e-07	2.53825
Glyma.17G214200.Wm82.a2.v1	0.000338009	1.69578
Glyma.11G181100.Wm82.a2.v1	3.93042e-171	1.33261
Glyma.02G263200.Wm82.a2.v1	3.87934e-67	1.01081
Glyma.18G271500.Wm82.a2.v1	0.000204897	1.78639
Glyma.18G266900.Wm82.a2.v1	1.29505e-30	2.06479
Glyma.11G090200.Wm82.a2.v1	2.14299e-21	2.13919
Glyma.14G021900.Wm82.a2.v1	2.51121e-10	2.14062
Glyma.12G110100.Wm82.a2.v1	7.82548e-05	1.51838
Glyma.01G112900.Wm82.a2.v1	1.7911e-16	1.1374
Glyma.08G164500.Wm82.a2.v1	1.98041e-05	1.77245
Glyma.02G016100.Wm82.a2.v1	8.721e-08	1.64551
Glyma.13G056100.Wm82.a2.v1	1.60846e-33	2.69147
Glyma.10G004300.Wm82.a2.v1	1.1465e-38	1.22687
Glyma.16G089700.Wm82.a2.v1	7.20567e-30	1.8321
Glyma.08G332000.Wm82.a2.v1	2.34686e-21	1.14814
Glyma.03G056900.Wm82.a2.v1	0.00062823	1.58576
Glyma.03G056700.Wm82.a2.v1	6.01496e-114	1.24073
Glyma.01G187700.Wm82.a2.v1	0.00248846	1.2758
Glyma.08G165500.Wm82.a2.v1	2.61283e-111	1.00866
Glyma.07G023300.Wm82.a2.v1	1.14239e-27	1.6271
Glyma.14G179200.Wm82.a2.v1	5.70744e-23	1.70967
Glyma.10G129800.Wm82.a2.v1	8.64564e-10	1.08788
Glyma.14G150600.Wm82.a2.v1	1.12882e-114	2.2926
Glyma.14G061100.Wm82.a2.v1	7.52927e-155	1.18363
Glyma.07G179900.Wm82.a2.v1	3.30641e-06	2.31459
Glyma.07G068800.Wm82.a2.v1	2.52348e-11	1.29708
Glyma.10G061800.Wm82.a2.v1	3.82226e-39	1.16745
Glyma.06G268600.Wm82.a2.v1	0.000108806	1.72668
Glyma.03G247100.Wm82.a2.v1	1.19292e-31	1.05609
Glyma.03G027200.Wm82.a2.v1	1.23868e-06	1.26422
Glyma.13G239500.Wm82.a2.v1	2.16959e-11	1.15584
Glyma.04G229900.Wm82.a2.v1	3.69772e-33	1.11039
Glyma.02G268000.Wm82.a2.v1	1.63037e-250	1.83151
Glyma.15G161100.Wm82.a2.v1	1.10408e-30	2.36789
Glyma.17G029200.Wm82.a2.v1	1.61672e-10	1.69191
Glyma.02G104300.Wm82.a2.v1	2.15329e-27	2.04633
Glyma.08G025400.Wm82.a2.v1	0.000696705	1.28781
Glyma.07G185200.Wm82.a2.v1	4.39609e-10	2.71258
Glyma.06G156600.Wm82.a2.v1	9.9694e-15	1.08667
Glyma.20G238300.Wm82.a2.v1	1.15334e-05	1.9352
Glyma.04G218900.Wm82.a2.v1	7.1814e-84	1.00773
Glyma.15G195500.Wm82.a2.v1	3.92894e-51	1.04676
Glyma.15G128800.Wm82.a2.v1	4.89513e-16	2.69443
Glyma.17G147900.Wm82.a2.v1	3.81199e-78	1.07505
Glyma.11G235800.Wm82.a2.v1	2.00097e-19	1.09794
Glyma.13G321100.Wm82.a2.v1	0	3.26897
Glyma.07G076600.Wm82.a2.v1	6.28095e-09	2.00731
Glyma.18G219100.Wm82.a2.v1	7.22308e-39	1.00436
Glyma.17G069300.Wm82.a2.v1	2.61636e-09	2.16805
Glyma.07G198600.Wm82.a2.v1	5.40084e-57	1.04444
Glyma.13G173500.Wm82.a2.v1	4.04576e-37	1.42848
Glyma.16G164200.Wm82.a2.v1	1.11611e-73	3.08925
Glyma.14G023000.Wm82.a2.v1	1.77057e-88	2.39987
Glyma.08G152500.Wm82.a2.v1	3.52216e-13	1.49064
Glyma.01G151400.Wm82.a2.v1	9.2422e-28	2.03996
Glyma.01G003700.Wm82.a2.v1	1.23147e-15	1.11781
Glyma.12G221500.Wm82.a2.v1	1.07463e-69	2.75732
Glyma.19G002400.Wm82.a2.v1	2.85338e-10	2.70944
Glyma.20G101100.Wm82.a2.v1	4.04521e-05	1.92028
Glyma.03G069300.Wm82.a2.v1	6.2104e-06	1.71818
Glyma.04G044900.Wm82.a2.v1	2.12833e-29	1.7479
Glyma.02G299500.Wm82.a2.v1	6.10189e-07	2.43412
Glyma.02G138600.Wm82.a2.v1	9.22746e-53	1.01858
Glyma.04G121000.Wm82.a2.v1	9.51178e-05	1.87687
Glyma.16G071500.Wm82.a2.v1	2.25533e-52	2.10539
Glyma.15G065200.Wm82.a2.v1	5.26042e-05	1.73894
Glyma.07G151300.Wm82.a2.v1	1.38706e-39	1.51048
Glyma.17G175400.Wm82.a2.v1	1.67761e-06	1.1768
Glyma.15G147700.Wm82.a2.v1	2.83945e-61	1.07157
Glyma.17G103400.Wm82.a2.v1	3.40369e-13	1.88777
Glyma.02G134500.Wm82.a2.v1	1.59513e-05	1.01877
Glyma.12G092800.Wm82.a2.v1	1.27527e-29	2.43118
Glyma.02G218300.Wm82.a2.v1	7.34645e-149	1.36729
Glyma.02G015000.Wm82.a2.v1	3.50498e-28	1.6639
Glyma.17G023900.Wm82.a2.v1	6.60183e-05	1.55977
Glycine_max_newGene_2952	3.61342e-09	1.80692
Glyma.19G260200.Wm82.a2.v1	3.43038e-44	1.25001
Glyma.19G020700.Wm82.a2.v1	3.32443e-18	2.60815
Glyma.18G276800.Wm82.a2.v1	4.3397e-21	1.1436
Glyma.15G256000.Wm82.a2.v1	5.03607e-12	2.27609
Glyma.08G024100.Wm82.a2.v1	7.67702e-21	1.23771
Glyma.16G132500.Wm82.a2.v1	5.86557e-05	1.83227
Glyma.13G284400.Wm82.a2.v1	1.05075e-09	1.41863
Glyma.05G103600.Wm82.a2.v1	1.73693e-273	3.75128
Glyma.15G053000.Wm82.a2.v1	2.70432e-22	1.16389
Glyma.09G155500.Wm82.a2.v1	1.36685e-197	1.58528
Glyma.08G070700.Wm82.a2.v1	1.72706e-05	1.79053
Glyma.20G161200.Wm82.a2.v1	2.30528e-27	1.02267
Glyma.12G142200.Wm82.a2.v1	1.94144e-06	2.26244
Glyma.19G203300.Wm82.a2.v1	6.314e-34	1.12125
Glyma.02G200300.Wm82.a2.v1	4.51534e-24	1.01815
Glyma.07G097000.Wm82.a2.v1	4.15359e-43	3.1689
Glyma.20G211700.Wm82.a2.v1	5.5356e-22	2.66823
Glyma.16G164400.Wm82.a2.v1	1.99459e-36	4.12579
Glyma.06G164000.Wm82.a2.v1	1.67587e-16	1.18001
Glyma.19G047300.Wm82.a2.v1	3.4931e-35	1.11574
Glyma.02G095500.Wm82.a2.v1	1.102e-09	1.67991
Glyma.13G033000.Wm82.a2.v1	0.00251908	1.38399
Glyma.04G227900.Wm82.a2.v1	2.76045e-52	1.08195
Glyma.01G120800.Wm82.a2.v1	5.38465e-06	1.18271
Glyma.18G184000.Wm82.a2.v1	2.86084e-52	1.32332
Glyma.15G078500.Wm82.a2.v1	5.59186e-05	1.61433
Glyma.13G046200.Wm82.a2.v1	1.16801e-106	1.01884
Glyma.13G122300.Wm82.a2.v1	4.25689e-05	1.02065
Glyma.11G208700.Wm82.a2.v1	7.23553e-40	3.37721
Glyma.06G164100.Wm82.a2.v1	7.04037e-40	1.41421
Glyma.07G150900.Wm82.a2.v1	1.84776e-61	1.57908
Glyma.04G045000.Wm82.a2.v1	3.49615e-34	1.02005
Glyma.01G023500.Wm82.a2.v1	1.35617e-11	1.16311
Glyma.08G033500.Wm82.a2.v1	7.11713e-40	1.14639
Glyma.08G018000.Wm82.a2.v1	1.65073e-74	1.68879
Glyma.13G259400.Wm82.a2.v1	4.86266e-12	2.41241
Glyma.07G134500.Wm82.a2.v1	1.85969e-87	1.37509
Glyma.20G034200.Wm82.a2.v1	3.73663e-08	1.66567
Glyma.06G294100.Wm82.a2.v1	1.61944e-114	1.84322
Glyma.18G078300.Wm82.a2.v1	6.72015e-09	1.47899
Glyma.10G016400.Wm82.a2.v1	2.70848e-53	1.12861
Glyma.08G341800.Wm82.a2.v1	4.82624e-18	1.43117
Glyma.18G209200.Wm82.a2.v1	1.3689e-05	2.11913
Glyma.15G161500.Wm82.a2.v1	2.31254e-06	1.97875
Glyma.12G122700.Wm82.a2.v1	4.76369e-32	1.06794
Glyma.14G003400.Wm82.a2.v1	2.4149e-295	1.49058
Glyma.01G208000.Wm82.a2.v1	1.63291e-10	1.64341
Glyma.06G258900.Wm82.a2.v1	3.6464e-53	1.72623
Glyma.12G037200.Wm82.a2.v1	5.09408e-05	1.0049
Glyma.18G242900.Wm82.a2.v1	1.62252e-123	1.76476
Glyma.02G000900.Wm82.a2.v1	7.52653e-53	1.034
Glyma.01G006000.Wm82.a2.v1	2.82746e-15	1.14396
Glyma.01G181000.Wm82.a2.v1	0.000112154	1.2269
Glyma.12G178900.Wm82.a2.v1	2.78216e-07	1.89627
Glyma.06G222000.Wm82.a2.v1	4.02822e-24	1.05098
Glyma.05G058900.Wm82.a2.v1	1.9262e-06	1.78996
Glyma.11G039400.Wm82.a2.v1	3.54373e-37	3.05831
Glyma.02G121400.Wm82.a2.v1	0.0021487	1.3445
Glyma.09G167900.Wm82.a2.v1	9.47495e-36	1.07226
Glyma.09G231500.Wm82.a2.v1	9.71424e-06	1.04766
Glyma.20G177900.Wm82.a2.v1	6.27911e-51	1.9044
Glyma.18G223900.Wm82.a2.v1	6.50968e-11	2.09561
Glyma.08G045200.Wm82.a2.v1	0.000934143	1.59869
Glyma.04G133100.Wm82.a2.v1	5.62734e-28	1.36854
Glyma.13G117600.Wm82.a2.v1	2.6422e-08	1.80903
Glyma.06G035300.Wm82.a2.v1	3.81633e-10	1.61807
Glyma.11G207000.Wm82.a2.v1	2.92281e-34	2.59784
Glyma.03G114600.Wm82.a2.v1	1.5196e-132	1.01597
Glyma.15G003300.Wm82.a2.v1	5.58331e-15	1.29021
Glyma.07G031000.Wm82.a2.v1	3.76923e-07	1.34593
Glyma.15G263600.Wm82.a2.v1	2.27961e-110	2.08472
Glyma.15G017500.Wm82.a2.v1	3.14841e-86	1.74995
Glyma.08G230400.Wm82.a2.v1	0	2.58855
Glyma.13G263800.Wm82.a2.v1	7.95314e-16	1.98444
Glyma.10G076400.Wm82.a2.v1	3.86143e-39	1.16291
Glyma.07G031700.Wm82.a2.v1	2.72611e-10	2.59374
Glyma.17G165300.Wm82.a2.v1	3.09003e-14	2.52979
Glyma.04G243800.Wm82.a2.v1	2.79809e-114	2.12847
Glyma.08G140900.Wm82.a2.v1	4.11919e-88	1.24416
Glyma.01G010500.Wm82.a2.v1	5.36453e-14	2.37681
Glyma.06G015300.Wm82.a2.v1	2.06047e-24	1.10808
Glyma.05G055500.Wm82.a2.v1	7.14521e-97	1.10294
Glyma.08G171400.Wm82.a2.v1	0.00114045	1.2943
Glyma.15G199700.Wm82.a2.v1	0	2.75622
Glyma.13G239000.Wm82.a2.v1	1.84804e-84	1.7309
Glyma.03G193100.Wm82.a2.v1	4.0449e-23	1.01182
Glyma.01G185800.Wm82.a2.v1	1.37288e-05	1.04109
Glyma.15G054600.Wm82.a2.v1	4.47017e-30	2.35524
Glyma.02G094500.Wm82.a2.v1	1.56541e-07	2.09897
Glyma.02G136000.Wm82.a2.v1	7.14067e-22	2.04553
Glyma.17G174300.Wm82.a2.v1	5.92943e-05	1.59838
Glyma.18G258600.Wm82.a2.v1	3.15363e-30	1.10808
Glyma.20G141200.Wm82.a2.v1	3.32135e-20	2.43566
Glyma.08G144500.Wm82.a2.v1	2.19552e-07	1.94637
Glyma.17G001800.Wm82.a2.v1	0.00059564	1.45231
Glyma.12G078100.Wm82.a2.v1	3.27915e-161	1.15771
Glyma.13G231500.Wm82.a2.v1	0.00180101	1.36469
Glyma.03G235800.Wm82.a2.v1	8.08952e-42	1.07782
Glyma.05G236300.Wm82.a2.v1	7.7791e-149	1.73494
Glyma.03G045400.Wm82.a2.v1	4.17726e-10	1.0998
Glyma.18G075000.Wm82.a2.v1	8.76237e-22	1.11419
Glyma.19G005800.Wm82.a2.v1	8.20961e-08	1.1972
Glyma.12G011700.Wm82.a2.v1	1.45485e-09	1.1443
Glyma.02G278600.Wm82.a2.v1	3.54632e-08	1.1731
Glyma.02G195900.Wm82.a2.v1	9.95473e-08	1.93353
Glyma.03G066800.Wm82.a2.v1	1.01244e-19	1.03285
Glyma.04G010300.Wm82.a2.v1	6.81146e-11	1.17687
Glyma.10G204400.Wm82.a2.v1	4.84788e-41	2.22261
Glyma.12G216100.Wm82.a2.v1	5.34251e-60	1.73996
Glyma.11G083800.Wm82.a2.v1	5.71521e-09	2.36206
Glyma.12G148200.Wm82.a2.v1	3.15381e-39	1.20894
Glyma.08G240100.Wm82.a2.v1	1.36656e-10	1.18653
Glyma.07G091400.Wm82.a2.v1	1.7302e-187	1.50453
Glyma.13G279900.Wm82.a2.v1	2.82041e-45	1.93776
Glyma.01G234900.Wm82.a2.v1	0.00986043	1.0767
Glyma.12G014400.Wm82.a2.v1	2.11544e-233	2.42675
Glyma.12G134800.Wm82.a2.v1	7.47699e-12	1.00043
Glyma.13G043800.Wm82.a2.v1	8.69919e-76	1.36415
Glyma.10G097800.Wm82.a2.v1	0	1.67084
Glyma.18G205300.Wm82.a2.v1	8.24515e-05	1.90496
Glyma.01G234400.Wm82.a2.v1	2.78157e-12	1.26518
Glyma.14G049200.Wm82.a2.v1	1.22235e-10	1.42951
Glyma.18G025800.Wm82.a2.v1	0.000883134	1.13576
Glyma.03G236300.Wm82.a2.v1	1.02744e-09	1.32499
Glyma.16G096200.Wm82.a2.v1	0.000225215	1.32661
Glyma.11G105800.Wm82.a2.v1	2.5405e-05	1.97058
Glyma.10G128400.Wm82.a2.v1	8.25304e-42	1.10711
Glyma.18G254400.Wm82.a2.v1	0.00834091	1.06853
Glyma.09G225000.Wm82.a2.v1	9.86271e-05	1.5734
Glyma.14G165000.Wm82.a2.v1	0	3.79969
Glyma.07G049900.Wm82.a2.v1	2.15062e-49	1.12843
Glyma.05G011200.Wm82.a2.v1	2.31245e-30	5.13176
Glyma.09G062900.Wm82.a2.v1	2.62344e-33	1.48258
Glyma.13G056600.Wm82.a2.v1	5.47043e-06	1.50001
Glyma.04G215800.Wm82.a2.v1	1.62978e-164	1.28739
Glyma.15G107100.Wm82.a2.v1	2.57386e-06	1.06268
Glyma.20G061300.Wm82.a2.v1	1.23838e-14	2.08487
Glyma.02G282900.Wm82.a2.v1	0.00463301	1.35523
Glyma.19G038600.Wm82.a2.v1	4.69055e-06	1.64296
Glyma.13G029300.Wm82.a2.v1	0.000237006	1.73625
Glyma.09G184600.Wm82.a2.v1	1.01559e-43	2.67428
Glyma.19G006900.Wm82.a2.v1	2.4115e-12	1.3513
Glyma.19G057500.Wm82.a2.v1	5.04658e-05	1.76903
Glyma.10G229400.Wm82.a2.v1	2.08702e-20	1.56591
Glyma.19G001900.Wm82.a2.v1	2.43241e-10	1.07821
Glyma.15G209300.Wm82.a2.v1	8.5759e-216	3.07647
Glyma.06G110400.Wm82.a2.v1	3.15545e-12	1.15945
Glyma.04G230000.Wm82.a2.v1	7.45147e-32	2.20815
Glyma.01G196600.Wm82.a2.v1	1.29882e-14	1.41147
Glyma.08G321400.Wm82.a2.v1	9.17381e-55	1.15347
Glyma.15G274400.Wm82.a2.v1	0.00129223	1.25105
Glyma.10G012800.Wm82.a2.v1	2.61813e-18	1.06907
Glyma.16G029400.Wm82.a2.v1	0.00057689	1.2707
Glyma.08G134200.Wm82.a2.v1	4.44429e-23	2.7729
Glyma.08G072200.Wm82.a2.v1	2.83024e-31	1.38127
Glyma.05G150100.Wm82.a2.v1	8.82277e-05	1.83862
Glyma.13G267900.Wm82.a2.v1	2.95711e-200	1.21384
Glyma.16G174300.Wm82.a2.v1	0.00103795	1.47295
Glyma.07G150400.Wm82.a2.v1	5.37221e-125	1.40814
Glyma.03G185800.Wm82.a2.v1	4.50357e-62	1.03231
Glyma.10G047700.Wm82.a2.v1	1.23381e-30	1.19953
Glyma.02G053600.Wm82.a2.v1	2.43678e-08	1.23896
Glyma.04G142400.Wm82.a2.v1	0.000790097	1.50779
Glyma.18G246100.Wm82.a2.v1	3.42452e-06	1.5122
Glyma.13G166900.Wm82.a2.v1	0.000187384	1.33799
Glyma.U009100.Wm82.a2.v1	0.00175911	1.31109
Glyma.08G154900.Wm82.a2.v1	2.55854e-149	1.39637
Glyma.11G079400.Wm82.a2.v1	4.01516e-12	2.40706
Glyma.09G005700.Wm82.a2.v1	5.92461e-58	1.69804
Glyma.15G228800.Wm82.a2.v1	3.17737e-28	4.80215
Glycine_max_newGene_1762	5.13267e-09	1.82875
Glyma.18G195200.Wm82.a2.v1	5.96925e-60	2.81606
Glyma.19G139300.Wm82.a2.v1	3.7254e-265	1.4653
Glyma.01G239500.Wm82.a2.v1	0.000910544	1.22818
Glyma.07G184000.Wm82.a2.v1	1.06232e-18	3.04739
Glyma.08G187600.Wm82.a2.v1	5.78916e-23	1.78889
Glyma.10G136300.Wm82.a2.v1	1.53623e-43	1.20732
Glyma.06G179500.Wm82.a2.v1	0.000302081	1.44022
Glyma.07G188900.Wm82.a2.v1	2.37072e-12	2.08909
Glycine_max_newGene_2503	0.000101163	1.33136
Glyma.12G202500.Wm82.a2.v1	1.43606e-75	1.39189
Glyma.01G178500.Wm82.a2.v1	1.58681e-12	1.93713
Glyma.05G153200.Wm82.a2.v1	0.000168252	1.10642
Glyma.17G098600.Wm82.a2.v1	8.375e-64	1.07689
Glyma.13G172500.Wm82.a2.v1	5.34419e-17	3.68824
Glyma.19G233900.Wm82.a2.v1	1.301e-06	1.18472
Glyma.13G332600.Wm82.a2.v1	2.79872e-06	1.78806
Glyma.19G236800.Wm82.a2.v1	9.60568e-07	1.54938
Glyma.12G224000.Wm82.a2.v1	5.2813e-40	3.10072
Glyma.06G309000.Wm82.a2.v1	7.51528e-56	1.09144
Glyma.20G119600.Wm82.a2.v1	6.54275e-06	1.65096
Glyma.15G063400.Wm82.a2.v1	2.25405e-18	1.63992
Glyma.02G089900.Wm82.a2.v1	2.64401e-26	3.17069
Glyma.15G160300.Wm82.a2.v1	2.4161e-17	2.1671
Glyma.12G058400.Wm82.a2.v1	0.00289333	1.15526
Glyma.20G037100.Wm82.a2.v1	0.00014991	1.19424
Glyma.20G036100.Wm82.a2.v1	8.02163e-49	2.18571
Glyma.18G202600.Wm82.a2.v1	2.97542e-21	1.05565
Glyma.03G056800.Wm82.a2.v1	8.57145e-09	1.70722
Glyma.18G257900.Wm82.a2.v1	0.000300185	1.65764
Glyma.17G164400.Wm82.a2.v1	1.35765e-32	1.57717
Glyma.17G214100.Wm82.a2.v1	3.58751e-10	1.66102
Glyma.04G080300.Wm82.a2.v1	2.91836e-10	2.1391
Glyma.19G144500.Wm82.a2.v1	0.000208255	1.51219
Glyma.16G021200.Wm82.a2.v1	2.08563e-05	1.41631
Glyma.13G174300.Wm82.a2.v1	2.5457e-11	1.82586
Glyma.09G027000.Wm82.a2.v1	6.63284e-15	1.62544
Glyma.06G090800.Wm82.a2.v1	1.24754e-33	1.4985
Glyma.11G065900.Wm82.a2.v1	9.63169e-11	1.05012
Glyma.02G004100.Wm82.a2.v1	6.28895e-26	1.01383
Glyma.04G003300.Wm82.a2.v1	6.25748e-12	1.37228
Glyma.07G052300.Wm82.a2.v1	2.6201e-10	1.6367
Glyma.06G319700.Wm82.a2.v1	1.40667e-06	1.16541
Glyma.03G168000.Wm82.a2.v1	3.4161e-06	1.63771
Glyma.10G134100.Wm82.a2.v1	1.1312e-55	1.01781
Glyma.04G018200.Wm82.a2.v1	4.0825e-30	1.01875
Glyma.12G218900.Wm82.a2.v1	4.79435e-13	2.04138
Glyma.08G223300.Wm82.a2.v1	5.29881e-76	1.70932
Glyma.04G167900.Wm82.a2.v1	0	2.15317
Glyma.18G026800.Wm82.a2.v1	0.000570814	1.62758
Glyma.06G265400.Wm82.a2.v1	9.777e-09	1.90351
Glyma.16G159300.Wm82.a2.v1	0.000114729	1.23587
Glyma.07G139800.Wm82.a2.v1	4.4865e-67	2.40737
Glyma.07G187700.Wm82.a2.v1	3.41163e-20	1.16538
Glyma.07G090700.Wm82.a2.v1	3.46484e-33	1.22584
Glyma.16G134400.Wm82.a2.v1	0.00020695	1.08078
Glyma.08G062800.Wm82.a2.v1	8.98078e-08	1.34234
Glyma.06G125600.Wm82.a2.v1	1.71585e-05	1.87443
Glyma.16G117200.Wm82.a2.v1	1.43382e-06	1.21728
Glyma.07G067800.Wm82.a2.v1	4.15884e-08	1.5937
Glyma.08G218600.Wm82.a2.v1	5.15805e-55	2.16942
Glyma.18G243200.Wm82.a2.v1	1.65076e-65	1.3975
Glyma.08G339300.Wm82.a2.v1	6.81525e-37	3.97233
Glyma.01G068000.Wm82.a2.v1	6.74793e-166	1.38534
Glyma.08G180000.Wm82.a2.v1	0	1.85444
Glyma.14G104100.Wm82.a2.v1	6.11007e-21	1.1237
Glyma.03G142800.Wm82.a2.v1	1.59986e-101	1.70668
Glyma.19G238800.Wm82.a2.v1	3.19876e-39	1.12856
Glyma.03G214600.Wm82.a2.v1	0.00196453	1.10424
Glyma.06G079500.Wm82.a2.v1	4.31159e-19	3.71204
Glyma.04G028900.Wm82.a2.v1	1.43609e-11	1.25201
Glyma.07G028200.Wm82.a2.v1	2.68627e-09	1.229
Glyma.10G248900.Wm82.a2.v1	8.51117e-104	4.39314
Glyma.02G251000.Wm82.a2.v1	1.54607e-08	1.03913
Glyma.09G071600.Wm82.a2.v1	7.10755e-51	1.06797
Glyma.12G059600.Wm82.a2.v1	1.32598e-101	1.05419
Glyma.13G253300.Wm82.a2.v1	2.84438e-20	1.70553
Glyma.02G135400.Wm82.a2.v1	3.63496e-74	1.91162
Glyma.13G310100.Wm82.a2.v1	1.34998e-13	1.8314
Glyma.03G075100.Wm82.a2.v1	0.00255047	1.06309
Glyma.12G032800.Wm82.a2.v1	9.30713e-06	1.1263
Glyma.02G132900.Wm82.a2.v1	1.36407e-06	1.08891
Glyma.07G250500.Wm82.a2.v1	1.38516e-05	1.84214
Glyma.10G001800.Wm82.a2.v1	6.28494e-41	4.5621
Glyma.12G010500.Wm82.a2.v1	7.57881e-16	1.36469
Glyma.14G118500.Wm82.a2.v1	0.000953148	1.18745
Glyma.17G110300.Wm82.a2.v1	2.4548e-15	1.29685
Glyma.01G087500.Wm82.a2.v1	2.07151e-28	1.3807
Glyma.08G110500.Wm82.a2.v1	3.67875e-05	1.63728
Glyma.01G021000.Wm82.a2.v1	7.02538e-203	2.10177
Glyma.07G139100.Wm82.a2.v1	0.000108706	1.47902
Glyma.04G088800.Wm82.a2.v1	8.61392e-08	1.16412
Glyma.15G116800.Wm82.a2.v1	2.46423e-07	1.10376
Glyma.18G064100.Wm82.a2.v1	2.23433e-08	1.00475
Glyma.05G216100.Wm82.a2.v1	0.0091689	1.04804
Glyma.03G041300.Wm82.a2.v1	2.03342e-59	3.68546
Glyma.20G032800.Wm82.a2.v1	1.59904e-07	1.30691
Glyma.11G111100.Wm82.a2.v1	0	1.72775
Glyma.14G039100.Wm82.a2.v1	1.85591e-35	1.14104
Glyma.08G109900.Wm82.a2.v1	6.98898e-34	3.05362
Glyma.11G228100.Wm82.a2.v1	1.77979e-11	1.63651
Glyma.09G281800.Wm82.a2.v1	1.35201e-13	2.90412
Glyma.18G182800.Wm82.a2.v1	1.44814e-09	1.13271
Glycine_max_newGene_3132	5.8308e-08	2.34751
Glyma.14G049500.Wm82.a2.v1	1.02558e-40	1.00364
Glyma.11G070600.Wm82.a2.v1	0.00238212	1.68934
Glyma.06G105500.Wm82.a2.v1	1.76438e-51	2.55031
Glyma.14G116400.Wm82.a2.v1	2.50094e-15	2.07474
Glyma.12G183400.Wm82.a2.v1	6.88392e-121	2.9172
Glyma.11G068900.Wm82.a2.v1	5.46023e-09	2.05219
Glyma.14G140900.Wm82.a2.v1	0	3.81517
Glyma.05G128100.Wm82.a2.v1	0.000159012	1.34241
Glyma.07G197200.Wm82.a2.v1	1.3697e-08	1.01004
Glyma.10G118900.Wm82.a2.v1	1.86832e-22	1.53344
Glyma.16G078800.Wm82.a2.v1	5.03824e-08	1.22002
Glyma.20G210900.Wm82.a2.v1	1.48462e-26	2.3416
Glyma.09G036900.Wm82.a2.v1	6.3493e-09	1.49654
Glyma.08G074200.Wm82.a2.v1	0.00095131	1.34226
Glyma.06G135800.Wm82.a2.v1	1.95047e-42	1.09628
Glyma.02G305400.Wm82.a2.v1	0	3.11398
Glyma.12G140300.Wm82.a2.v1	2.53749e-10	1.47794
Glyma.17G244200.Wm82.a2.v1	5.50571e-13	2.04564
Glyma.11G197300.Wm82.a2.v1	0	4.72088
Glyma.15G005100.Wm82.a2.v1	3.966e-05	1.30874
Glyma.03G078200.Wm82.a2.v1	8.31163e-17	1.53565
Glyma.17G185000.Wm82.a2.v1	9.67381e-21	1.3254
Glyma.08G192700.Wm82.a2.v1	8.71876e-05	1.03867
Glyma.02G228300.Wm82.a2.v1	3.36976e-06	1.40249
Glyma.08G189200.Wm82.a2.v1	4.13132e-18	2.22398
Glyma.17G128400.Wm82.a2.v1	1.9027e-71	1.65665
Glyma.02G050300.Wm82.a2.v1	2.97072e-05	1.69319
Glyma.08G030100.Wm82.a2.v1	3.57178e-09	2.95187
Glyma.14G192500.Wm82.a2.v1	0.00170335	1.39496
Glyma.03G185900.Wm82.a2.v1	2.11509e-26	1.23375
Glyma.01G056100.Wm82.a2.v1	0.00235557	1.18693
Glyma.20G197100.Wm82.a2.v1	7.44179e-54	1.31403
Glyma.17G201600.Wm82.a2.v1	2.26904e-100	1.44582
Glyma.15G052700.Wm82.a2.v1	2.12191e-06	2.26267
Glyma.01G107700.Wm82.a2.v1	0.00802617	1.08975
Glyma.02G142600.Wm82.a2.v1	1.48751e-07	1.29971
Glyma.05G215900.Wm82.a2.v1	1.08183e-31	1.73473
Glyma.05G005200.Wm82.a2.v1	4.44171e-06	1.01313
Glyma.08G292800.Wm82.a2.v1	1.04224e-30	1.08978
Glyma.06G283600.Wm82.a2.v1	1.72705e-41	1.58166
Glyma.04G055300.Wm82.a2.v1	9.91245e-102	1.16644
Glyma.19G186100.Wm82.a2.v1	2.99771e-44	1.382
Glyma.15G110700.Wm82.a2.v1	9.64273e-08	1.16125
Glyma.10G257900.Wm82.a2.v1	2.15433e-19	1.33341
Glyma.19G218300.Wm82.a2.v1	6.03289e-27	5.06679
Glyma.08G230100.Wm82.a2.v1	1.53568e-19	3.66624
Glyma.U027300.Wm82.a2.v1	1.80836e-14	3.42561
Glyma.09G278100.Wm82.a2.v1	9.00202e-09	1.04069
Glyma.16G145200.Wm82.a2.v1	1.57222e-17	1.67285
Glyma.10G200300.Wm82.a2.v1	6.24533e-09	1.29209
Glyma.18G152600.Wm82.a2.v1	3.59119e-06	2.24673
Glyma.18G207400.Wm82.a2.v1	2.16134e-08	1.40355
Glyma.03G198600.Wm82.a2.v1	2.69271e-06	1.61384
Glyma.13G127500.Wm82.a2.v1	2.98529e-31	1.06044
Glyma.12G229000.Wm82.a2.v1	0.00532246	1.00445
Glyma.07G087200.Wm82.a2.v1	0.000363783	1.20757
Glyma.07G007100.Wm82.a2.v1	6.62827e-21	3.20472
Glyma.18G099500.Wm82.a2.v1	1.51181e-06	1.06102
Glyma.18G265800.Wm82.a2.v1	4.72463e-10	2.16041
Glyma.15G093100.Wm82.a2.v1	7.98452e-27	2.58515
Glyma.07G234400.Wm82.a2.v1	0.00705291	1.13136
Glyma.17G092800.Wm82.a2.v1	9.71177e-89	4.18011
Glyma.08G348600.Wm82.a2.v1	0.000125145	1.05499
Glyma.15G184400.Wm82.a2.v1	1.28966e-97	1.6072
Glyma.13G370100.Wm82.a2.v1	3.25858e-22	1.24753
Glyma.02G080200.Wm82.a2.v1	3.0164e-14	2.05521
Glyma.11G232600.Wm82.a2.v1	2.51284e-36	1.63211
Glyma.05G103300.Wm82.a2.v1	2.49323e-57	2.8789
Glyma.02G250700.Wm82.a2.v1	6.51595e-12	1.14831
Glyma.08G200100.Wm82.a2.v1	0	2.47057
Glyma.18G049400.Wm82.a2.v1	5.27164e-84	1.21539
Glyma.01G179400.Wm82.a2.v1	5.773e-10	1.24657
Glyma.16G016100.Wm82.a2.v1	0	1.90292
Glyma.06G138600.Wm82.a2.v1	7.44548e-60	1.25098
Glyma.13G033500.Wm82.a2.v1	8.01298e-10	1.64922
Glyma.11G002400.Wm82.a2.v1	1.45419e-30	1.12386
Glyma.15G186100.Wm82.a2.v1	1.75357e-22	4.56558
Glyma.04G044600.Wm82.a2.v1	1.1172e-05	1.23428
Glyma.07G139900.Wm82.a2.v1	2.4753e-11	2.4525
Glyma.03G242400.Wm82.a2.v1	8.19874e-11	1.6296
Glyma.12G132800.Wm82.a2.v1	6.27836e-251	4.59995
Glyma.12G138100.Wm82.a2.v1	6.6592e-76	1.77326
Glyma.11G241000.Wm82.a2.v1	1.96513e-34	1.00048
Glyma.11G000800.Wm82.a2.v1	6.33322e-209	2.25957
Glyma.13G142400.Wm82.a2.v1	2.46837e-80	1.50688
Glyma.17G237100.Wm82.a2.v1	1.6774e-88	1.13538
Glyma.05G135200.Wm82.a2.v1	1.3198e-18	1.17271
Glyma.17G066600.Wm82.a2.v1	3.56032e-153	1.75497
Glyma.07G060700.Wm82.a2.v1	2.93533e-200	1.3582
Glyma.13G265700.Wm82.a2.v1	7.26952e-29	1.31545
Glyma.19G011800.Wm82.a2.v1	8.98944e-05	1.05005
Glyma.07G073800.Wm82.a2.v1	6.26291e-24	1.49002
Glyma.03G003000.Wm82.a2.v1	0.000564423	1.57746
Glyma.06G260800.Wm82.a2.v1	8.30654e-08	1.29288
Glyma.19G219900.Wm82.a2.v1	0.00477477	1.0075
Glyma.11G061100.Wm82.a2.v1	0.000265066	1.65767
Glyma.08G156600.Wm82.a2.v1	1.921e-05	1.96419
Glyma.08G235400.Wm82.a2.v1	9.14604e-11	2.75743
Glyma.07G137100.Wm82.a2.v1	7.92203e-13	1.52733
Glyma.07G251000.Wm82.a2.v1	1.81079e-08	1.11844
Glyma.08G205900.Wm82.a2.v1	3.31818e-38	1.2617
Glyma.13G078400.Wm82.a2.v1	3.48157e-237	2.28814
Glyma.05G222000.Wm82.a2.v1	7.13967e-39	2.84827
Glyma.13G208200.Wm82.a2.v1	5.60867e-247	2.62923
Glyma.17G044500.Wm82.a2.v1	1.67998e-82	1.92367
Glyma.18G258000.Wm82.a2.v1	3.09688e-26	1.02204
Glyma.01G040700.Wm82.a2.v1	1.9759e-05	1.51757
Glyma.12G232000.Wm82.a2.v1	3.43025e-18	1.03908
Glyma.17G150100.Wm82.a2.v1	9.20129e-52	1.47097
Glyma.08G094600.Wm82.a2.v1	5.56559e-05	1.29506
Glyma.12G116800.Wm82.a2.v1	1.23915e-16	2.18888
Glyma.19G013800.Wm82.a2.v1	1.00346e-41	1.20652
Glyma.15G158200.Wm82.a2.v1	0.00321791	1.23213
Glyma.20G239700.Wm82.a2.v1	6.05448e-10	1.0024
Glyma.12G167400.Wm82.a2.v1	1.91701e-49	1.68743
Glyma.01G036900.Wm82.a2.v1	1.31868e-60	4.29693
Glyma.16G211700.Wm82.a2.v1	3.58027e-145	1.47831
Glyma.12G143000.Wm82.a2.v1	5.43923e-41	1.00618
Glyma.20G085900.Wm82.a2.v1	1.02604e-43	1.46595
Glyma.20G121700.Wm82.a2.v1	3.78261e-13	1.00715
Glyma.11G221200.Wm82.a2.v1	0.00023249	1.66928
Glyma.06G264200.Wm82.a2.v1	0.000732863	1.07315
Glyma.14G132400.Wm82.a2.v1	3.98409e-06	1.57616
Glyma.19G201300.Wm82.a2.v1	1.28867e-25	1.16369
Glyma.06G190100.Wm82.a2.v1	0.00247791	1.06981
Glyma.06G135700.Wm82.a2.v1	1.29446e-10	1.14256
Glyma.03G205900.Wm82.a2.v1	6.29304e-08	1.49429
Glyma.06G215100.Wm82.a2.v1	5.9061e-06	1.95264
Glyma.13G033200.Wm82.a2.v1	0.00386419	1.33098
Glyma.16G056900.Wm82.a2.v1	8.26485e-13	1.3151
Glyma.15G273300.Wm82.a2.v1	7.04353e-53	1.28072
Glyma.08G249900.Wm82.a2.v1	6.66416e-53	1.22511
Glyma.05G195000.Wm82.a2.v1	4.59937e-07	1.15388
Glyma.12G031300.Wm82.a2.v1	3.45865e-72	1.75884
Glyma.07G193500.Wm82.a2.v1	0	1.86718
Glyma.07G209500.Wm82.a2.v1	7.51907e-25	1.14755
Glyma.17G145400.Wm82.a2.v1	4.75363e-35	1.81372
Glyma.08G173300.Wm82.a2.v1	2.91603e-15	1.17842
Glyma.17G141200.Wm82.a2.v1	2.03008e-28	1.18481
Glyma.19G049400.Wm82.a2.v1	0.00145548	1.05358
Glyma.13G357300.Wm82.a2.v1	3.33869e-110	1.43631
Glyma.17G079000.Wm82.a2.v1	1.80889e-09	2.19666
Glyma.09G014000.Wm82.a2.v1	3.06692e-05	1.60297
Glyma.14G044400.Wm82.a2.v1	1.00678e-11	1.74205
Glyma.07G065700.Wm82.a2.v1	3.39991e-06	2.01766
Glyma.18G114900.Wm82.a2.v1	1.36038e-229	1.28459
Glyma.12G113800.Wm82.a2.v1	1.94381e-08	2.22419
Glyma.13G030300.Wm82.a2.v1	3.80505e-11	1.02275
Glyma.05G162100.Wm82.a2.v1	5.25122e-08	1.31116
Glyma.20G164700.Wm82.a2.v1	1.48373e-168	5.40412
Glyma.16G020500.Wm82.a2.v1	2.02938e-69	2.3648
Glyma.09G052100.Wm82.a2.v1	2.12528e-54	1.40266
Glyma.12G032900.Wm82.a2.v1	1.20673e-06	2.41164
Glyma.15G267100.Wm82.a2.v1	8.10074e-45	1.39276
Glyma.18G271900.Wm82.a2.v1	2.56875e-05	1.71648
Glyma.11G221000.Wm82.a2.v1	7.94207e-189	1.10391
Glyma.16G109900.Wm82.a2.v1	1.00054e-34	1.23292
Glyma.01G242900.Wm82.a2.v1	2.39304e-11	1.18139
Glyma.13G206700.Wm82.a2.v1	1.62978e-34	2.24358
Glyma.08G044400.Wm82.a2.v1	1.57939e-32	1.97704
Glyma.07G243500.Wm82.a2.v1	9.12026e-37	4.40906
Glyma.11G198300.Wm82.a2.v1	1.15118e-08	1.88878
Glyma.03G215000.Wm82.a2.v1	1.17719e-05	2.08352
Glyma.02G107300.Wm82.a2.v1	5.46006e-08	1.02184
Glyma.02G028400.Wm82.a2.v1	9.69496e-05	1.70235
Glyma.18G254100.Wm82.a2.v1	0.000803579	1.82877
Glyma.18G260700.Wm82.a2.v1	0.000127372	1.50704
Glyma.11G143100.Wm82.a2.v1	1.81262e-26	2.63233
Glyma.13G194000.Wm82.a2.v1	7.91596e-10	1.37116
Glyma.05G026200.Wm82.a2.v1	8.10081e-139	1.03859
Glyma.08G060300.Wm82.a2.v1	5.68681e-10	1.34576
Glyma.20G137700.Wm82.a2.v1	3.86039e-23	3.01216
Glyma.11G122500.Wm82.a2.v1	4.62657e-27	2.24012
Glyma.10G245200.Wm82.a2.v1	1.36541e-82	1.01571
Glyma.08G116900.Wm82.a2.v1	0	2.20343
Glyma.20G009300.Wm82.a2.v1	1.35068e-10	1.01028
Glyma.06G102100.Wm82.a2.v1	6.38653e-28	1.0912
Glyma.11G218700.Wm82.a2.v1	2.45656e-08	1.06851
Glyma.06G257500.Wm82.a2.v1	1.97194e-24	3.66057
Glyma.17G061500.Wm82.a2.v1	3.4713e-12	1.6619
Glyma.12G015800.Wm82.a2.v1	5.47794e-05	1.00136
Glyma.15G044400.Wm82.a2.v1	0.000299538	1.42177
Glyma.04G017200.Wm82.a2.v1	1.52172e-08	2.25057
Glyma.14G212200.Wm82.a2.v1	2.05845e-21	2.71261
Glyma.02G107100.Wm82.a2.v1	6.62591e-53	1.17985
Glyma.03G060300.Wm82.a2.v1	1.6676e-65	1.57102
Glyma.08G144400.Wm82.a2.v1	0.000141083	1.3437
Glyma.11G233800.Wm82.a2.v1	1.44755e-27	1.3985
Glyma.05G161600.Wm82.a2.v1	1.0761e-35	2.25107
Glyma.08G222900.Wm82.a2.v1	1.32641e-22	1.14825
Glyma.05G085200.Wm82.a2.v1	3.55486e-11	1.40196
Glyma.20G198100.Wm82.a2.v1	1.09644e-48	1.02637
Glyma.03G016400.Wm82.a2.v1	5.46023e-09	2.38065
Glyma.08G063700.Wm82.a2.v1	3.1451e-54	1.46342
Glyma.01G004300.Wm82.a2.v1	3.66738e-59	1.06471
Glyma.06G145300.Wm82.a2.v1	1.14271e-50	2.73426
Glyma.07G128300.Wm82.a2.v1	3.11872e-08	1.22653
Glyma.15G163200.Wm82.a2.v1	5.90317e-21	1.0527
Glyma.13G095200.Wm82.a2.v1	4.59401e-05	1.90636
Glyma.12G185200.Wm82.a2.v1	7.50814e-10	1.58638
Glyma.04G035000.Wm82.a2.v1	2.63423e-54	3.42414
Glyma.06G187300.Wm82.a2.v1	1.25411e-10	1.96454
Glyma.11G049300.Wm82.a2.v1	2.81436e-73	2.61775
Glyma.09G103400.Wm82.a2.v1	8.66398e-71	1.0772
Glyma.09G073600.Wm82.a2.v1	4.3596e-71	2.60781
Glyma.14G085600.Wm82.a2.v1	0	1.46249
Glyma.10G275000.Wm82.a2.v1	4.8863e-11	1.37504
Glyma.17G030100.Wm82.a2.v1	2.99912e-33	3.37553
Glyma.08G328400.Wm82.a2.v1	4.43003e-08	1.01253
Glyma.02G039000.Wm82.a2.v1	0.000178446	1.34832
Glyma.18G061100.Wm82.a2.v1	7.15382e-84	3.14415
Glyma.11G121100.Wm82.a2.v1	4.10208e-64	1.03875
Glyma.16G212500.Wm82.a2.v1	1.19328e-286	2.689
Glyma.03G054900.Wm82.a2.v1	1.70367e-05	1.45244
Glyma.03G133800.Wm82.a2.v1	9.11311e-17	1.17771
Glyma.15G065100.Wm82.a2.v1	0.000346837	1.35816
Glyma.03G005700.Wm82.a2.v1	0.002297	1.36211
Glyma.12G169400.Wm82.a2.v1	1.15035e-149	1.60992
Glyma.05G192700.Wm82.a2.v1	8.81274e-28	1.52599
Glyma.19G186000.Wm82.a2.v1	3.48002e-120	1.33645
Glyma.02G005600.Wm82.a2.v1	8.15381e-10	2.52837
Glyma.13G299200.Wm82.a2.v1	4.45237e-56	1.26426
Glyma.14G031000.Wm82.a2.v1	7.10566e-19	1.52237
Glyma.12G232900.Wm82.a2.v1	6.47903e-25	1.24933
Glyma.19G072700.Wm82.a2.v1	0.000734836	1.57802
Glyma.17G108200.Wm82.a2.v1	5.39683e-14	1.37893
Glyma.03G259400.Wm82.a2.v1	2.92806e-57	1.00576
Glyma.08G213900.Wm82.a2.v1	2.68867e-42	1.42467
Glyma.13G157400.Wm82.a2.v1	5.24072e-14	2.90691
Glyma.15G180000.Wm82.a2.v1	0.000758163	1.6493
Glyma.08G096600.Wm82.a2.v1	1.73012e-12	2.04332
Glyma.07G232500.Wm82.a2.v1	0.00230804	1.20059
Glyma.11G071600.Wm82.a2.v1	2.00778e-05	1.13937
Glyma.20G140500.Wm82.a2.v1	0.000140379	1.22549
Glyma.15G029500.Wm82.a2.v1	1.10423e-69	1.3759
Glyma.17G101000.Wm82.a2.v1	4.42315e-10	1.06586
Glyma.15G229400.Wm82.a2.v1	4.59885e-10	1.30481
Glyma.13G167200.Wm82.a2.v1	3.25039e-30	1.1273
Glyma.06G295400.Wm82.a2.v1	7.28977e-05	1.57815
Glyma.01G078800.Wm82.a2.v1	7.88571e-43	1.2751
Glyma.02G023900.Wm82.a2.v1	2.68914e-10	2.19111
Glyma.11G198500.Wm82.a2.v1	3.01768e-17	4.10219
Glyma.19G094100.Wm82.a2.v1	1.36349e-14	2.85258
Glyma.06G219900.Wm82.a2.v1	0	2.82697
Glyma.03G050000.Wm82.a2.v1	2.34368e-15	1.16078
Glyma.11G185000.Wm82.a2.v1	0.0068198	1.07835
Glyma.14G078600.Wm82.a2.v1	3.12721e-19	1.17794
Glyma.04G177900.Wm82.a2.v1	0.00297073	1.02722
Glyma.14G073200.Wm82.a2.v1	1.02421e-16	2.12333
Glyma.06G108000.Wm82.a2.v1	9.71875e-19	1.04852
Glyma.01G204400.Wm82.a2.v1	4.14971e-89	1.30526
Glyma.11G019900.Wm82.a2.v1	0.00180052	1.17329
Glyma.07G016400.Wm82.a2.v1	2.82025e-05	1.47797
Glyma.03G063400.Wm82.a2.v1	0.000333057	1.03079
Glyma.01G199400.Wm82.a2.v1	6.11102e-08	1.3448
Glyma.04G190400.Wm82.a2.v1	5.32032e-30	1.53733
Glyma.04G232400.Wm82.a2.v1	5.13966e-144	1.53325
Glyma.12G103900.Wm82.a2.v1	4.53474e-43	1.17807
Glyma.06G261900.Wm82.a2.v1	1.45895e-07	1.46028
Glyma.11G114500.Wm82.a2.v1	0.000143788	1.68852
Glyma.07G204300.Wm82.a2.v1	2.79731e-15	1.47778
Glyma.13G219100.Wm82.a2.v1	1.71411e-06	1.8919
Glyma.17G214400.Wm82.a2.v1	2.4137e-15	1.82439
Glyma.07G017800.Wm82.a2.v1	0.000113649	1.04538
Glyma.14G032000.Wm82.a2.v1	0.00056662	1.59109
Glyma.03G125800.Wm82.a2.v1	3.91145e-15	1.37378
Glyma.12G052500.Wm82.a2.v1	3.88217e-37	1.06474
Glyma.02G210800.Wm82.a2.v1	5.08667e-16	1.75016
Glyma.16G110100.Wm82.a2.v1	4.42102e-22	3.88671
Glyma.09G182400.Wm82.a2.v1	7.31672e-14	2.15579
Glyma.09G131900.Wm82.a2.v1	6.34966e-53	1.00337
Glyma.09G082100.Wm82.a2.v1	8.73056e-13	1.10112
Glyma.13G109800.Wm82.a2.v1	8.00906e-56	1.59995
Glyma.11G155000.Wm82.a2.v1	2.13798e-118	1.27187
Glyma.15G024600.Wm82.a2.v1	1.05508e-13	2.36086
Glyma.09G156600.Wm82.a2.v1	6.0398e-46	1.11072
Glyma.11G251100.Wm82.a2.v1	4.35584e-48	1.14257
Glyma.17G069100.Wm82.a2.v1	0	4.16483
Glyma.05G137800.Wm82.a2.v1	8.61618e-11	2.18195
Glyma.20G065300.Wm82.a2.v1	1.62555e-07	1.07571
Glyma.15G211300.Wm82.a2.v1	9.16144e-16	3.28614
Glyma.15G057600.Wm82.a2.v1	3.05161e-170	1.15656
Glyma.07G252600.Wm82.a2.v1	5.71921e-226	1.77075
Glyma.13G196500.Wm82.a2.v1	9.11197e-08	1.71771
Glyma.04G040000.Wm82.a2.v1	5.88357e-10	1.84733
Glyma.09G180800.Wm82.a2.v1	6.64366e-05	1.13656
Glyma.11G111400.Wm82.a2.v1	6.23033e-172	1.29625
Glyma.05G025300.Wm82.a2.v1	1.8278e-73	1.01408
Glyma.14G199900.Wm82.a2.v1	3.78069e-11	2.98068
Glyma.20G163900.Wm82.a2.v1	1.73977e-34	2.53643
Glyma.07G203100.Wm82.a2.v1	0.007309	1.00311
Glyma.13G093500.Wm82.a2.v1	0.000224982	1.42942
Glyma.17G229500.Wm82.a2.v1	3.45079e-07	1.1448
Glyma.06G283300.Wm82.a2.v1	0.00613128	1.27272
Glyma.19G198600.Wm82.a2.v1	4.60941e-12	2.13571
Glyma.15G268200.Wm82.a2.v1	1.63291e-10	2.27036
Glyma.15G019000.Wm82.a2.v1	3.81403e-07	1.29842
Glyma.15G174200.Wm82.a2.v1	1.76543e-91	1.04917
Glyma.12G241700.Wm82.a2.v1	1.11278e-23	1.24302
Glyma.20G070100.Wm82.a2.v1	2.69983e-06	1.73455
Glyma.04G105900.Wm82.a2.v1	2.09622e-06	2.00102
Glyma.13G028100.Wm82.a2.v1	1.36748e-23	2.67958
Glyma.07G049500.Wm82.a2.v1	1.33278e-11	1.22536
Glyma.14G066100.Wm82.a2.v1	0.000204948	1.18469
Glyma.02G261600.Wm82.a2.v1	7.68395e-10	2.43003
Glyma.09G216400.Wm82.a2.v1	0.00254072	1.39586
Glyma.04G235900.Wm82.a2.v1	6.85875e-05	1.29962
Glyma.16G137600.Wm82.a2.v1	4.48372e-07	1.15178
Glyma.13G321700.Wm82.a2.v1	4.54754e-186	1.17613
Glyma.19G164400.Wm82.a2.v1	6.0362e-31	2.19654
Glyma.06G194900.Wm82.a2.v1	0	2.07184
Glyma.11G018100.Wm82.a2.v1	0.00038585	1.07841
Glyma.01G106000.Wm82.a2.v1	8.48567e-12	1.04726
Glyma.05G221100.Wm82.a2.v1	1.7929e-43	1.00803
Glyma.01G217600.Wm82.a2.v1	4.03976e-41	4.01173
Glyma.05G128000.Wm82.a2.v1	0	3.58622
Glyma.19G213300.Wm82.a2.v1	5.01652e-49	1.09169
Glyma.02G031900.Wm82.a2.v1	1.69294e-17	1.25879
Glyma.10G019800.Wm82.a2.v1	1.78689e-06	1.16846
Glyma.10G055300.Wm82.a2.v1	2.15521e-177	1.90588
Glyma.06G061900.Wm82.a2.v1	5.09325e-07	1.55577
Glyma.16G134600.Wm82.a2.v1	4.08713e-13	2.31371
Glyma.18G234300.Wm82.a2.v1	2.30528e-27	1.34536
Glyma.18G202800.Wm82.a2.v1	1.81955e-06	1.56859
Glyma.11G049800.Wm82.a2.v1	2.37405e-14	1.33044
Glyma.02G231600.Wm82.a2.v1	0.000675852	1.58064
Glyma.16G169800.Wm82.a2.v1	0.000175724	1.02269
Glyma.13G046700.Wm82.a2.v1	2.09177e-22	1.16861
Glyma.08G007900.Wm82.a2.v1	3.9449e-108	1.56552
Glyma.11G021500.Wm82.a2.v1	3.0746e-07	1.70174
Glyma.09G154700.Wm82.a2.v1	0	1.72616
Glyma.11G045100.Wm82.a2.v1	1.31427e-12	1.08851
Glyma.13G126400.Wm82.a2.v1	1.31903e-95	1.39957
Glyma.19G161400.Wm82.a2.v1	7.00589e-143	1.35364
Glyma.13G370000.Wm82.a2.v1	6.78637e-19	1.18465
Glyma.10G221200.Wm82.a2.v1	0.000551593	1.01077
Glyma.15G250500.Wm82.a2.v1	9.54499e-158	1.16085
Glyma.12G129500.Wm82.a2.v1	2.70417e-52	3.42912
Glyma.08G220000.Wm82.a2.v1	4.63647e-21	1.72585
Glyma.02G075000.Wm82.a2.v1	3.44308e-05	1.37703
Glyma.19G159300.Wm82.a2.v1	1.9858e-83	1.35842
Glyma.09G040500.Wm82.a2.v1	2.06914e-61	2.91768
Glyma.07G067900.Wm82.a2.v1	2.24247e-12	1.64282
Glyma.07G032000.Wm82.a2.v1	2.25747e-12	1.90403
Glyma.13G285400.Wm82.a2.v1	2.18919e-08	1.59134
Glyma.04G004100.Wm82.a2.v1	3.60008e-08	1.04327
Glyma.15G010900.Wm82.a2.v1	1.35488e-06	1.05801
Glyma.04G153400.Wm82.a2.v1	1.27108e-35	2.24746
Glyma.19G224800.Wm82.a2.v1	6.81998e-09	1.15494
Glyma.12G198400.Wm82.a2.v1	0.00435796	1.10828
Glyma.15G237600.Wm82.a2.v1	1.18216e-186	2.32758
Glyma.18G153800.Wm82.a2.v1	0.00357579	1.28318
Glyma.17G173000.Wm82.a2.v1	0.000129746	1.66841
Glyma.12G063000.Wm82.a2.v1	9.24093e-08	1.05447
Glyma.04G220900.Wm82.a2.v1	5.24126e-22	1.29494
Glyma.13G165200.Wm82.a2.v1	1.10141e-88	1.1426
Glyma.20G186200.Wm82.a2.v1	1.92102e-08	2.04671
Glyma.11G142600.Wm82.a2.v1	7.22064e-07	1.46313
Glyma.17G061800.Wm82.a2.v1	1.43725e-48	2.15619
Glyma.16G169200.Wm82.a2.v1	7.30184e-11	2.12697
Glyma.20G168500.Wm82.a2.v1	3.54319e-08	2.00487
Glyma.13G352100.Wm82.a2.v1	2.74364e-57	1.11479
Glyma.13G284900.Wm82.a2.v1	5.51894e-17	1.61292
Glyma.11G109300.Wm82.a2.v1	0.00932966	1.01475
Glyma.08G339000.Wm82.a2.v1	1.39176e-05	2.06299
Glyma.04G036700.Wm82.a2.v1	0.00150434	1.31613
Glyma.10G042000.Wm82.a2.v1	6.17053e-90	1.0889
Glyma.13G333100.Wm82.a2.v1	9.8982e-21	1.01844
Glyma.08G198900.Wm82.a2.v1	1.12197e-12	2.94661
Glyma.18G007500.Wm82.a2.v1	2.65357e-80	1.13266
Glyma.20G167600.Wm82.a2.v1	2.04225e-26	1.43308
Glyma.15G251400.Wm82.a2.v1	1.88768e-18	3.55198
Glyma.05G188500.Wm82.a2.v1	5.15185e-09	1.00481
Glyma.06G092500.Wm82.a2.v1	0.00317521	1.10979
Glyma.12G207500.Wm82.a2.v1	5.79868e-27	1.2593
Glyma.13G231700.Wm82.a2.v1	2.01192e-13	1.03862
Glyma.04G208300.Wm82.a2.v1	1.85784e-18	1.22131
Glyma.01G025800.Wm82.a2.v1	5.24101e-10	1.33708
Glyma.15G026500.Wm82.a2.v1	0	1.72493
Glyma.12G222200.Wm82.a2.v1	0	1.56372
Glyma.16G176600.Wm82.a2.v1	1.87192e-28	1.97212
Glyma.16G147300.Wm82.a2.v1	1.01837e-43	1.445
Glyma.18G273200.Wm82.a2.v1	3.05224e-10	1.58802
Glyma.12G049300.Wm82.a2.v1	2.45869e-08	2.10208
Glyma.04G139900.Wm82.a2.v1	1.93313e-05	1.04038
Glyma.16G017500.Wm82.a2.v1	9.31736e-07	1.34401
Glyma.14G120300.Wm82.a2.v1	0.00113862	1.2032
Glyma.07G133200.Wm82.a2.v1	7.80879e-114	1.33015
Glyma.09G251000.Wm82.a2.v1	0.00139282	1.1644
Glyma.03G260300.Wm82.a2.v1	1.46567e-49	1.79871
Glyma.01G036800.Wm82.a2.v1	1.03991e-37	4.35347
Glyma.01G121700.Wm82.a2.v1	2.69944e-54	1.39507
Glyma.10G225400.Wm82.a2.v1	4.13796e-48	3.02172
Glyma.09G013300.Wm82.a2.v1	0.000372999	1.13639
Glyma.08G096500.Wm82.a2.v1	4.3102e-12	2.05145
Glyma.15G118100.Wm82.a2.v1	0.000162231	1.03029
Glyma.08G341700.Wm82.a2.v1	0	3.29776
Glyma.01G096200.Wm82.a2.v1	4.09362e-94	2.82013
Glyma.04G029900.Wm82.a2.v1	1.50334e-06	1.09055
Glyma.02G010900.Wm82.a2.v1	9.21026e-24	1.55414
Glyma.09G203400.Wm82.a2.v1	7.4106e-17	1.20319
Glyma.17G021800.Wm82.a2.v1	1.90182e-199	1.8226
Glyma.02G072200.Wm82.a2.v1	3.43358e-31	3.07224
Glyma.16G065500.Wm82.a2.v1	2.28486e-15	2.65547
Glyma.09G149200.Wm82.a2.v1	2.27286e-05	1.17873
Glyma.17G028200.Wm82.a2.v1	1.05216e-06	1.40546
Glyma.13G046300.Wm82.a2.v1	9.70794e-07	2.17789
Glyma.09G248600.Wm82.a2.v1	9.14982e-88	1.5722
Glyma.02G125600.Wm82.a2.v1	3.00488e-34	1.76523
Glyma.01G236600.Wm82.a2.v1	6.05367e-39	1.0387
Glyma.11G077400.Wm82.a2.v1	2.15864e-24	1.87795
Glyma.10G106600.Wm82.a2.v1	2.15894e-57	1.09995
Glyma.05G027300.Wm82.a2.v1	1.15809e-07	1.01412
Glyma.20G097700.Wm82.a2.v1	2.66775e-25	1.5575
Glyma.12G037400.Wm82.a2.v1	1.00552e-184	1.20954
Glyma.20G054000.Wm82.a2.v1	1.20544e-117	1.32734
Glyma.07G199800.Wm82.a2.v1	1.5575e-09	2.11641
Glyma.12G092900.Wm82.a2.v1	1.24966e-25	3.22103
Glyma.06G013300.Wm82.a2.v1	3.20106e-05	1.86426
Glyma.08G142400.Wm82.a2.v1	1.85001e-12	1.81648
Glyma.15G055700.Wm82.a2.v1	7.05776e-05	1.71624
Glyma.09G087700.Wm82.a2.v1	5.86973e-56	1.15344
Glyma.09G217700.Wm82.a2.v1	2.95373e-13	1.72305
Glyma.08G345300.Wm82.a2.v1	4.41515e-10	1.04196
Glyma.13G119100.Wm82.a2.v1	1.99604e-41	1.12096
Glyma.09G224200.Wm82.a2.v1	8.71037e-09	2.16309
Glyma.06G288700.Wm82.a2.v1	8.22664e-07	1.00268
Glyma.07G139700.Wm82.a2.v1	1.44443e-149	2.61922
Glyma.15G179400.Wm82.a2.v1	1.30049e-50	1.0325
Glyma.18G038500.Wm82.a2.v1	1.51733e-08	1.82405
Glyma.05G184500.Wm82.a2.v1	1.4646e-15	2.66528
Glyma.05G196400.Wm82.a2.v1	0.00166959	1.50255
Glyma.08G344000.Wm82.a2.v1	4.85093e-17	1.36266
Glyma.18G225100.Wm82.a2.v1	3.17748e-162	1.8185
Glyma.08G140600.Wm82.a2.v1	2.6304e-32	4.45216
Glyma.07G149600.Wm82.a2.v1	1.76343e-215	1.36587
Glyma.01G024500.Wm82.a2.v1	1.02306e-06	1.75771
Glyma.09G102400.Wm82.a2.v1	9.78232e-08	1.02626
Glyma.17G235300.Wm82.a2.v1	5.25565e-29	1.03083
Glyma.15G248400.Wm82.a2.v1	7.18416e-29	4.40346
Glyma.15G061800.Wm82.a2.v1	5.28064e-91	2.22257
Glyma.05G216700.Wm82.a2.v1	2.91484e-90	1.20251
Glyma.09G189300.Wm82.a2.v1	2.06277e-24	1.2769
Glyma.16G175900.Wm82.a2.v1	1.42879e-40	1.29451
Glyma.07G210200.Wm82.a2.v1	8.1151e-13	1.22614
Glyma.03G228900.Wm82.a2.v1	1.33866e-43	3.12237
Glyma.11G028200.Wm82.a2.v1	4.28566e-48	1.85882
Glyma.19G211800.Wm82.a2.v1	1.20755e-30	1.07497
Glyma.11G003700.Wm82.a2.v1	1.46171e-40	1.26084
Glyma.10G013700.Wm82.a2.v1	9.31662e-07	1.13304
Glyma.09G040400.Wm82.a2.v1	2.94543e-12	2.77541
Glyma.09G038600.Wm82.a2.v1	0.000101183	1.24749
Glyma.12G112000.Wm82.a2.v1	7.21839e-11	1.32306
Glyma.02G273300.Wm82.a2.v1	1.31703e-43	1.43497
Glyma.09G094800.Wm82.a2.v1	1.77337e-13	1.09669
Glyma.13G191900.Wm82.a2.v1	6.39042e-06	1.47044
Glyma.02G002100.Wm82.a2.v1	4.39609e-10	2.34872
Glyma.15G237200.Wm82.a2.v1	0.00173767	1.45752
Glyma.18G266700.Wm82.a2.v1	9.31166e-28	1.20429
Glyma.03G109500.Wm82.a2.v1	3.51193e-68	1.21763
Glyma.19G151300.Wm82.a2.v1	1.984e-19	2.2318
Glyma.06G045400.Wm82.a2.v1	6.30753e-28	1.67584
Glyma.02G124700.Wm82.a2.v1	1.31874e-08	2.83729
Glyma.09G022400.Wm82.a2.v1	7.8067e-223	2.35205
Glyma.02G084300.Wm82.a2.v1	1.71266e-25	1.0533
Glyma.20G209700.Wm82.a2.v1	9.88538e-08	2.53957
Glyma.10G028100.Wm82.a2.v1	0.00203216	1.43534
Glyma.16G134000.Wm82.a2.v1	5.15145e-20	1.87568
Glyma.19G123800.Wm82.a2.v1	0	1.68653
Glyma.12G007000.Wm82.a2.v1	3.40736e-06	2.20901
Glyma.08G100000.Wm82.a2.v1	2.98599e-21	1.08614
Glyma.13G129500.Wm82.a2.v1	4.6558e-69	1.19824
Glyma.06G247100.Wm82.a2.v1	0	2.564
Glyma.15G116000.Wm82.a2.v1	0.000377209	1.05598
Glyma.16G089000.Wm82.a2.v1	4.29103e-36	2.78757
Glyma.03G113200.Wm82.a2.v1	1.7648e-246	4.04165
Glycine_max_newGene_2739	5.0041e-08	2.60819
Glyma.19G149000.Wm82.a2.v1	5.94415e-10	1.385
Glyma.06G163700.Wm82.a2.v1	0.00409484	1.31114
Glyma.06G137100.Wm82.a2.v1	2.54289e-46	1.10767
Glyma.06G218000.Wm82.a2.v1	7.47846e-28	1.7444
[truncated: 90 more rows]

## Sheet: 6572 DEGs
#ID	FDR	log2FC
Glyma.20G076300.Wm82.a2.v1	4.51e-79	-1.39025
Glyma.10G145300.Wm82.a2.v1	0.00467392	-1.26299
Glyma.10G062600.Wm82.a2.v1	0.000231822	-2.05552
Glyma.09G073000.Wm82.a2.v1	2.04e-09	-1.57493
Glyma.11G234300.Wm82.a2.v1	4.03e-13	-1.05699
Glyma.06G082000.Wm82.a2.v1	3.21e-06	-2.31238
Glyma.11G086600.Wm82.a2.v1	1.69e-07	-1.42325
Glyma.08G202300.Wm82.a2.v1	1.05e-31	1.97297
Glyma.19G242000.Wm82.a2.v1	0	-4.59419
Glyma.01G129100.Wm82.a2.v1	6.23e-45	-5.98422
Glyma.10G177600.Wm82.a2.v1	2.32e-07	1.17034
Glyma.10G017600.Wm82.a2.v1	3.04e-110	-3.13101
Glyma.07G192500.Wm82.a2.v1	4.48e-81	-1.93924
Glyma.13G040100.Wm82.a2.v1	2.73e-14	1.60888
Glyma.09G104000.Wm82.a2.v1	1.11e-15	1.30666
Glyma.10G184700.Wm82.a2.v1	2.43e-54	-7.66287
Glyma.12G117000.Wm82.a2.v1	2.7e-54	-1.57772
Glyma.09G203000.Wm82.a2.v1	4.54e-10	1.91496
Glyma.07G132600.Wm82.a2.v1	4.28e-42	-1.40862
Glyma.02G223100.Wm82.a2.v1	3.94e-18	1.11152
Glyma.14G004800.Wm82.a2.v1	0.00030659	1.82281
Glyma.04G111400.Wm82.a2.v1	3.31e-05	1.54564
Glyma.02G111300.Wm82.a2.v1	1.38e-29	-1.40844
Glyma.15G182600.Wm82.a2.v1	3.99e-70	-2.60855
Glyma.08G014700.Wm82.a2.v1	2.49e-09	1.45629
Glyma.12G210100.Wm82.a2.v1	0.00957321	1.04975
Glyma.08G254200.Wm82.a2.v1	5.51e-159	-2.42319
Glyma.17G031600.Wm82.a2.v1	1.12e-31	-6.8319
Glyma.14G219100.Wm82.a2.v1	5.07e-24	-3.02321
Glyma.06G291700.Wm82.a2.v1	1.27e-07	-2.44239
Glyma.09G173700.Wm82.a2.v1	4.34e-10	1.73167
Glyma.01G054500.Wm82.a2.v1	1.13e-05	2.01591
Glyma.02G282100.Wm82.a2.v1	8.46e-108	-3.09523
Glyma.13G079900.Wm82.a2.v1	9.93e-38	-1.13416
Glyma.15G171000.Wm82.a2.v1	1.4e-111	-2.13938
Glyma.13G340500.Wm82.a2.v1	8.21e-31	-2.43221
Glyma.02G128000.Wm82.a2.v1	0	-2.53277
Glyma.08G274400.Wm82.a2.v1	7.51e-192	-1.09705
Glyma.08G024400.Wm82.a2.v1	3.79e-05	1.07372
Glyma.06G104800.Wm82.a2.v1	1.08e-06	-2.5349
Glyma.15G071300.Wm82.a2.v1	8.31e-45	-6.22183
Glyma.02G301200.Wm82.a2.v1	2.02e-14	-1.06606
Glyma.17G037400.Wm82.a2.v1	4.32e-115	-1.68894
Glyma.15G166800.Wm82.a2.v1	8.68e-28	-1.48701
Glyma.12G076500.Wm82.a2.v1	4.49e-07	1.11656
Glyma.05G137300.Wm82.a2.v1	0.000365893	1.98528
Glyma.03G137900.Wm82.a2.v1	9.11e-109	-3.1938
Glyma.02G243600.Wm82.a2.v1	2.14e-62	-1.89775
Glyma.11G158800.Wm82.a2.v1	3.26e-18	2.41768
Glyma.18G289100.Wm82.a2.v1	1.09e-20	-1.04351
Glyma.05G133700.Wm82.a2.v1	6.98e-137	-2.11034
Glyma.12G057600.Wm82.a2.v1	3.53e-31	1.063
Glyma.11G232300.Wm82.a2.v1	0.00561998	1.02728
Glyma.01G035000.Wm82.a2.v1	7.34e-05	1.31831
Glyma.08G023100.Wm82.a2.v1	4.62e-10	-1.44376
Glyma.04G246600.Wm82.a2.v1	3.39e-43	2.7733
Glyma.13G268800.Wm82.a2.v1	2.72e-27	1.51474
Glyma.19G039100.Wm82.a2.v1	2.12e-17	1.04437
Glyma.12G134300.Wm82.a2.v1	2.1e-148	-2.75333
Glyma.03G201300.Wm82.a2.v1	1.01e-45	-4.97473
Glyma.09G173300.Wm82.a2.v1	3.85e-46	-5.38408
Glyma.19G239000.Wm82.a2.v1	5.67e-12	-1.93782
Glyma.08G098400.Wm82.a2.v1	3.63e-39	-1.26584
Glyma.15G038400.Wm82.a2.v1	2.88e-07	-2.27537
Glyma.05G180100.Wm82.a2.v1	1.75e-156	-2.39967
Glyma.08G167900.Wm82.a2.v1	8.37e-36	-1.22806
Glycine_max_newGene_2993	0.000503897	2.04693
Glyma.02G053900.Wm82.a2.v1	1.08e-107	-2.84102
Glyma.19G156700.Wm82.a2.v1	2.42e-28	1.76226
Glyma.14G004300.Wm82.a2.v1	2e-19	-1.91396
Glyma.05G166800.Wm82.a2.v1	1.12e-139	-1.53677
Glyma.05G226200.Wm82.a2.v1	3.95e-05	2.05985
Glyma.09G126200.Wm82.a2.v1	5.39e-25	-5.7617
Glyma.06G036600.Wm82.a2.v1	0.000159852	1.04628
Glyma.11G206300.Wm82.a2.v1	1.97e-11	-1.56456
Glyma.17G053600.Wm82.a2.v1	2.52e-133	-3.20406
Glyma.15G244200.Wm82.a2.v1	3.13e-08	-1.69318
Glyma.18G050200.Wm82.a2.v1	1.37e-28	1.66422
Glyma.04G230500.Wm82.a2.v1	3.22e-22	-2.66786
Glyma.19G191100.Wm82.a2.v1	7.34e-76	-1.23629
Glyma.08G182100.Wm82.a2.v1	1.3e-60	-1.75364
Glyma.05G144900.Wm82.a2.v1	9.88e-09	1.52733
Glyma.13G355600.Wm82.a2.v1	8.68e-11	1.79597
Glyma.06G240400.Wm82.a2.v1	6.2e-30	3.21239
Glyma.03G073400.Wm82.a2.v1	6.62e-10	-2.15172
Glyma.14G080100.Wm82.a2.v1	1.16e-20	-1.44189
Glyma.20G149100.Wm82.a2.v1	1.92e-40	1.27111
Glyma.01G048600.Wm82.a2.v1	9.13e-05	1.80522
Glyma.01G217100.Wm82.a2.v1	0.0013059	1.00502
Glyma.08G259800.Wm82.a2.v1	7.87e-05	1.4415
Glyma.20G144800.Wm82.a2.v1	0	-5.55569
Glyma.07G084200.Wm82.a2.v1	1.06e-33	2.94529
Glyma.20G192700.Wm82.a2.v1	4.26e-06	-1.0433
Glyma.09G182900.Wm82.a2.v1	0.00925615	-1.04892
Glyma.10G069500.Wm82.a2.v1	1.21e-08	-2.19915
Glyma.18G219700.Wm82.a2.v1	1.44e-39	-4.58732
Glyma.04G129800.Wm82.a2.v1	3.92e-05	2.22139
Glyma.18G121600.Wm82.a2.v1	4.86e-07	1.67433
Glyma.09G039000.Wm82.a2.v1	1.64e-74	3.12248
Glyma.06G305300.Wm82.a2.v1	1.28e-05	1.01565
Glyma.16G214500.Wm82.a2.v1	1.51e-11	-2.14155
Glyma.09G092700.Wm82.a2.v1	6.37e-59	-5.64572
Glyma.10G033700.Wm82.a2.v1	0.00180501	-1.35774
Glyma.19G175400.Wm82.a2.v1	5.04e-21	-1.71955
Glyma.16G043200.Wm82.a2.v1	1.82e-77	-3.80589
Glyma.05G244400.Wm82.a2.v1	1.79e-05	1.92623
Glyma.20G133200.Wm82.a2.v1	3.09e-174	-4.26599
Glyma.20G130000.Wm82.a2.v1	7.52e-61	-8.00083
Glyma.15G069500.Wm82.a2.v1	7.24e-24	1.83549
Glyma.09G232200.Wm82.a2.v1	0.000371242	1.53385
Glyma.12G053800.Wm82.a2.v1	0.00319961	1.16672
Glyma.06G072600.Wm82.a2.v1	3.59e-05	-2.42408
Glyma.01G115000.Wm82.a2.v1	1.51e-21	-1.13878
Glyma.07G070300.Wm82.a2.v1	1.42e-18	-2.88132
Glyma.15G213600.Wm82.a2.v1	2.47e-24	-2.50686
Glyma.13G280600.Wm82.a2.v1	7.01e-106	-1.72774
Glyma.08G199800.Wm82.a2.v1	4.57e-75	-1.39938
Glyma.17G138500.Wm82.a2.v1	8.65e-93	-1.02855
Glyma.16G166600.Wm82.a2.v1	5.55e-07	1.06897
Glyma.20G232500.Wm82.a2.v1	1.6e-05	1.41838
Glyma.06G148400.Wm82.a2.v1	3.13e-28	-3.76686
Glyma.10G221700.Wm82.a2.v1	0.000153832	1.33721
Glyma.16G107500.Wm82.a2.v1	1.2e-05	-1.92591
Glyma.07G132400.Wm82.a2.v1	7.88e-32	1.3626
Glyma.08G170900.Wm82.a2.v1	1.04e-11	-3.30397
Glyma.06G055400.Wm82.a2.v1	1.13e-159	-3.68164
Glyma.01G229000.Wm82.a2.v1	2.69e-08	-1.08819
Glyma.15G177500.Wm82.a2.v1	7.61e-16	-1.13636
Glyma.06G148200.Wm82.a2.v1	0.000882511	-1.25395
Glyma.17G258500.Wm82.a2.v1	3.22e-06	-1.91037
Glyma.02G195300.Wm82.a2.v1	1.48e-29	-6.65956
Glyma.16G209500.Wm82.a2.v1	2.72e-33	-1.77058
Glyma.12G074500.Wm82.a2.v1	2.92e-165	3.01938
Glycine_max_newGene_3191	3.76e-05	-2.17137
Glycine_max_newGene_3199	0.000199014	1.43816
Glyma.17G072600.Wm82.a2.v1	0.000136795	2.08879
Glyma.06G087800.Wm82.a2.v1	4.22e-57	-1.83268
Glyma.07G149400.Wm82.a2.v1	4.75e-36	1.135
Glyma.19G164300.Wm82.a2.v1	2.61e-21	-2.15527
Glyma.13G330800.Wm82.a2.v1	1.39e-44	-2.75203
Glyma.08G366700.Wm82.a2.v1	1.94e-38	2.64797
Glyma.01G118600.Wm82.a2.v1	0.00073089	1.39185
Glyma.01G151300.Wm82.a2.v1	4.48e-08	-2.44155
Glyma.16G131800.Wm82.a2.v1	2.69e-69	1.27962
Glyma.06G061200.Wm82.a2.v1	2e-16	2.90469
Glyma.09G151400.Wm82.a2.v1	8.36e-10	-1.76866
Glyma.15G019600.Wm82.a2.v1	4.59e-20	1.2739
Glyma.07G090000.Wm82.a2.v1	4.12e-16	-1.21118
Glyma.05G231900.Wm82.a2.v1	6.84e-08	1.10625
Glyma.10G025500.Wm82.a2.v1	2.81e-09	-2.40364
Glyma.02G093100.Wm82.a2.v1	5.38e-29	2.09456
Glyma.19G231800.Wm82.a2.v1	3.07e-12	-4.7443
Glyma.06G114200.Wm82.a2.v1	1.25e-13	-2.06961
Glyma.17G026300.Wm82.a2.v1	1.14e-12	-4.60787
Glyma.13G183900.Wm82.a2.v1	4.8e-48	-1.37786
Glyma.11G129300.Wm82.a2.v1	3.55e-14	-3.94834
Glyma.20G013600.Wm82.a2.v1	1.77e-26	1.32031
Glyma.08G008700.Wm82.a2.v1	9.87e-18	2.05555
Glyma.13G328900.Wm82.a2.v1	2.28e-55	1.89705
Glyma.09G283400.Wm82.a2.v1	1.6e-86	1.90897
Glyma.19G211900.Wm82.a2.v1	2.59e-50	-1.43752
Glyma.16G054400.Wm82.a2.v1	8.9e-18	-2.43685
Glyma.17G221700.Wm82.a2.v1	2.82e-08	2.08147
Glyma.16G062600.Wm82.a2.v1	1.65e-06	-1.02125
Glyma.02G261400.Wm82.a2.v1	1.47e-27	3.65195
Glyma.03G141700.Wm82.a2.v1	2.5e-11	-1.25474
Glyma.16G180400.Wm82.a2.v1	2.37e-05	2.4236
Glyma.14G215300.Wm82.a2.v1	1.66e-11	1.29409
Glyma.15G178400.Wm82.a2.v1	6.56e-42	-1.08444
Glyma.12G089100.Wm82.a2.v1	8.15e-05	-1.07669
Glyma.08G129600.Wm82.a2.v1	7.27e-06	-1.46386
Glyma.18G034600.Wm82.a2.v1	1.49e-20	-1.94961
Glyma.16G119000.Wm82.a2.v1	1.59e-68	-1.83763
Glyma.03G210100.Wm82.a2.v1	5.56e-28	-1.29228
Glyma.08G281600.Wm82.a2.v1	4.76e-55	-2.59746
Glyma.17G211900.Wm82.a2.v1	1.83e-185	-1.88321
Glyma.U033600.Wm82.a2.v1	2.15e-221	3.00632
Glyma.08G338900.Wm82.a2.v1	7.93e-15	-5.14394
Glyma.04G244300.Wm82.a2.v1	0.000352875	1.83888
Glyma.13G360700.Wm82.a2.v1	1.2e-56	2.04257
Glyma.10G227300.Wm82.a2.v1	7.87e-25	1.30837
Glyma.09G112700.Wm82.a2.v1	2.28e-19	-2.22567
Glyma.20G112900.Wm82.a2.v1	1.56e-18	-1.15562
Glyma.03G201100.Wm82.a2.v1	1.26e-12	-4.13251
Glyma.12G054800.Wm82.a2.v1	1.37e-20	2.99931
Glyma.20G143700.Wm82.a2.v1	0.00282101	-1.45836
Glyma.18G202400.Wm82.a2.v1	4.37e-13	-3.10139
Glyma.13G233400.Wm82.a2.v1	0.0012971	-1.78025
Glyma.18G044200.Wm82.a2.v1	2.68e-52	-1.80939
Glyma.13G279100.Wm82.a2.v1	7.33e-57	-1.63063
Glyma.09G165300.Wm82.a2.v1	0.0003162	-1.05123
Glyma.20G051500.Wm82.a2.v1	2.5e-141	-1.20676
Glyma.03G258000.Wm82.a2.v1	6.16e-06	-1.24782
Glyma.16G210500.Wm82.a2.v1	4.95e-58	-2.69244
Glyma.19G167400.Wm82.a2.v1	0.00235829	-1.72809
Glyma.10G104700.Wm82.a2.v1	2.02e-11	1.38096
Glyma.02G106600.Wm82.a2.v1	2.37e-14	2.15666
Glyma.17G222600.Wm82.a2.v1	1.14e-21	1.36308
Glyma.13G326100.Wm82.a2.v1	0.00035645	1.2799
Glyma.02G003800.Wm82.a2.v1	2.78e-19	2.29717
Glyma.09G205700.Wm82.a2.v1	5.35e-18	-1.28662
Glyma.02G283500.Wm82.a2.v1	1.48e-45	2.14448
Glyma.03G157600.Wm82.a2.v1	4.56e-06	1.88307
Glyma.08G114400.Wm82.a2.v1	6.83e-83	-2.44675
Glyma.03G063600.Wm82.a2.v1	2.78e-49	-1.12871
Glyma.02G022100.Wm82.a2.v1	0.00806761	1.49018
Glyma.16G169000.Wm82.a2.v1	5.63e-06	-1.9097
Glyma.17G052700.Wm82.a2.v1	4.83e-54	-1.50946
Glyma.17G012100.Wm82.a2.v1	2.76e-24	-1.73059
Glyma.12G022800.Wm82.a2.v1	1.61e-11	-1.75594
Glyma.18G042100.Wm82.a2.v1	2.58e-50	-4.29971
Glyma.12G114100.Wm82.a2.v1	2.28e-13	-3.59143
Glyma.20G204500.Wm82.a2.v1	0	-2.31635
Glyma.15G041400.Wm82.a2.v1	1.15e-05	-1.95647
Glyma.07G100400.Wm82.a2.v1	4.36e-40	1.4544
Glyma.08G336300.Wm82.a2.v1	8.23e-37	2.64035
Glyma.04G242400.Wm82.a2.v1	5.34e-09	-3.68786
Glyma.16G157100.Wm82.a2.v1	6.22e-23	-1.36415
Glyma.11G252600.Wm82.a2.v1	2.21e-14	1.94424
Glyma.19G162800.Wm82.a2.v1	6.98e-07	1.14029
Glyma.08G238200.Wm82.a2.v1	2.98e-09	1.06906
Glyma.19G179800.Wm82.a2.v1	3.51e-08	-1.01175
Glyma.08G176600.Wm82.a2.v1	5.19e-27	1.22451
Glyma.18G071700.Wm82.a2.v1	2.54e-32	-4.12656
Glyma.02G284800.Wm82.a2.v1	1.08e-12	-2.84821
Glyma.11G022300.Wm82.a2.v1	5.26e-109	-1.97803
Glyma.08G357400.Wm82.a2.v1	0.0046385	1.62762
Glyma.07G092000.Wm82.a2.v1	5.96e-06	-2.69348
Glyma.09G204600.Wm82.a2.v1	2.65e-07	1.21504
Glyma.01G011600.Wm82.a2.v1	4.62e-14	-5.0194
Glyma.04G068500.Wm82.a2.v1	0.000476314	1.05763
Glyma.02G046200.Wm82.a2.v1	2.01e-64	3.05237
Glyma.07G262700.Wm82.a2.v1	3.09e-30	-2.03407
Glyma.11G095100.Wm82.a2.v1	4.5e-202	-8.46041
Glyma.18G029300.Wm82.a2.v1	3.38e-31	-2.23381
Glyma.03G030300.Wm82.a2.v1	4.23e-09	-1.32848
Glyma.09G208700.Wm82.a2.v1	5.56e-13	1.70723
Glyma.10G091800.Wm82.a2.v1	4.86e-37	1.92427
Glyma.02G036400.Wm82.a2.v1	2.05e-15	-1.52076
Glyma.13G088700.Wm82.a2.v1	1.58e-135	-1.70628
Glyma.15G158900.Wm82.a2.v1	7.02e-35	-1.04977
Glyma.04G184500.Wm82.a2.v1	1.29e-07	1.03622
Glyma.19G247300.Wm82.a2.v1	3.51e-11	-4.57075
Glyma.08G201800.Wm82.a2.v1	3.08e-06	-1.19999
Glyma.20G176600.Wm82.a2.v1	6.17e-13	3.11515
Glyma.08G320400.Wm82.a2.v1	4.35e-52	-1.43488
Glyma.04G141400.Wm82.a2.v1	1.44e-172	-2.45433
Glyma.15G176800.Wm82.a2.v1	4.21e-18	5.54036
Glyma.15G011800.Wm82.a2.v1	3.11e-12	1.66479
Glyma.09G014900.Wm82.a2.v1	2.67e-10	-3.02323
Glyma.05G068500.Wm82.a2.v1	1.93e-10	1.05027
Glyma.13G314200.Wm82.a2.v1	2.48e-29	1.03832
Glycine_max_newGene_793	4.14e-30	1.71398
Glyma.05G022600.Wm82.a2.v1	1.94e-49	-4.29232
Glyma.12G002000.Wm82.a2.v1	4.1e-122	-3.64271
Glyma.01G169200.Wm82.a2.v1	2.55e-13	-2.27285
Glyma.09G092100.Wm82.a2.v1	6.93e-25	-2.26229
Glyma.05G156300.Wm82.a2.v1	5.4e-82	-1.21964
Glyma.05G126800.Wm82.a2.v1	2.66e-207	-7.9083
Glycine_max_newGene_1633	1.11e-10	-2.69866
Glyma.01G186200.Wm82.a2.v1	0.000320117	-1.94336
Glyma.16G011000.Wm82.a2.v1	0.000271745	-1.23408
Glyma.12G137700.Wm82.a2.v1	2.02e-11	-2.13688
Glyma.20G164400.Wm82.a2.v1	7.94e-21	2.09696
Glyma.15G069600.Wm82.a2.v1	3.76e-15	1.17158
Glyma.11G141600.Wm82.a2.v1	1.65e-280	1.882
Glyma.01G001200.Wm82.a2.v1	1.59e-19	2.07805
Glyma.13G065300.Wm82.a2.v1	2.42e-09	-1.13551
Glyma.03G238700.Wm82.a2.v1	1.81e-28	-6.56975
Glyma.05G141300.Wm82.a2.v1	1.57e-24	-1.14794
Glyma.03G238900.Wm82.a2.v1	1.82e-20	-5.39341
Glyma.13G333700.Wm82.a2.v1	0.000836019	1.30661
Glyma.01G076900.Wm82.a2.v1	1.17e-32	-1.35105
Glyma.03G176100.Wm82.a2.v1	6e-21	-1.39208
Glyma.03G222700.Wm82.a2.v1	2.49e-10	-4.41894
Glyma.06G137000.Wm82.a2.v1	2.74e-90	-1.31517
Glyma.13G297700.Wm82.a2.v1	6.27e-10	-1.48502
Glyma.14G188100.Wm82.a2.v1	2.97e-12	-2.65195
Glyma.19G081200.Wm82.a2.v1	0.000661501	-1.00791
Glyma.10G297000.Wm82.a2.v1	8.49e-09	-1.14876
Glyma.05G003200.Wm82.a2.v1	2.55e-85	-1.87906
Glyma.16G032400.Wm82.a2.v1	2.99e-14	-1.49417
Glyma.16G216100.Wm82.a2.v1	5.27e-103	-1.32378
Glyma.13G110200.Wm82.a2.v1	2.45e-12	1.84472
Glyma.13G230100.Wm82.a2.v1	6.73e-13	4.34127
Glyma.13G270600.Wm82.a2.v1	7.81e-35	1.61271
Glyma.06G158000.Wm82.a2.v1	1.91e-40	1.70651
Glyma.14G058700.Wm82.a2.v1	0.00465329	-1.11733
Glyma.07G258100.Wm82.a2.v1	0.000173122	-1.27613
Glyma.16G128800.Wm82.a2.v1	7.96e-33	2.25453
Glyma.17G116800.Wm82.a2.v1	0.00438147	-1.32457
Glyma.13G296400.Wm82.a2.v1	8.33e-19	-1.12334
Glyma.18G281400.Wm82.a2.v1	1.09e-22	-3.46695
Glyma.01G223800.Wm82.a2.v1	0.00788069	1.22299
Glyma.07G078200.Wm82.a2.v1	9.76e-25	3.04064
Glyma.04G220800.Wm82.a2.v1	3.03e-09	-1.57794
Glyma.19G016600.Wm82.a2.v1	8.5e-05	1.75409
Glyma.02G299600.Wm82.a2.v1	0.00020194	1.61392
Glyma.17G064500.Wm82.a2.v1	7.1e-06	2.29891
Glyma.03G254900.Wm82.a2.v1	2.54e-39	-5.12238
Glyma.13G150400.Wm82.a2.v1	7.44e-05	1.23351
Glyma.08G059300.Wm82.a2.v1	1.82e-23	-1.27358
Glyma.14G195600.Wm82.a2.v1	1.51e-11	-1.27132
Glyma.06G030500.Wm82.a2.v1	3.47e-81	-1.08988
Glyma.17G094000.Wm82.a2.v1	6.35e-20	-1.04709
Glyma.11G095700.Wm82.a2.v1	4.32e-77	2.73147
Glycine_max_newGene_2336	0.00534106	1.42809
Glyma.02G166900.Wm82.a2.v1	9.43e-08	3.53431
Glyma.13G176600.Wm82.a2.v1	2.42e-07	-1.67733
Glyma.06G268800.Wm82.a2.v1	1.84e-13	1.50742
Glyma.12G079800.Wm82.a2.v1	5.95e-13	-3.82882
Glyma.16G063600.Wm82.a2.v1	3.46e-25	-1.87715
Glyma.18G137300.Wm82.a2.v1	4.61e-13	-1.19175
Glyma.05G234600.Wm82.a2.v1	3.51e-305	-5.44216
Glyma.15G173000.Wm82.a2.v1	4.59e-10	-2.37969
Glyma.07G126600.Wm82.a2.v1	3.25e-15	1.21643
Glyma.04G137100.Wm82.a2.v1	5.37e-14	-4.10627
Glyma.13G277100.Wm82.a2.v1	9.66e-28	-1.35965
Glyma.18G140500.Wm82.a2.v1	8.03e-11	1.14039
Glyma.03G153600.Wm82.a2.v1	8.63e-23	2.4629
Glyma.13G361900.Wm82.a2.v1	7.82e-184	-3.99882
Glyma.03G204700.Wm82.a2.v1	3.1e-44	2.20894
Glyma.17G030400.Wm82.a2.v1	2.42e-29	-5.13259
Glyma.08G037900.Wm82.a2.v1	1.02e-37	-3.42087
Glyma.15G061500.Wm82.a2.v1	1.18e-18	-1.15536
Glyma.04G094400.Wm82.a2.v1	1.38e-06	1.5517
Glyma.12G093100.Wm82.a2.v1	1.95e-16	-1.21599
Glyma.03G077200.Wm82.a2.v1	0.00421077	1.27886
Glyma.02G152900.Wm82.a2.v1	1.8e-06	-2.21071
Glyma.08G109400.Wm82.a2.v1	4.42e-17	-1.63434
Glyma.09G013600.Wm82.a2.v1	1.34e-10	1.80514
Glyma.02G212700.Wm82.a2.v1	7.83e-38	1.27931
Glyma.08G352200.Wm82.a2.v1	1.57e-22	-3.72829
Glyma.06G164200.Wm82.a2.v1	4.51e-47	-1.447
Glycine_max_newGene_1770	1.42e-17	-5.47785
Glyma.14G198900.Wm82.a2.v1	2.02e-06	-1.58209
Glyma.07G138000.Wm82.a2.v1	0.000591284	-1.74977
Glyma.12G150400.Wm82.a2.v1	1.42e-08	-2.08959
Glyma.09G271500.Wm82.a2.v1	1.04e-15	1.24955
Glyma.11G182000.Wm82.a2.v1	1.1e-08	-2.60865
Glyma.02G136300.Wm82.a2.v1	4.23e-76	-2.4044
Glyma.15G105100.Wm82.a2.v1	4.66e-113	-1.56303
Glyma.18G009900.Wm82.a2.v1	4.2e-27	3.51756
Glyma.18G300500.Wm82.a2.v1	2.65e-14	1.0141
Glyma.07G114200.Wm82.a2.v1	3.48e-28	1.12845
Glyma.10G268100.Wm82.a2.v1	1.68e-06	1.72656
Glyma.02G245100.Wm82.a2.v1	3.75e-56	1.21344
Glyma.14G003900.Wm82.a2.v1	5.51e-05	1.46639
Glyma.13G310700.Wm82.a2.v1	3.28e-80	2.75423
Glyma.17G257200.Wm82.a2.v1	1.08e-12	-2.60358
Glycine_max_newGene_3660	9.02e-15	2.11266
Glyma.20G203700.Wm82.a2.v1	3.35e-87	-3.19692
Glyma.17G233500.Wm82.a2.v1	4.18e-56	-2.40373
Glyma.04G239900.Wm82.a2.v1	1.6e-08	-1.54847
Glyma.08G008800.Wm82.a2.v1	2.07e-51	1.31185
Glyma.02G151800.Wm82.a2.v1	5.15e-12	1.42175
Glyma.20G212900.Wm82.a2.v1	2.89e-300	-1.87905
Glyma.11G178200.Wm82.a2.v1	1.47e-107	2.71881
Glyma.05G048700.Wm82.a2.v1	0.0083551	-1.15562
Glyma.18G271100.Wm82.a2.v1	1.31e-05	-1.54027
Glyma.03G181100.Wm82.a2.v1	1.54e-10	-3.24372
Glycine_max_newGene_1986	2.06e-42	1.50948
Glyma.18G150600.Wm82.a2.v1	0.000709147	-1.43211
Glyma.13G339600.Wm82.a2.v1	4.08e-18	1.90553
Glyma.09G010200.Wm82.a2.v1	4.22e-17	1.24756
Glyma.12G116700.Wm82.a2.v1	8.81e-110	3.12484
Glyma.19G022800.Wm82.a2.v1	3.03e-70	2.31645
Glyma.09G142200.Wm82.a2.v1	7.83e-22	-5.94811
Glyma.07G236000.Wm82.a2.v1	5.37e-97	-2.07211
Glyma.07G243200.Wm82.a2.v1	9.09e-09	1.55304
Glyma.13G352600.Wm82.a2.v1	0.000115729	1.06626
Glyma.12G042400.Wm82.a2.v1	5.4e-05	-1.09405
Glyma.08G147000.Wm82.a2.v1	6.91e-23	2.31807
Glyma.03G237600.Wm82.a2.v1	1.04e-09	1.93804
Glyma.13G256900.Wm82.a2.v1	2.16e-12	1.3604
Glyma.06G194800.Wm82.a2.v1	3.69e-75	-2.31448
Glyma.08G039400.Wm82.a2.v1	4.03e-10	1.1924
Glyma.01G179300.Wm82.a2.v1	2.63e-25	1.26737
Glyma.08G175200.Wm82.a2.v1	3.89e-85	-1.72177
Glyma.16G008600.Wm82.a2.v1	5.38e-76	-1.81013
Glyma.06G034900.Wm82.a2.v1	1.98e-09	1.28564
Glyma.04G248700.Wm82.a2.v1	1e-24	-2.52997
Glyma.17G106600.Wm82.a2.v1	4.73e-91	-2.37512
Glyma.18G190000.Wm82.a2.v1	2.36e-19	-2.57643
Glyma.10G197800.Wm82.a2.v1	0.00756294	1.55395
Glyma.15G219400.Wm82.a2.v1	3.58e-06	-1.27667
Glyma.11G182500.Wm82.a2.v1	3.47e-06	-1.92607
Glyma.15G043400.Wm82.a2.v1	1.84e-62	1.26401
Glyma.04G101900.Wm82.a2.v1	2.87e-12	-3.33076
Glyma.11G130800.Wm82.a2.v1	1.85e-08	2.36457
Glyma.18G267900.Wm82.a2.v1	3.06e-13	-4.13883
Glyma.13G201200.Wm82.a2.v1	4.57e-10	-1.0708
Glyma.18G212500.Wm82.a2.v1	3.82e-19	-4.61284
Glyma.09G241400.Wm82.a2.v1	1.29e-17	2.33129
Glyma.03G139500.Wm82.a2.v1	4.74e-46	2.3956
Glyma.08G071100.Wm82.a2.v1	6.54e-66	-2.06761
Glyma.05G075100.Wm82.a2.v1	4.78e-30	1.74947
Glyma.14G159200.Wm82.a2.v1	1.38e-09	2.40391
Glyma.05G025900.Wm82.a2.v1	5.73e-32	-2.47405
Glyma.20G220500.Wm82.a2.v1	1.97e-11	-4.61541
Glyma.06G119500.Wm82.a2.v1	8.47e-47	-1.08567
Glyma.14G087400.Wm82.a2.v1	4.24e-10	1.12661
Glyma.08G178100.Wm82.a2.v1	1.68e-31	-2.25079
Glyma.17G175600.Wm82.a2.v1	1.26e-31	-2.98936
Glyma.12G199200.Wm82.a2.v1	7.72e-41	-5.23451
Glyma.02G105600.Wm82.a2.v1	2.69e-33	-1.41642
Glyma.11G008900.Wm82.a2.v1	5.83e-10	-1.21704
Glyma.11G012400.Wm82.a2.v1	5.12e-27	2.71791
Glyma.20G009800.Wm82.a2.v1	9.93e-19	-2.23206
Glyma.04G064500.Wm82.a2.v1	5.26e-19	1.87406
Glyma.14G220600.Wm82.a2.v1	9.06e-50	1.10647
Glyma.08G179600.Wm82.a2.v1	1.06e-13	-3.90291
Glyma.17G036300.Wm82.a2.v1	1.26e-94	-5.75031
Glyma.17G015400.Wm82.a2.v1	1.13e-69	1.23617
Glyma.09G190000.Wm82.a2.v1	1.21e-35	-4.29509
Glyma.11G247500.Wm82.a2.v1	4.12e-20	-3.65273
Glyma.15G239500.Wm82.a2.v1	7.55e-297	2.08929
Glyma.15G177900.Wm82.a2.v1	3.46e-11	-4.10801
Glyma.16G095000.Wm82.a2.v1	3.14e-34	-3.66037
Glyma.10G263500.Wm82.a2.v1	0	2.9697
Glyma.07G246300.Wm82.a2.v1	7.37e-104	-1.33343
Glyma.01G182400.Wm82.a2.v1	1.25e-30	-1.40035
Glyma.12G031700.Wm82.a2.v1	5.42e-86	-2.93252
Glyma.06G023700.Wm82.a2.v1	1.58e-07	-2.73033
Glyma.06G157500.Wm82.a2.v1	9.8e-06	-1.16884
Glyma.04G075800.Wm82.a2.v1	1.44e-06	-1.97375
Glyma.05G032200.Wm82.a2.v1	2.7e-56	-1.01448
Glyma.09G205300.Wm82.a2.v1	4.94e-87	-1.4787
Glyma.18G274200.Wm82.a2.v1	1.43e-10	-1.00153
Glyma.03G227700.Wm82.a2.v1	1.62e-19	2.02216
Glyma.09G189100.Wm82.a2.v1	9.84e-19	1.92993
Glyma.11G086700.Wm82.a2.v1	4.19e-23	-1.41751
Glyma.12G039000.Wm82.a2.v1	1.74e-35	-1.24212
Glycine_max_newGene_3256	2.76e-22	1.87911
Glyma.15G238200.Wm82.a2.v1	4.68e-22	-1.10755
Glyma.06G197600.Wm82.a2.v1	3.37e-34	-4.2833
Glyma.09G270000.Wm82.a2.v1	5.25e-30	1.9801
Glyma.18G047300.Wm82.a2.v1	0.00257637	-1.01275
Glyma.02G157800.Wm82.a2.v1	1.23e-13	-1.0802
Glyma.12G241000.Wm82.a2.v1	0.000111901	1.17296
Glyma.20G151700.Wm82.a2.v1	2.24e-20	-5.79512
Glyma.06G237700.Wm82.a2.v1	1.14e-05	1.15211
Glyma.11G243300.Wm82.a2.v1	0.00467798	-1.00594
Glyma.06G000600.Wm82.a2.v1	1.1e-57	2.67114
Glyma.19G110900.Wm82.a2.v1	4.4e-08	1.35742
Glyma.U032500.Wm82.a2.v1	1.76e-13	-2.94229
Glyma.03G112800.Wm82.a2.v1	9.14e-06	-2.31311
Glyma.06G075100.Wm82.a2.v1	1.12e-06	1.19687
Glyma.20G112600.Wm82.a2.v1	6.97e-14	1.08541
Glyma.13G156700.Wm82.a2.v1	1.66e-24	-1.36556
Glyma.14G049000.Wm82.a2.v1	1.66e-07	-1.58345
Glyma.05G025600.Wm82.a2.v1	1.13e-06	2.05075
Glyma.09G074200.Wm82.a2.v1	1.86e-07	-1.5072
Glyma.03G192000.Wm82.a2.v1	5.2e-09	1.13794
Glyma.12G048000.Wm82.a2.v1	0.0055975	-2.24303
Glyma.03G067800.Wm82.a2.v1	0.00223121	-1.49333
Glyma.13G138300.Wm82.a2.v1	1.34e-13	-3.95003
Glyma.06G322100.Wm82.a2.v1	1.9e-08	-2.38254
Glyma.18G231700.Wm82.a2.v1	0	-5.63585
Glyma.18G001300.Wm82.a2.v1	2.44e-05	1.78413
Glyma.19G003800.Wm82.a2.v1	2.66e-05	1.04295
Glyma.03G197900.Wm82.a2.v1	8.93e-06	-2.54187
Glyma.13G008500.Wm82.a2.v1	2.19e-17	1.59924
Glyma.18G067800.Wm82.a2.v1	2.79e-44	1.92217
Glyma.08G014000.Wm82.a2.v1	8.74e-16	1.01715
Glyma.13G152900.Wm82.a2.v1	2.26e-16	-1.24137
Glyma.04G123800.Wm82.a2.v1	1.27e-93	-4.63489
Glyma.15G100900.Wm82.a2.v1	3.7e-11	-1.02095
Glyma.19G002600.Wm82.a2.v1	4.3e-08	2.07768
Glyma.17G070600.Wm82.a2.v1	0.000343035	1.04635
Glyma.05G108200.Wm82.a2.v1	2.97e-19	-3.18282
Glyma.12G059200.Wm82.a2.v1	2.62e-51	-8.15196
Glyma.10G231900.Wm82.a2.v1	3.92e-16	1.66142
Glyma.11G104100.Wm82.a2.v1	2.04e-48	-1.69624
Glyma.01G235000.Wm82.a2.v1	0.000989643	-1.44026
Glyma.03G216100.Wm82.a2.v1	1.3e-29	1.79107
Glyma.03G171900.Wm82.a2.v1	9.12e-161	-4.29678
Glyma.06G113500.Wm82.a2.v1	2.58e-44	-1.7453
Glyma.20G116600.Wm82.a2.v1	9.14e-15	-5.11595
Glyma.17G057000.Wm82.a2.v1	9.34e-07	2.54612
Glyma.11G028400.Wm82.a2.v1	3.64e-05	-1.04024
Glyma.05G240100.Wm82.a2.v1	8.17e-18	-1.0051
Glyma.06G118700.Wm82.a2.v1	1.88e-06	-2.55411
Glyma.12G055000.Wm82.a2.v1	9.41e-30	1.28768
Glyma.02G098700.Wm82.a2.v1	2.01e-21	-1.01929
Glyma.02G143200.Wm82.a2.v1	1.24e-214	3.03273
Glyma.12G089900.Wm82.a2.v1	3.84e-13	1.15485
Glyma.11G146200.Wm82.a2.v1	1.91e-27	-2.13219
Glyma.13G112500.Wm82.a2.v1	1.03e-36	1.20514
Glyma.16G133500.Wm82.a2.v1	2.8e-47	-1.49978
Glyma.08G106400.Wm82.a2.v1	2.98e-18	2.41754
Glyma.13G092400.Wm82.a2.v1	0.00476831	-1.51496
Glyma.08G075600.Wm82.a2.v1	0.000215886	1.04658
Glyma.02G234200.Wm82.a2.v1	1.17e-91	-3.0058
Glyma.15G166500.Wm82.a2.v1	6.56e-17	2.26977
Glyma.01G125800.Wm82.a2.v1	1.12e-143	3.0996
Glyma.13G005500.Wm82.a2.v1	8.95e-20	1.50637
Glyma.08G013100.Wm82.a2.v1	2.02e-08	-1.26628
Glyma.08G001100.Wm82.a2.v1	0.000593002	-1.24553
Glyma.17G037500.Wm82.a2.v1	1.34e-12	-1.79161
Glyma.16G006400.Wm82.a2.v1	3.33e-06	-1.00325
Glyma.10G148700.Wm82.a2.v1	8.76e-19	-3.95932
Glyma.14G216200.Wm82.a2.v1	3.9e-05	1.31371
Glyma.20G086200.Wm82.a2.v1	0.00013177	-1.03414
Glyma.03G262500.Wm82.a2.v1	2.4e-12	-1.66764
Glyma.06G310000.Wm82.a2.v1	4.53e-19	-3.39783
Glyma.18G121800.Wm82.a2.v1	0.00730149	1.10003
Glyma.13G244200.Wm82.a2.v1	2.62e-33	2.40066
Glyma.19G032500.Wm82.a2.v1	1.56e-28	-1.35102
Glyma.05G206200.Wm82.a2.v1	0.000238214	-1.47085
Glyma.17G089400.Wm82.a2.v1	4.5e-12	-1.31637
Glyma.20G017500.Wm82.a2.v1	1.52e-49	-2.63887
Glyma.15G098800.Wm82.a2.v1	1.01e-10	1.4628
Glyma.02G026300.Wm82.a2.v1	1.2e-67	-1.03776
Glyma.16G143600.Wm82.a2.v1	1.32e-212	-1.33531
Glyma.06G190300.Wm82.a2.v1	1.6e-53	-1.09825
Glyma.15G265900.Wm82.a2.v1	7.37e-05	-1.86197
Glyma.04G068400.Wm82.a2.v1	1.27e-34	2.33258
Glyma.07G033200.Wm82.a2.v1	1.27e-28	2.08609
Glyma.13G003000.Wm82.a2.v1	2.44e-12	-1.78287
Glyma.03G168200.Wm82.a2.v1	6.67e-06	1.18204
Glyma.04G052800.Wm82.a2.v1	5.27e-10	-1.679
Glyma.09G087800.Wm82.a2.v1	0.000501824	-1.06841
Glyma.13G101300.Wm82.a2.v1	3.57e-07	1.22858
Glyma.01G014600.Wm82.a2.v1	1.19e-36	1.07422
Glyma.04G027200.Wm82.a2.v1	7.5e-73	-7.99905
Glyma.18G005900.Wm82.a2.v1	0.000213966	-1.53777
Glyma.12G163400.Wm82.a2.v1	0.00241417	1.03505
Glyma.05G218600.Wm82.a2.v1	3.78e-12	1.47113
Glyma.16G064000.Wm82.a2.v1	1.71e-10	2.2244
Glyma.07G048600.Wm82.a2.v1	6.26e-87	-1.70804
Glyma.04G060600.Wm82.a2.v1	7.99e-51	2.79923
Glyma.19G161300.Wm82.a2.v1	1.04e-10	1.67847
Glyma.12G203100.Wm82.a2.v1	1.13e-11	-1.82126
Glyma.07G147200.Wm82.a2.v1	1.73e-05	2.0804
Glyma.13G115200.Wm82.a2.v1	9.34e-21	-4.54445
Glyma.06G006500.Wm82.a2.v1	6.06e-16	-4.68696
Glyma.17G137100.Wm82.a2.v1	4.82e-12	1.00166
Glyma.14G027800.Wm82.a2.v1	0.00546073	1.40854
Glyma.01G184300.Wm82.a2.v1	3.36e-15	1.02159
Glyma.14G145800.Wm82.a2.v1	6.26e-52	-8.18454
Glyma.10G037600.Wm82.a2.v1	4.22e-09	2.08426
Glyma.13G285300.Wm82.a2.v1	0	-5.28146
Glyma.08G342000.Wm82.a2.v1	0	-4.35291
Glyma.04G168500.Wm82.a2.v1	2.7e-06	-2.23936
Glyma.16G145800.Wm82.a2.v1	4.75e-244	-1.28169
Glyma.06G307700.Wm82.a2.v1	3.35e-41	-2.76637
Glyma.08G328500.Wm82.a2.v1	0.00111651	-1.69832
Glyma.04G243500.Wm82.a2.v1	1.01e-28	-2.28006
Glyma.02G123000.Wm82.a2.v1	4.99e-09	-2.60107
Glyma.10G001500.Wm82.a2.v1	1.28e-05	1.01842
Glyma.12G030300.Wm82.a2.v1	1.22e-16	-2.27363
Glyma.09G068700.Wm82.a2.v1	1.01e-06	1.67921
Glyma.16G017400.Wm82.a2.v1	1.52e-301	-1.82629
Glyma.11G145200.Wm82.a2.v1	3.08e-09	-3.78352
Glyma.08G155500.Wm82.a2.v1	5.37e-06	-1.80553
Glyma.02G115200.Wm82.a2.v1	2.4e-07	-1.56366
Glyma.12G005000.Wm82.a2.v1	1.23e-12	-4.80711
Glyma.08G307800.Wm82.a2.v1	1.59e-10	-1.0864
Glyma.19G106000.Wm82.a2.v1	7.48e-17	2.85385
Glyma.12G207400.Wm82.a2.v1	2.32e-32	-2.80711
Glyma.02G235100.Wm82.a2.v1	7.5e-45	-1.43704
Glyma.13G343000.Wm82.a2.v1	3.02e-07	-1.00569
Glyma.07G110000.Wm82.a2.v1	2.47e-11	-3.4333
Glyma.13G056500.Wm82.a2.v1	2.61e-47	2.80115
Glyma.18G025100.Wm82.a2.v1	4.35e-10	-1.08217
Glyma.05G021500.Wm82.a2.v1	1.62e-119	1.55916
Glyma.01G166000.Wm82.a2.v1	2.89e-101	-4.35349
Glyma.09G238100.Wm82.a2.v1	1.38e-125	-2.44517
Glyma.01G031300.Wm82.a2.v1	6.07e-68	2.95774
Glyma.13G102300.Wm82.a2.v1	0.00237023	-1.03686
Glyma.04G246900.Wm82.a2.v1	3.11e-06	-1.67337
Glyma.13G289600.Wm82.a2.v1	1.3e-197	-2.85359
Glyma.02G283400.Wm82.a2.v1	2.56e-73	-1.23307
Glyma.01G062100.Wm82.a2.v1	5.17e-37	2.80979
Glyma.12G183200.Wm82.a2.v1	6.44e-12	1.00889
Glyma.05G247800.Wm82.a2.v1	1.04e-185	-1.67359
Glyma.18G289500.Wm82.a2.v1	0.000136922	1.00951
Glyma.20G027100.Wm82.a2.v1	1.78e-06	-1.56813
Glyma.12G188800.Wm82.a2.v1	3.53e-09	-1.07948
Glyma.05G189400.Wm82.a2.v1	1.86e-24	2.46359
Glyma.05G194100.Wm82.a2.v1	5.84e-41	-1.71346
Glyma.12G051700.Wm82.a2.v1	2.7e-43	-1.03116
Glyma.15G175800.Wm82.a2.v1	6.47e-06	1.70054
Glyma.17G192000.Wm82.a2.v1	4.48e-75	-1.78186
Glyma.18G062100.Wm82.a2.v1	6.46e-05	1.16455
Glyma.16G220900.Wm82.a2.v1	7.24e-19	-3.58754
Glyma.01G108200.Wm82.a2.v1	3.99e-08	-3.18176
Glyma.12G008800.Wm82.a2.v1	1.53e-52	-4.778
Glyma.19G086500.Wm82.a2.v1	1.45e-11	-4.28442
Glyma.18G075300.Wm82.a2.v1	1.49e-05	1.0605
Glyma.11G090400.Wm82.a2.v1	1.49e-10	1.13191
Glyma.03G134900.Wm82.a2.v1	2.53e-25	2.34791
Glyma.10G170900.Wm82.a2.v1	2.21e-10	-4.42867
Glyma.16G037900.Wm82.a2.v1	0	-2.06066
Glyma.07G009600.Wm82.a2.v1	9.02e-15	1.44144
Glyma.01G221600.Wm82.a2.v1	3.87e-37	1.16773
Glyma.09G028400.Wm82.a2.v1	2.66e-161	3.23152
Glyma.06G076900.Wm82.a2.v1	7.49e-17	-1.58494
Glyma.06G113100.Wm82.a2.v1	6.9e-12	-1.42215
Glyma.05G225900.Wm82.a2.v1	1.78e-64	-3.85794
Glyma.17G076900.Wm82.a2.v1	0.000612391	1.73062
Glyma.02G109800.Wm82.a2.v1	1.33e-15	-2.43428
Glyma.15G040400.Wm82.a2.v1	1.66e-72	1.40741
Glyma.04G035700.Wm82.a2.v1	1.73e-11	1.41468
Glyma.17G176400.Wm82.a2.v1	9.46e-46	1.53415
Glyma.02G112000.Wm82.a2.v1	8.44e-08	1.28216
Glyma.08G331100.Wm82.a2.v1	0.00599121	1.13872
Glyma.09G154600.Wm82.a2.v1	5.85e-12	1.19993
Glyma.08G140200.Wm82.a2.v1	3.69e-131	-2.37709
Glyma.20G105300.Wm82.a2.v1	5.02e-107	-3.7107
Glyma.10G249100.Wm82.a2.v1	5.25e-10	-1.82808
Glyma.08G140400.Wm82.a2.v1	7.25e-17	-1.10254
Glyma.08G039900.Wm82.a2.v1	5.46e-17	-1.39498
Glyma.03G209100.Wm82.a2.v1	2.19e-30	1.71403
Glyma.11G219600.Wm82.a2.v1	3.34e-134	2.68525
Glyma.10G205600.Wm82.a2.v1	5.22e-05	-1.3368
Glyma.06G071100.Wm82.a2.v1	1.87e-09	-1.51466
Glyma.06G128700.Wm82.a2.v1	1.18e-08	-1.91471
Glyma.03G223600.Wm82.a2.v1	4.83e-81	2.36048
Glyma.15G256900.Wm82.a2.v1	3.68e-28	1.88691
Glyma.18G005800.Wm82.a2.v1	3.27e-89	-1.46608
Glyma.06G270400.Wm82.a2.v1	0	-4.92919
Glyma.12G132600.Wm82.a2.v1	4.74e-19	5.20345
Glyma.11G141700.Wm82.a2.v1	2.88e-122	2.39792
Glyma.07G124900.Wm82.a2.v1	0.00127147	1.18846
Glyma.03G173300.Wm82.a2.v1	3.03e-14	-2.72465
Glyma.19G256800.Wm82.a2.v1	5.37e-22	1.24759
Glyma.03G256500.Wm82.a2.v1	4.99e-133	-1.1812
Glyma.04G076000.Wm82.a2.v1	4.46e-113	-2.24091
Glyma.09G225400.Wm82.a2.v1	1.97e-12	-1.36267
Glyma.14G045200.Wm82.a2.v1	0.00285041	-1.65366
Glyma.15G011700.Wm82.a2.v1	5.43e-102	2.83131
Glyma.18G297500.Wm82.a2.v1	1.01e-11	-3.85184
Glyma.10G156500.Wm82.a2.v1	6.91e-34	-2.67807
Glyma.12G053900.Wm82.a2.v1	6.45e-24	-6.15604
Glyma.06G089200.Wm82.a2.v1	5.64e-15	3.25392
Glyma.06G049200.Wm82.a2.v1	0.000401773	1.66969
Glyma.02G043500.Wm82.a2.v1	4.32e-10	-1.24128
Glyma.02G002500.Wm82.a2.v1	3.33e-50	1.53459
Glyma.08G208000.Wm82.a2.v1	1.04e-17	1.4821
Glyma.15G021400.Wm82.a2.v1	3.63e-21	-2.11187
Glyma.18G115500.Wm82.a2.v1	1.43e-83	-1.44814
Glyma.08G058400.Wm82.a2.v1	5e-13	-1.94504
Glyma.15G077000.Wm82.a2.v1	0.000859913	-1.51165
Glyma.07G125600.Wm82.a2.v1	2.39e-61	-2.63274
Glyma.18G229100.Wm82.a2.v1	2.79e-43	-1.93339
Glyma.U020900.Wm82.a2.v1	1.2e-32	-2.25278
Glyma.16G153000.Wm82.a2.v1	2.68e-32	1.08211
Glyma.10G003600.Wm82.a2.v1	0.00475707	-1.36368
Glyma.04G208500.Wm82.a2.v1	7.62e-14	1.12187
Glyma.08G097000.Wm82.a2.v1	0.000109126	1.91669
Glyma.05G126700.Wm82.a2.v1	3.33e-14	-5.0376
Glyma.12G084500.Wm82.a2.v1	6.87e-136	-2.46686
Glyma.14G141700.Wm82.a2.v1	0.000509443	-1.33346
Glyma.14G215900.Wm82.a2.v1	0.00281267	1.09451
Glyma.04G058900.Wm82.a2.v1	3.53e-79	-1.12464
Glyma.02G069700.Wm82.a2.v1	1.52e-66	3.19101
Glyma.07G215500.Wm82.a2.v1	2.58e-30	-2.95066
Glyma.09G153900.Wm82.a2.v1	0.000120784	-1.11804
Glyma.01G192500.Wm82.a2.v1	2.83e-18	1.41365
Glyma.08G307300.Wm82.a2.v1	6.91e-31	-6.76855
Glyma.15G235900.Wm82.a2.v1	8.06e-23	1.25895
Glyma.03G232400.Wm82.a2.v1	3.88e-88	-3.82115
Glyma.06G235100.Wm82.a2.v1	3.66e-30	1.57502
Glyma.05G068000.Wm82.a2.v1	3.46e-295	-3.7231
Glyma.19G159900.Wm82.a2.v1	3.54e-23	-1.14524
Glyma.13G186600.Wm82.a2.v1	4.62e-169	-3.87704
Glyma.04G050400.Wm82.a2.v1	1.3e-54	-1.93144
Glyma.13G278300.Wm82.a2.v1	1.22e-08	1.28577
Glyma.02G302800.Wm82.a2.v1	6.37e-67	2.39747
Glyma.08G241600.Wm82.a2.v1	1.06e-134	-1.84007
Glyma.11G075200.Wm82.a2.v1	6.6e-08	1.6529
Glyma.18G217000.Wm82.a2.v1	1.18e-10	-1.05241
Glyma.19G149600.Wm82.a2.v1	4.99e-26	1.51269
Glyma.13G346700.Wm82.a2.v1	5.7e-78	-6.00992
Glyma.08G210300.Wm82.a2.v1	0.000727393	1.67214
Glyma.06G179100.Wm82.a2.v1	0.00548762	1.25152
Glyma.19G187000.Wm82.a2.v1	2.46e-46	-1.44754
Glyma.16G056300.Wm82.a2.v1	5.05e-87	2.49697
Glyma.10G179200.Wm82.a2.v1	7.18e-60	1.23118
Glyma.15G252200.Wm82.a2.v1	1.21e-19	-2.9428
Glyma.17G115900.Wm82.a2.v1	7.77e-25	-6.24769
Glyma.08G333800.Wm82.a2.v1	6.65e-17	2.37898
Glyma.13G114000.Wm82.a2.v1	2.55e-08	1.16028
Glyma.10G260700.Wm82.a2.v1	5.82e-11	1.47352
Glyma.12G070700.Wm82.a2.v1	2.63e-14	3.04175
Glyma.03G195600.Wm82.a2.v1	2.38e-16	1.37776
Glyma.07G150200.Wm82.a2.v1	4.15e-21	-5.87304
Glyma.09G272100.Wm82.a2.v1	5.49e-130	-3.69096
Glyma.05G112400.Wm82.a2.v1	2.13e-09	-1.06078
Glyma.19G245500.Wm82.a2.v1	2.4e-27	-2.51294
Glyma.05G028700.Wm82.a2.v1	3.34e-05	2.25358
Glyma.12G231800.Wm82.a2.v1	4.03e-26	1.0151
Glyma.08G232100.Wm82.a2.v1	1.93e-05	-1.88061
Glyma.02G027700.Wm82.a2.v1	2.19e-16	-2.52007
Glyma.17G012300.Wm82.a2.v1	8.48e-197	1.77444
Glyma.03G250800.Wm82.a2.v1	1e-11	-1.14846
Glyma.10G113600.Wm82.a2.v1	0.00117501	1.07019
Glyma.20G142700.Wm82.a2.v1	0.00530292	1.308
Glyma.03G112700.Wm82.a2.v1	5.53e-10	-3.64436
Glyma.10G090700.Wm82.a2.v1	1.79e-17	-2.17421
Glyma.01G144500.Wm82.a2.v1	1.15e-28	1.88304
Glyma.08G170500.Wm82.a2.v1	3.66e-06	2.17036
Glyma.20G130500.Wm82.a2.v1	1.42e-07	1.09917
Glyma.13G234800.Wm82.a2.v1	1.7e-11	-3.50557
Glyma.20G204200.Wm82.a2.v1	9.87e-14	1.11301
Glyma.04G056200.Wm82.a2.v1	4.08e-07	1.13911
Glyma.16G032300.Wm82.a2.v1	0.000217966	-1.76976
Glyma.04G215600.Wm82.a2.v1	0.00319728	-1.63622
Glyma.04G149300.Wm82.a2.v1	1.41e-07	-1.53367
Glyma.19G235200.Wm82.a2.v1	2.9e-17	2.02617
Glyma.08G310600.Wm82.a2.v1	0.00988478	-1.13541
Glyma.11G239300.Wm82.a2.v1	1.47e-06	1.05775
Glyma.07G140100.Wm82.a2.v1	2.33e-39	-3.42683
Glyma.13G153400.Wm82.a2.v1	1e-10	-1.61861
Glyma.02G250900.Wm82.a2.v1	6.81e-15	1.00043
Glyma.02G029200.Wm82.a2.v1	2.56e-08	-2.12619
Glyma.17G088500.Wm82.a2.v1	0.000576498	-1.31229
Glyma.11G048700.Wm82.a2.v1	4.57e-129	2.13889
Glyma.16G125100.Wm82.a2.v1	2.85e-05	-1.30201
Glyma.02G086200.Wm82.a2.v1	3.21e-104	-2.1565
Glyma.09G041900.Wm82.a2.v1	3.69e-09	-1.8922
Glyma.06G032400.Wm82.a2.v1	2.99e-22	2.28178
Glyma.11G081000.Wm82.a2.v1	1.45e-11	-1.17374
Glyma.04G060500.Wm82.a2.v1	1.52e-19	1.44176
Glyma.02G299100.Wm82.a2.v1	6.81e-20	1.22516
Glyma.18G223100.Wm82.a2.v1	1.14e-14	-1.37587
Glyma.19G144700.Wm82.a2.v1	7.87e-16	-1.88771
Glyma.16G085600.Wm82.a2.v1	2.12e-71	-2.82435
Glyma.11G142100.Wm82.a2.v1	7.29e-243	1.88619
Glyma.12G173300.Wm82.a2.v1	3.09e-22	2.45884
Glyma.06G169400.Wm82.a2.v1	1.72e-42	-1.07416
Glyma.11G131000.Wm82.a2.v1	0.000604595	-1.13411
Glyma.20G123000.Wm82.a2.v1	4.87e-06	1.76845
Glyma.10G148300.Wm82.a2.v1	2.56e-06	1.48613
Glyma.06G077400.Wm82.a2.v1	1.02e-08	-1.08894
Glyma.08G033000.Wm82.a2.v1	7.37e-96	2.92129
Glyma.10G028900.Wm82.a2.v1	8e-24	-1.38952
Glyma.09G038800.Wm82.a2.v1	1.38e-09	1.02336
Glyma.11G071700.Wm82.a2.v1	3.25e-88	-2.22472
Glyma.06G106700.Wm82.a2.v1	5.73e-09	-3.87969
Glyma.02G086900.Wm82.a2.v1	2.14e-12	-4.7689
Glyma.05G003000.Wm82.a2.v1	3.02e-07	2.15618
Glyma.08G339600.Wm82.a2.v1	6.92e-33	-4.64269
Glyma.18G206600.Wm82.a2.v1	5.28e-14	-4.65445
Glyma.03G113300.Wm82.a2.v1	3.17e-78	-7.0107
Glyma.09G137600.Wm82.a2.v1	0.000466875	-2.0425
Glyma.U040600.Wm82.a2.v1	4.9e-31	-2.16993
Glyma.12G187400.Wm82.a2.v1	4.15e-07	-1.00004
Glyma.14G063300.Wm82.a2.v1	0.00563495	1.19511
Glyma.17G114500.Wm82.a2.v1	4.47e-15	2.29988
Glyma.18G027500.Wm82.a2.v1	9.9e-10	2.11353
Glyma.16G007700.Wm82.a2.v1	5.27e-200	1.45872
Glyma.08G172300.Wm82.a2.v1	9.28e-19	-2.97246
Glyma.06G065200.Wm82.a2.v1	4.42e-22	-1.21439
Glyma.11G155100.Wm82.a2.v1	0.00492202	-1.1857
Glyma.10G014100.Wm82.a2.v1	2.73e-11	1.64797
Glyma.04G035100.Wm82.a2.v1	2.12e-11	-1.86147
Glyma.11G254100.Wm82.a2.v1	4.13e-37	-1.2935
Glyma.02G150800.Wm82.a2.v1	1.56e-14	1.05213
Glyma.17G050200.Wm82.a2.v1	2.01e-07	2.46801
Glyma.06G185200.Wm82.a2.v1	5.62e-41	-1.86134
Glyma.07G037000.Wm82.a2.v1	4.68e-14	-1.83321
Glyma.01G217700.Wm82.a2.v1	9.08e-179	-9.7359
Glyma.14G198700.Wm82.a2.v1	1.21e-28	-1.08583
Glyma.17G069200.Wm82.a2.v1	0	-5.56149
Glyma.01G231800.Wm82.a2.v1	0.000114707	1.2127
Glyma.03G148300.Wm82.a2.v1	5.82e-193	-2.19118
Glyma.16G025700.Wm82.a2.v1	1.41e-23	1.23329
Glyma.18G201800.Wm82.a2.v1	2.28e-06	-2.18528
Glyma.15G131600.Wm82.a2.v1	2.55e-18	2.6898
Glyma.01G125000.Wm82.a2.v1	6.25e-12	1.66817
Glyma.14G079600.Wm82.a2.v1	3.53e-25	-1.03701
Glyma.05G233700.Wm82.a2.v1	5.42e-92	-1.7718
Glyma.19G159200.Wm82.a2.v1	7.82e-08	2.33983
Glyma.02G237100.Wm82.a2.v1	1.35e-19	-1.52219
Glyma.18G123800.Wm82.a2.v1	3.32e-123	-1.91715
Glyma.05G077100.Wm82.a2.v1	8.39e-32	-1.08903
Glyma.08G004300.Wm82.a2.v1	4.36e-20	-1.45038
Glyma.07G059600.Wm82.a2.v1	8.06e-19	-1.12172
Glyma.15G159000.Wm82.a2.v1	1.9e-34	-1.51781
Glyma.01G045200.Wm82.a2.v1	8.78e-24	-1.32901
Glyma.16G199100.Wm82.a2.v1	8.32e-07	-1.01064
Glyma.02G007100.Wm82.a2.v1	2.24e-14	2.75765
Glyma.20G197900.Wm82.a2.v1	6.49e-10	4.03552
Glyma.17G214900.Wm82.a2.v1	1.16e-33	-3.0131
Glyma.04G085500.Wm82.a2.v1	1.57e-37	-1.24186
Glyma.06G067000.Wm82.a2.v1	6.31e-72	-1.20978
Glyma.02G018800.Wm82.a2.v1	2.66e-16	-3.48605
Glyma.04G098100.Wm82.a2.v1	7.57e-37	-3.27868
Glyma.18G284300.Wm82.a2.v1	5.02e-38	-1.35947
Glyma.19G167200.Wm82.a2.v1	8.75e-58	2.85987
Glyma.13G184200.Wm82.a2.v1	1.34e-08	1.53771
Glyma.03G231300.Wm82.a2.v1	0.0004158	-1.08982
Glyma.19G081500.Wm82.a2.v1	4.42e-08	-2.48474
Glyma.17G209900.Wm82.a2.v1	2.2e-28	-1.69838
Glyma.13G347700.Wm82.a2.v1	5.28e-222	-1.11574
Glyma.09G037600.Wm82.a2.v1	1.21e-12	-1.19737
Glyma.08G226600.Wm82.a2.v1	1.32e-175	-1.72122
Glyma.05G058400.Wm82.a2.v1	2.45e-16	-1.94072
Glyma.14G115500.Wm82.a2.v1	1.21e-23	-1.05221
Glyma.11G014900.Wm82.a2.v1	8.58e-17	-1.10144
Glyma.20G137400.Wm82.a2.v1	1.62e-09	-3.77122
Glyma.11G071300.Wm82.a2.v1	1.74e-89	1.27647
Glyma.03G006700.Wm82.a2.v1	3.03e-17	2.01038
Glyma.18G189800.Wm82.a2.v1	4.42e-07	-1.86179
Glyma.12G015700.Wm82.a2.v1	6.01e-39	-1.60446
Glyma.15G057300.Wm82.a2.v1	2.27e-29	-3.43135
Glyma.03G158100.Wm82.a2.v1	8.22e-35	1.42296
Glyma.08G241000.Wm82.a2.v1	6.74e-05	-1.68841
Glyma.20G236000.Wm82.a2.v1	5.97e-07	1.03051
Glyma.03G055900.Wm82.a2.v1	1.15e-39	-1.23927
Glyma.03G199100.Wm82.a2.v1	2.35e-14	-1.37671
Glyma.15G034300.Wm82.a2.v1	9.09e-16	2.47916
Glyma.01G187400.Wm82.a2.v1	7.7e-66	1.90554
Glyma.09G160100.Wm82.a2.v1	1.31e-20	-1.62852
Glyma.17G176100.Wm82.a2.v1	1.62e-05	1.01433
Glyma.16G103700.Wm82.a2.v1	0.00515854	1.09459
Glyma.05G099300.Wm82.a2.v1	7.28e-36	-7.15056
Glyma.04G042300.Wm82.a2.v1	1.37e-05	-1.87792
Glyma.17G156100.Wm82.a2.v1	2.59e-15	-1.75937
Glyma.06G046300.Wm82.a2.v1	4.71e-49	-1.13274
Glyma.19G147700.Wm82.a2.v1	1.79e-24	3.22222
Glyma.17G045000.Wm82.a2.v1	6.13e-06	1.13012
Glyma.10G256200.Wm82.a2.v1	5.99e-21	1.88783
Glyma.10G169300.Wm82.a2.v1	4.95e-31	-1.71677
Glyma.19G214300.Wm82.a2.v1	4.73e-15	-2.30323
Glyma.17G057600.Wm82.a2.v1	0.00313685	1.24641
Glyma.03G085000.Wm82.a2.v1	1.59e-25	-3.21333
Glyma.06G310100.Wm82.a2.v1	3.11e-283	-2.78145
Glyma.12G012400.Wm82.a2.v1	4.83e-18	1.47961
Glyma.19G225300.Wm82.a2.v1	0.00184138	1.23038
Glyma.06G201100.Wm82.a2.v1	3.12e-05	-1.23634
Glyma.09G028600.Wm82.a2.v1	5.25e-10	1.22105
Glyma.07G136500.Wm82.a2.v1	1.02e-81	-1.81873
Glyma.18G027600.Wm82.a2.v1	2.18e-05	1.73754
Glyma.06G170700.Wm82.a2.v1	1.09e-73	-1.93507
Glyma.17G088200.Wm82.a2.v1	0.00276362	1.03472
Glyma.20G129400.Wm82.a2.v1	2.23e-17	1.22171
Glyma.13G272500.Wm82.a2.v1	1.28e-28	1.80042
Glyma.19G127200.Wm82.a2.v1	2.34e-151	2.98301
Glyma.12G112100.Wm82.a2.v1	2.07e-14	-3.72204
Glyma.13G200400.Wm82.a2.v1	8.29e-20	-4.1082
Glyma.08G212900.Wm82.a2.v1	5.77e-37	-1.25555
Glyma.06G069000.Wm82.a2.v1	0.000187837	-1.27497
Glyma.06G165400.Wm82.a2.v1	5.34e-10	1.42662
Glyma.05G040100.Wm82.a2.v1	7.55e-05	1.86587
Glyma.08G341200.Wm82.a2.v1	1.33e-05	1.60578
Glyma.02G257700.Wm82.a2.v1	1.58e-10	-1.9485
Glyma.04G170100.Wm82.a2.v1	1.13e-65	-3.02977
Glyma.02G214400.Wm82.a2.v1	3.53e-27	-1.5308
Glyma.09G230300.Wm82.a2.v1	3.56e-32	1.34216
Glyma.03G040100.Wm82.a2.v1	0	-2.30089
Glyma.11G226000.Wm82.a2.v1	1.5e-22	-1.67869
Glyma.04G214900.Wm82.a2.v1	2.02e-16	1.74186
Glyma.19G184500.Wm82.a2.v1	1.02e-16	-2.03503
Glyma.03G103500.Wm82.a2.v1	2.81e-12	1.34056
Glyma.13G085900.Wm82.a2.v1	1.02e-59	-3.81332
Glyma.13G230800.Wm82.a2.v1	1.31e-09	1.20624
Glyma.02G120200.Wm82.a2.v1	1.75e-62	-1.83233
Glyma.07G034800.Wm82.a2.v1	0	-1.58051
Glyma.17G027500.Wm82.a2.v1	5.39e-07	1.60163
Glyma.13G160400.Wm82.a2.v1	1.31e-145	1.04522
Glyma.18G127900.Wm82.a2.v1	2.88e-14	-4.6709
Glyma.17G223800.Wm82.a2.v1	3.76e-13	-1.14989
Glyma.05G072200.Wm82.a2.v1	1.42e-90	3.70308
Glyma.19G178100.Wm82.a2.v1	2.79e-15	1.5024
Glyma.15G251600.Wm82.a2.v1	4.69e-160	-1.598
Glyma.15G210600.Wm82.a2.v1	1.41e-07	2.32334
Glyma.12G203600.Wm82.a2.v1	7.17e-30	1.22011
Glyma.17G230000.Wm82.a2.v1	0.000328211	2.2263
Glyma.05G234500.Wm82.a2.v1	8.59e-20	-5.08597
Glyma.15G048800.Wm82.a2.v1	4.81e-05	1.3834
Glyma.02G001400.Wm82.a2.v1	0.00356863	-1.04357
Glyma.07G141300.Wm82.a2.v1	2.02e-26	-5.68412
Glyma.14G171700.Wm82.a2.v1	1.91e-08	-3.43938
Glyma.09G209700.Wm82.a2.v1	3.69e-17	-1.14576
Glyma.10G052600.Wm82.a2.v1	2.68e-06	1.09621
Glyma.12G006300.Wm82.a2.v1	5.64e-29	1.22434
Glyma.02G309300.Wm82.a2.v1	3.33e-31	-2.14904
Glyma.02G042200.Wm82.a2.v1	3.88e-57	-3.35297
Glyma.14G217000.Wm82.a2.v1	9.56e-14	2.46006
Glyma.13G256400.Wm82.a2.v1	1.8e-59	-1.60754
Glyma.13G247600.Wm82.a2.v1	9.42e-05	1.99665
Glyma.07G047600.Wm82.a2.v1	3.58e-165	-1.0388
Glyma.03G216900.Wm82.a2.v1	6.67e-12	-1.51855
Glyma.18G004200.Wm82.a2.v1	6.35e-09	-1.81299
Glyma.03G247500.Wm82.a2.v1	8.26e-41	-3.9714
Glyma.19G087000.Wm82.a2.v1	6.44e-05	1.14771
Glyma.08G105000.Wm82.a2.v1	3.66e-77	-1.08922
Glycine_max_newGene_1446	3.66e-13	-2.16858
Glyma.04G217300.Wm82.a2.v1	2.95e-33	1.56206
Glyma.12G064700.Wm82.a2.v1	5.51e-08	-1.3237
Glyma.04G041200.Wm82.a2.v1	6.6e-11	-3.21909
Glyma.16G084700.Wm82.a2.v1	8.11e-05	-1.49689
Glyma.02G033500.Wm82.a2.v1	5.69e-82	-1.69109
Glyma.17G060100.Wm82.a2.v1	1.29e-06	-2.65699
Glyma.03G094200.Wm82.a2.v1	1.67e-09	1.1395
Glyma.05G033400.Wm82.a2.v1	1.25e-11	2.16809
Glyma.02G128800.Wm82.a2.v1	2.28e-70	-3.00808
Glyma.16G042900.Wm82.a2.v1	1.21e-43	-2.23245
Glyma.08G204400.Wm82.a2.v1	4.03e-05	1.043
Glyma.07G131900.Wm82.a2.v1	3.5e-06	-1.01492
Glyma.16G121900.Wm82.a2.v1	4.28e-15	2.08419
Glyma.01G146500.Wm82.a2.v1	7.41e-67	-4.93079
Glyma.03G101000.Wm82.a2.v1	1.57e-223	-2.09621
Glyma.12G063200.Wm82.a2.v1	1.94e-06	-1.03487
Glycine_max_newGene_3779	0.000130053	-1.40145
Glyma.03G178100.Wm82.a2.v1	2.06e-29	1.75461
Glycine_max_newGene_3776	7.09e-08	1.70506
Glyma.03G117800.Wm82.a2.v1	3.87e-06	-1.83496
Glyma.06G191000.Wm82.a2.v1	1.49e-85	2.51814
Glyma.15G131000.Wm82.a2.v1	2.37e-08	2.27599
Glyma.04G243000.Wm82.a2.v1	3.23e-35	-1.06397
Glyma.02G269600.Wm82.a2.v1	3.37e-48	-1.65105
Glyma.11G154900.Wm82.a2.v1	0	-1.7905
Glyma.16G020300.Wm82.a2.v1	0.00104905	-1.27915
Glyma.09G210900.Wm82.a2.v1	1.17e-160	-1.03173
Glyma.10G017000.Wm82.a2.v1	6.05e-98	2.57254
Glyma.17G166600.Wm82.a2.v1	3.39e-76	-6.34875
Glyma.06G097300.Wm82.a2.v1	1.76e-126	-3.67295
Glyma.20G118200.Wm82.a2.v1	4.17e-19	-3.86934
Glyma.17G183700.Wm82.a2.v1	1.89e-80	3.02339
Glyma.10G221100.Wm82.a2.v1	5.39e-05	-1.60872
Glyma.08G166000.Wm82.a2.v1	1.22e-11	-1.78977
Glyma.03G196400.Wm82.a2.v1	1.28e-98	3.22317
Glyma.01G031500.Wm82.a2.v1	7.12e-134	-2.52922
Glyma.20G119200.Wm82.a2.v1	0.000848396	1.25345
Glyma.15G104900.Wm82.a2.v1	4.04e-206	-2.66111
Glyma.05G054600.Wm82.a2.v1	2.93e-13	1.07108
Glyma.06G150300.Wm82.a2.v1	5.23e-149	-1.10297
Glyma.16G165200.Wm82.a2.v1	0	-3.60449
Glyma.09G050600.Wm82.a2.v1	4.42e-11	-1.46502
Glyma.08G091900.Wm82.a2.v1	1.76e-09	-1.67442
Glyma.18G022400.Wm82.a2.v1	6.43e-16	-1.09458
Glyma.06G160200.Wm82.a2.v1	8.93e-31	1.2781
Glyma.15G062400.Wm82.a2.v1	2.47e-148	-9.68701
Glyma.11G023900.Wm82.a2.v1	3.39e-58	1.32695
Glyma.06G166100.Wm82.a2.v1	8.08e-14	-2.31747
Glyma.05G129700.Wm82.a2.v1	1.71e-50	2.46157
Glyma.10G079300.Wm82.a2.v1	2.49e-05	1.06268
Glyma.14G056200.Wm82.a2.v1	1.53e-06	-1.9999
Glyma.18G036400.Wm82.a2.v1	0	-2.38625
Glyma.08G056000.Wm82.a2.v1	3.12e-10	-3.87623
Glyma.07G192200.Wm82.a2.v1	1.84e-16	2.43663
Glyma.06G220800.Wm82.a2.v1	4.59e-46	-7.83532
Glyma.08G203800.Wm82.a2.v1	3.05e-279	-4.37149
Glyma.08G309700.Wm82.a2.v1	3.4e-302	2.90503
Glyma.05G209100.Wm82.a2.v1	6.35e-16	-1.17822
Glyma.05G204800.Wm82.a2.v1	1.56e-173	-7.52418
Glyma.03G252700.Wm82.a2.v1	2.04e-126	-1.1503
Glyma.08G022100.Wm82.a2.v1	1.14e-11	2.91781
Glyma.07G111000.Wm82.a2.v1	2e-06	1.45512
Glyma.08G330100.Wm82.a2.v1	8.1e-22	-2.66268
Glyma.08G059900.Wm82.a2.v1	2.15e-118	-3.61321
Glyma.11G177900.Wm82.a2.v1	4.79e-72	2.09449
Glyma.11G097500.Wm82.a2.v1	3.63e-205	-2.00273
Glyma.20G164900.Wm82.a2.v1	3.2e-08	1.06958
Glyma.13G325900.Wm82.a2.v1	0	-2.13361
Glyma.08G077700.Wm82.a2.v1	8.05e-07	1.37588
Glyma.14G184200.Wm82.a2.v1	2.96e-05	1.08989
Glyma.01G007800.Wm82.a2.v1	1.11e-50	2.37049
Glyma.11G062500.Wm82.a2.v1	1.67e-10	-4.45187
Glyma.02G106300.Wm82.a2.v1	2.72e-13	1.395
Glyma.03G036000.Wm82.a2.v1	5.4e-11	-1.46133
Glyma.02G020900.Wm82.a2.v1	3.59e-36	-7.17291
Glyma.08G188000.Wm82.a2.v1	9.71e-106	-1.21517
Glyma.03G135800.Wm82.a2.v1	6.06e-22	-3.50782
Glyma.16G057600.Wm82.a2.v1	1.07e-78	-4.33203
Glyma.19G164600.Wm82.a2.v1	9.89e-11	-2.87367
Glyma.11G207500.Wm82.a2.v1	2.47e-30	-3.69055
Glyma.09G010300.Wm82.a2.v1	5.92e-13	1.62244
Glyma.18G116800.Wm82.a2.v1	9.17e-14	1.5176
Glyma.04G091600.Wm82.a2.v1	1.27e-09	-1.72448
Glyma.13G073500.Wm82.a2.v1	3.3e-12	1.02432
Glyma.10G227200.Wm82.a2.v1	7.74e-09	1.00543
Glyma.04G147000.Wm82.a2.v1	2.79e-77	-3.25592
Glyma.19G200200.Wm82.a2.v1	3.25e-46	-4.11596
Glyma.02G142100.Wm82.a2.v1	5.49e-12	4.027
Glyma.14G045000.Wm82.a2.v1	9.34e-63	1.96825
Glyma.17G217000.Wm82.a2.v1	6.9e-16	-2.04061
Glyma.15G270100.Wm82.a2.v1	1.56e-41	-3.49385
Glyma.06G270500.Wm82.a2.v1	1.15e-281	-2.87567
Glyma.15G262600.Wm82.a2.v1	1.22e-15	-1.2289
Glyma.01G235800.Wm82.a2.v1	7.29e-05	1.48676
Glyma.08G031400.Wm82.a2.v1	9.56e-14	-1.07936
Glyma.14G052100.Wm82.a2.v1	4.59e-26	-2.06981
Glyma.06G137200.Wm82.a2.v1	1.25e-05	1.90508
Glyma.13G331000.Wm82.a2.v1	0.00448247	1.09951
Glyma.11G181200.Wm82.a2.v1	7.27e-09	-2.96286
Glyma.06G141200.Wm82.a2.v1	0.00278959	-1.39551
Glyma.12G164800.Wm82.a2.v1	4.82e-13	-1.23013
Glyma.01G229600.Wm82.a2.v1	1.21e-10	2.74498
Glyma.08G284600.Wm82.a2.v1	1.14e-39	-2.20923
Glyma.03G013100.Wm82.a2.v1	0.000179759	1.31762
Glyma.06G294500.Wm82.a2.v1	1.38e-12	1.1056
Glyma.16G214000.Wm82.a2.v1	0.00212928	-1.16782
Glyma.01G152000.Wm82.a2.v1	7.12e-78	-2.13461
Glyma.07G058800.Wm82.a2.v1	0.00511035	-1.39266
Glyma.02G239000.Wm82.a2.v1	4.29e-36	3.43106
Glyma.14G103100.Wm82.a2.v1	3.21e-11	-2.25745
Glyma.08G110700.Wm82.a2.v1	6.77e-10	-2.35141
Glyma.04G103100.Wm82.a2.v1	2.16e-26	-1.19092
Glyma.12G119200.Wm82.a2.v1	8.09e-23	-1.10489
Glyma.16G194500.Wm82.a2.v1	0.00632984	1.26518
Glyma.08G129300.Wm82.a2.v1	3.25e-08	-3.33736
Glyma.06G100500.Wm82.a2.v1	3.15e-09	2.26049
Glyma.10G177300.Wm82.a2.v1	5.65e-16	1.9642
Glyma.18G265200.Wm82.a2.v1	5.81e-58	2.98594
Glyma.19G137500.Wm82.a2.v1	1.57e-61	3.33811
Glyma.08G235000.Wm82.a2.v1	8.69e-14	-1.16025
Glyma.13G297400.Wm82.a2.v1	4.11e-53	-2.6025
Glyma.08G304000.Wm82.a2.v1	3.52e-91	-1.86247
Glyma.19G017100.Wm82.a2.v1	2.52e-05	1.50309
Glyma.10G167800.Wm82.a2.v1	2.46e-63	-1.38913
Glyma.14G156400.Wm82.a2.v1	9.47e-40	-7.42524
Glyma.13G186200.Wm82.a2.v1	0.00465505	-2.28461
Glyma.06G060200.Wm82.a2.v1	9.38e-27	-1.07133
Glyma.02G066200.Wm82.a2.v1	9.26e-22	-3.57477
Glyma.03G050500.Wm82.a2.v1	1.16e-27	1.58547
Glyma.10G152200.Wm82.a2.v1	6.47e-56	-5.162
Glyma.11G172500.Wm82.a2.v1	1.74e-17	-2.83317
Glyma.20G245100.Wm82.a2.v1	1.51e-22	-6.02115
Glyma.04G231100.Wm82.a2.v1	1.37e-09	-1.33138
Glyma.19G215600.Wm82.a2.v1	1.46e-08	1.40232
Glyma.15G071200.Wm82.a2.v1	0	-9.76789
Glyma.14G040000.Wm82.a2.v1	0.000279125	-1.53692
Glyma.02G198200.Wm82.a2.v1	9.22e-19	-1.23513
Glyma.03G157300.Wm82.a2.v1	8.05e-25	1.66496
Glyma.01G224800.Wm82.a2.v1	0.000587192	-1.85274
Glyma.13G207800.Wm82.a2.v1	1.66e-98	-1.39026
Glyma.02G234800.Wm82.a2.v1	8.94e-05	-1.73689
Glyma.04G192400.Wm82.a2.v1	1.76e-10	1.37153
Glyma.16G002600.Wm82.a2.v1	0.00357196	1.06683
Glyma.06G061400.Wm82.a2.v1	1.47e-15	3.49663
Glyma.16G144700.Wm82.a2.v1	1.63e-06	1.56011
Glyma.09G120200.Wm82.a2.v1	2.5e-38	1.46028
Glyma.15G056100.Wm82.a2.v1	3.43e-17	1.01152
Glyma.03G171500.Wm82.a2.v1	6.21e-06	-3.49854
Glyma.14G043400.Wm82.a2.v1	6.09e-31	1.05122
Glyma.14G222500.Wm82.a2.v1	3.85e-198	-1.24211
Glyma.14G029100.Wm82.a2.v1	9.18e-110	-2.3878
Glyma.13G062500.Wm82.a2.v1	4.48e-12	-1.18698
Glyma.14G098100.Wm82.a2.v1	3.66e-13	-1.26184
Glyma.10G271900.Wm82.a2.v1	1.56e-59	1.60257
Glyma.13G150300.Wm82.a2.v1	4.44e-07	1.21938
Glyma.08G307600.Wm82.a2.v1	1.07e-33	-2.90044
Glyma.11G011500.Wm82.a2.v1	1.45e-173	-2.47118
Glyma.19G098500.Wm82.a2.v1	0.00088581	-1.497
Glyma.03G109900.Wm82.a2.v1	1.02e-116	-2.58785
Glyma.16G059300.Wm82.a2.v1	4.68e-09	-3.16107
Glyma.17G029900.Wm82.a2.v1	1.03e-07	-2.10511
Glyma.03G014500.Wm82.a2.v1	1.95e-08	-1.77232
Glyma.01G210400.Wm82.a2.v1	3.2e-24	-2.25444
Glyma.U014700.Wm82.a2.v1	8.2e-14	-1.16055
Glyma.10G188500.Wm82.a2.v1	3.83e-48	-1.54412
Glyma.13G112400.Wm82.a2.v1	0.00823653	-1.26337
Glyma.12G215200.Wm82.a2.v1	2.32e-23	1.07132
Glyma.10G015000.Wm82.a2.v1	1.87e-09	-2.71304
Glyma.10G172600.Wm82.a2.v1	4.23e-34	-1.86325
Glyma.13G345900.Wm82.a2.v1	2.38e-06	-2.18016
Glyma.04G063200.Wm82.a2.v1	5.58e-28	-1.18828
Glyma.13G221700.Wm82.a2.v1	3.63e-45	-3.2872
Glyma.15G140200.Wm82.a2.v1	0.00969169	1.29717
Glyma.08G210800.Wm82.a2.v1	2.68e-11	-1.56589
Glyma.07G133800.Wm82.a2.v1	9.77e-12	2.65975
Glyma.20G064500.Wm82.a2.v1	5.83e-09	-2.99715
Glyma.19G099800.Wm82.a2.v1	5.7e-12	-4.7044
Glyma.10G209200.Wm82.a2.v1	9.02e-07	1.03565
Glyma.04G187900.Wm82.a2.v1	2.04e-08	-1.73174
Glyma.08G071300.Wm82.a2.v1	2.67e-176	-2.74222
Glyma.08G279700.Wm82.a2.v1	3.17e-47	-1.83815
Glyma.13G140200.Wm82.a2.v1	3.68e-29	-3.64221
Glyma.13G115700.Wm82.a2.v1	0.00162211	-1.28256
Glyma.01G031800.Wm82.a2.v1	1.22e-09	-1.05397
Glyma.13G171100.Wm82.a2.v1	1.63e-39	1.0022
Glyma.14G061200.Wm82.a2.v1	1.7e-09	-1.4821
Glyma.14G220900.Wm82.a2.v1	0.00221427	1.27473
Glyma.06G208200.Wm82.a2.v1	5.56e-05	1.25203
Glyma.06G275900.Wm82.a2.v1	1.93e-14	-2.2197
Glyma.04G241000.Wm82.a2.v1	8.07e-41	-1.51205
Glyma.18G018800.Wm82.a2.v1	8.12e-15	-1.09657
Glyma.17G233700.Wm82.a2.v1	4.2e-21	-4.57222
Glyma.02G009800.Wm82.a2.v1	1.12e-05	-2.34879
Glyma.03G240700.Wm82.a2.v1	2.42e-15	1.542
Glyma.04G210700.Wm82.a2.v1	1.09e-29	1.73757
Glyma.04G217600.Wm82.a2.v1	0.00360833	-1.39732
Glyma.10G018700.Wm82.a2.v1	2.32e-24	-1.73559
Glyma.04G255400.Wm82.a2.v1	2.58e-83	1.33108
Glyma.17G060600.Wm82.a2.v1	2.13e-11	1.74333
Glyma.18G213000.Wm82.a2.v1	4.32e-09	2.03647
Glyma.04G203300.Wm82.a2.v1	3.92e-44	-1.54391
Glyma.18G213600.Wm82.a2.v1	0.000230723	1.00466
Glyma.U027700.Wm82.a2.v1	1.05e-29	1.70898
Glyma.10G155600.Wm82.a2.v1	7.66e-09	-3.38317
Glyma.02G052300.Wm82.a2.v1	1.18e-31	-3.82087
Glyma.13G324400.Wm82.a2.v1	1.24e-24	-4.12226
Glyma.03G006800.Wm82.a2.v1	1.17e-06	2.69754
Glycine_max_newGene_2370	2.4e-07	2.28074
Glyma.20G017900.Wm82.a2.v1	1.1e-85	-1.42853
Glyma.07G121500.Wm82.a2.v1	1.83e-09	-1.51968
Glyma.13G298700.Wm82.a2.v1	4.02e-28	-2.02288
Glyma.05G230400.Wm82.a2.v1	2.34e-65	-3.27351
Glyma.05G148900.Wm82.a2.v1	1.02e-19	1.87692
Glyma.04G127100.Wm82.a2.v1	6.05e-14	-3.01452
Glyma.19G226000.Wm82.a2.v1	2.76e-57	3.23079
Glyma.02G108600.Wm82.a2.v1	2.32e-13	-1.54222
Glyma.07G043000.Wm82.a2.v1	4.73e-16	-2.21106
Glyma.19G091400.Wm82.a2.v1	1.68e-77	1.75644
Glyma.08G330700.Wm82.a2.v1	9.91e-34	-3.28351
Glyma.16G195000.Wm82.a2.v1	0.000705965	1.15179
Glyma.09G002900.Wm82.a2.v1	0.000275498	1.06891
Glyma.08G131300.Wm82.a2.v1	0.00225545	1.43279
Glyma.09G185900.Wm82.a2.v1	1.76e-16	-1.0218
Glyma.01G133300.Wm82.a2.v1	2.94e-11	1.30643
Glyma.13G029200.Wm82.a2.v1	1.74e-81	-3.40213
Glyma.12G143900.Wm82.a2.v1	1.04e-13	-1.23217
Glyma.04G043600.Wm82.a2.v1	2.74e-35	2.9916
Glyma.05G230900.Wm82.a2.v1	0.00409382	1.39675
Glyma.11G058400.Wm82.a2.v1	4.01e-05	1.84014
Glyma.05G186700.Wm82.a2.v1	0.000419194	-1.49923
Glyma.08G261200.Wm82.a2.v1	0.000528996	-1.502
Glyma.02G129500.Wm82.a2.v1	1.76e-16	-1.69886
Glyma.07G006300.Wm82.a2.v1	2.37e-05	1.16715
Glyma.11G113700.Wm82.a2.v1	1.48e-08	1.55574
Glyma.07G193400.Wm82.a2.v1	2.9e-27	-6.47861
Glyma.14G005700.Wm82.a2.v1	7.12e-216	-6.16248
Glyma.05G173000.Wm82.a2.v1	0.000205565	2.20541
Glyma.15G152900.Wm82.a2.v1	1.69e-18	-1.3929
Glycine_max_newGene_1526	0.00373487	1.56038
Glyma.13G117900.Wm82.a2.v1	1.36e-55	-1.02531
Glyma.10G261300.Wm82.a2.v1	6.02e-15	-1.04886
Glyma.09G024200.Wm82.a2.v1	3.57e-08	-1.63846
Glyma.05G188000.Wm82.a2.v1	3.72e-14	1.31263
Glyma.02G268200.Wm82.a2.v1	2.63e-45	-5.85133
Glyma.11G042500.Wm82.a2.v1	6.16e-21	-1.37072
Glyma.16G145400.Wm82.a2.v1	1.83e-06	-2.14757
Glyma.16G052000.Wm82.a2.v1	8.12e-07	-1.18751
Glyma.13G196200.Wm82.a2.v1	1.5e-47	1.09701
Glyma.03G082900.Wm82.a2.v1	7.09e-09	1.12273
Glyma.06G024900.Wm82.a2.v1	0.000266578	1.8934
Glyma.04G252700.Wm82.a2.v1	1.81e-19	2.21042
Glyma.15G132500.Wm82.a2.v1	4.64e-20	1.14451
Glyma.18G122000.Wm82.a2.v1	1.16e-25	-1.07881
Glyma.16G217900.Wm82.a2.v1	3.3e-54	-1.08684
Glyma.05G203300.Wm82.a2.v1	1.17e-27	1.00135
Glyma.01G204800.Wm82.a2.v1	1.29e-41	-2.10717
Glycine_max_newGene_3480	7.26e-09	-3.8361
Glyma.18G048400.Wm82.a2.v1	2.26e-37	2.71116
Glyma.12G204100.Wm82.a2.v1	1.42e-29	-2.48313
Glyma.19G210300.Wm82.a2.v1	1.64e-09	-1.22696
Glyma.20G073500.Wm82.a2.v1	0.000339493	1.7371
Glyma.13G044000.Wm82.a2.v1	0.000131005	1.56121
Glyma.19G005900.Wm82.a2.v1	3.28e-225	-2.27505
Glyma.10G031200.Wm82.a2.v1	1.16e-74	2.76154
Glyma.14G212500.Wm82.a2.v1	3.95e-10	-1.45715
Glyma.11G037200.Wm82.a2.v1	1.09e-18	-1.81268
Glyma.04G197300.Wm82.a2.v1	7.18e-14	-1.22032
Glyma.07G197100.Wm82.a2.v1	1.4e-12	-4.80512
Glyma.13G147000.Wm82.a2.v1	2.86e-127	1.98345
Glyma.18G201900.Wm82.a2.v1	2.11e-42	-1.24087
Glyma.11G100100.Wm82.a2.v1	4.85e-21	-3.51211
Glyma.12G102800.Wm82.a2.v1	0.000254015	1.20929
Glyma.13G133200.Wm82.a2.v1	1.72e-24	2.77397
Glyma.13G117700.Wm82.a2.v1	6.8e-264	-2.5785
Glyma.17G118300.Wm82.a2.v1	8.56e-12	-1.07171
Glyma.05G246200.Wm82.a2.v1	1.03e-05	-1.00677
Glyma.15G139000.Wm82.a2.v1	0.0068548	-1.09243
Glyma.02G158200.Wm82.a2.v1	5.07e-36	-1.07321
Glyma.02G223800.Wm82.a2.v1	0.00234413	1.56101
Glyma.13G266500.Wm82.a2.v1	1.32e-09	1.00939
Glyma.12G055200.Wm82.a2.v1	1.35e-247	3.45616
Glyma.08G019800.Wm82.a2.v1	2.68e-55	-1.21304
Glyma.17G229000.Wm82.a2.v1	1.99e-35	3.21073
Glyma.09G234800.Wm82.a2.v1	2.05e-15	1.16043
Glyma.08G270000.Wm82.a2.v1	0.000689501	1.73402
Glyma.13G112800.Wm82.a2.v1	0.00154606	-1.32565
Glyma.14G048100.Wm82.a2.v1	2.31e-15	-1.13791
Glyma.20G230300.Wm82.a2.v1	3.16e-05	1.64058
Glyma.01G215400.Wm82.a2.v1	9.36e-55	1.37089
Glyma.16G019900.Wm82.a2.v1	2.52e-115	-6.30294
Glyma.02G157700.Wm82.a2.v1	4.39e-71	2.73933
Glyma.01G054100.Wm82.a2.v1	5.33e-09	2.17984
Glyma.12G195900.Wm82.a2.v1	2.51e-19	-1.51608
Glyma.13G154700.Wm82.a2.v1	0.000398907	1.15104
Glyma.06G068800.Wm82.a2.v1	2.43e-17	-1.08437
Glyma.02G176000.Wm82.a2.v1	1.22e-06	-2.1116
Glyma.10G253900.Wm82.a2.v1	2.19e-28	-1.83412
Glyma.20G126700.Wm82.a2.v1	4.21e-254	2.23435
Glyma.11G214300.Wm82.a2.v1	3.22e-21	1.63417
Glyma.18G132200.Wm82.a2.v1	1.24e-11	1.24297
Glyma.03G241800.Wm82.a2.v1	5.4e-50	1.76079
Glyma.06G033100.Wm82.a2.v1	6.22e-40	2.51834
Glyma.15G072400.Wm82.a2.v1	0	-4.1904
Glyma.18G096900.Wm82.a2.v1	6.4e-06	1.08803
Glyma.03G107900.Wm82.a2.v1	1.1e-06	-2.15062
Glyma.07G000800.Wm82.a2.v1	7.76e-05	1.03735
Glyma.14G050400.Wm82.a2.v1	0.0057674	1.24825
Glyma.12G067300.Wm82.a2.v1	0.00778649	1.48974
Glyma.14G152800.Wm82.a2.v1	0.000113178	-1.79272
Glyma.08G281800.Wm82.a2.v1	1.51e-07	-1.4202
Glyma.20G226600.Wm82.a2.v1	0.00126261	1.28646
Glyma.06G319500.Wm82.a2.v1	1.5e-20	-1.67867
Glyma.12G158900.Wm82.a2.v1	6.12e-91	1.78654
Glyma.01G081700.Wm82.a2.v1	7.11e-06	-2.00595
Glyma.11G023100.Wm82.a2.v1	0.00195182	1.53934
Glyma.07G107200.Wm82.a2.v1	5.57e-06	1.52403
Glyma.02G220500.Wm82.a2.v1	1.31e-12	-1.20495
Glyma.11G212500.Wm82.a2.v1	0.00164415	1.01753
Glyma.01G086700.Wm82.a2.v1	5.85e-30	-2.68391
Glyma.06G004400.Wm82.a2.v1	0.000715005	1.21545
Glyma.16G217500.Wm82.a2.v1	1.64e-52	-1.63035
Glyma.12G111200.Wm82.a2.v1	3.46e-17	1.07936
Glyma.06G050000.Wm82.a2.v1	1.94e-11	-2.89201
Glyma.16G050700.Wm82.a2.v1	1.53e-22	-2.86032
Glyma.08G307200.Wm82.a2.v1	3.95e-10	1.37929
Glyma.15G234300.Wm82.a2.v1	4.49e-105	1.36721
Glyma.07G108000.Wm82.a2.v1	4.32e-08	-3.3259
Glyma.19G018700.Wm82.a2.v1	4.76e-32	-2.99775
Glyma.11G017000.Wm82.a2.v1	8.95e-46	2.12621
Glyma.11G036100.Wm82.a2.v1	0.000461925	-1.41482
Glyma.19G070600.Wm82.a2.v1	1.65e-18	1.10011
Glyma.17G141700.Wm82.a2.v1	2.06e-106	4.24715
Glyma.16G041800.Wm82.a2.v1	9.78e-36	2.95658
Glyma.05G147000.Wm82.a2.v1	4.17e-12	-4.73353
Glyma.08G316000.Wm82.a2.v1	6.16e-10	-4.34607
Glyma.04G055500.Wm82.a2.v1	3.16e-20	3.3736
Glyma.06G295600.Wm82.a2.v1	6.3e-10	-2.21158
Glyma.09G142900.Wm82.a2.v1	4.85e-15	-2.07381
Glyma.15G032300.Wm82.a2.v1	1.44e-296	3.03068
Glyma.15G275500.Wm82.a2.v1	3.45e-06	1.46825
Glyma.07G179700.Wm82.a2.v1	6.98e-09	1.22345
Glycine_max_newGene_1528	2.73e-06	3.08807
Glyma.18G186800.Wm82.a2.v1	1.19e-24	-1.4484
Glyma.18G045200.Wm82.a2.v1	4.44e-121	-3.78025
Glyma.04G043500.Wm82.a2.v1	6.09e-16	3.62382
Glyma.17G131200.Wm82.a2.v1	0	3.08418
Glyma.17G128500.Wm82.a2.v1	3.73e-29	1.10889
Glyma.13G091100.Wm82.a2.v1	0	-6.90479
Glyma.04G238400.Wm82.a2.v1	4.41e-18	2.1286
Glyma.19G257400.Wm82.a2.v1	7.51e-23	-4.32666
Glycine_max_newGene_2070	2.56e-33	1.77724
Glyma.15G194600.Wm82.a2.v1	7.18e-52	-1.5241
Glyma.09G098900.Wm82.a2.v1	7.4e-14	-1.0848
Glyma.06G324100.Wm82.a2.v1	1.79e-30	-1.40003
Glyma.15G046900.Wm82.a2.v1	2.54e-08	2.07184
Glyma.15G044900.Wm82.a2.v1	1.06e-16	1.05328
Glyma.12G098900.Wm82.a2.v1	6.57e-88	-1.76207
Glycine_max_newGene_2920	0.00693867	1.46802
Glyma.10G004700.Wm82.a2.v1	5.8e-29	2.1789
Glyma.09G246200.Wm82.a2.v1	8.49e-07	1.05231
Glyma.02G217600.Wm82.a2.v1	9.62e-115	-3.01637
Glyma.10G277700.Wm82.a2.v1	3.19e-11	-1.92685
Glyma.04G064100.Wm82.a2.v1	2.09e-187	-1.76499
Glyma.10G026800.Wm82.a2.v1	3.75e-26	1.86751
Glyma.16G201500.Wm82.a2.v1	3.41e-14	-1.6341
Glyma.03G189800.Wm82.a2.v1	3.79e-70	1.44488
Glyma.13G349300.Wm82.a2.v1	1.81e-65	-6.36633
Glyma.13G253500.Wm82.a2.v1	9.61e-05	-2.14488
Glyma.04G147500.Wm82.a2.v1	3.27e-17	1.58461
Glyma.14G181900.Wm82.a2.v1	2.44e-21	-1.53962
Glyma.03G181700.Wm82.a2.v1	1.15e-17	-1.05108
Glyma.13G367200.Wm82.a2.v1	1.85e-08	-1.20033
Glyma.19G005200.Wm82.a2.v1	0.000335671	1.14395
Glyma.18G025300.Wm82.a2.v1	3.46e-13	2.28018
Glyma.19G015800.Wm82.a2.v1	1.1e-08	-2.02477
Glyma.13G361200.Wm82.a2.v1	7.82e-09	-1.38403
Glyma.08G114700.Wm82.a2.v1	0.00253922	-1.1101
Glyma.05G238200.Wm82.a2.v1	1.85e-11	-4.61653
Glyma.16G216400.Wm82.a2.v1	1.12e-05	2.43628
Glyma.17G223400.Wm82.a2.v1	3.84e-186	3.57005
Glyma.10G178400.Wm82.a2.v1	3.25e-28	-2.4116
Glyma.14G208000.Wm82.a2.v1	5.53e-19	-4.31497
Glyma.18G091300.Wm82.a2.v1	3.79e-41	1.7628
Glyma.14G086200.Wm82.a2.v1	0.00453645	1.10889
Glyma.14G200200.Wm82.a2.v1	3.92e-262	-2.73798
Glyma.06G221800.Wm82.a2.v1	7.32e-12	2.19764
Glyma.10G278900.Wm82.a2.v1	1.91e-22	-1.80882
Glyma.12G156600.Wm82.a2.v1	2.72e-27	-6.46633
Glyma.14G163900.Wm82.a2.v1	1.74e-06	1.40863
Glyma.12G229200.Wm82.a2.v1	5.23e-36	1.49275
Glyma.03G220800.Wm82.a2.v1	1.46e-71	-2.61344
Glyma.19G030700.Wm82.a2.v1	7.07e-17	2.01403
Glyma.12G103500.Wm82.a2.v1	1.85e-20	-5.8132
Glyma.09G279300.Wm82.a2.v1	1.93e-05	1.07364
Glyma.16G011400.Wm82.a2.v1	4.95e-38	-4.15917
Glyma.12G063900.Wm82.a2.v1	0.000792929	-1.13722
Glyma.06G269100.Wm82.a2.v1	0.00345521	1.01909
Glyma.17G153000.Wm82.a2.v1	3.25e-08	-1.73017
Glyma.13G231300.Wm82.a2.v1	2.12e-32	-1.18336
Glyma.03G017500.Wm82.a2.v1	9.19e-09	-2.94238
Glyma.18G073100.Wm82.a2.v1	0.00964508	1.25281
Glyma.09G064200.Wm82.a2.v1	1.39e-09	-3.40876
Glyma.13G046800.Wm82.a2.v1	2.53e-33	2.68946
Glyma.02G235700.Wm82.a2.v1	1.91e-13	-1.5188
Glycine_max_newGene_2787	3.36e-11	4.57598
Glyma.14G093500.Wm82.a2.v1	1.12e-17	1.75359
Glyma.01G043000.Wm82.a2.v1	1.36e-06	1.02999
Glyma.12G192600.Wm82.a2.v1	7.31e-05	-1.44948
Glyma.19G143100.Wm82.a2.v1	4.01e-15	1.95513
Glyma.13G102100.Wm82.a2.v1	1.91e-05	2.07331
Glyma.10G168300.Wm82.a2.v1	1.08e-05	1.0696
Glyma.11G242700.Wm82.a2.v1	0.00626833	1.31408
Glyma.17G017400.Wm82.a2.v1	1.4e-29	-4.77883
Glyma.07G078000.Wm82.a2.v1	0.00241397	-1.19013
Glyma.13G253400.Wm82.a2.v1	7.01e-09	-1.08175
Glyma.08G341600.Wm82.a2.v1	3.91e-216	-1.44592
Glyma.04G097900.Wm82.a2.v1	1.46e-05	-2.983
Glyma.09G264900.Wm82.a2.v1	0.000290671	-1.05625
Glyma.15G238400.Wm82.a2.v1	6.22e-78	-1.60778
Glyma.19G224500.Wm82.a2.v1	5.07e-25	-1.38859
Glyma.06G050300.Wm82.a2.v1	5.58e-68	-3.22415
Glyma.15G036900.Wm82.a2.v1	1.88e-13	-1.17926
Glyma.14G206800.Wm82.a2.v1	9.65e-06	-1.25221
Glyma.09G038900.Wm82.a2.v1	1.04e-27	1.66329
Glyma.17G038700.Wm82.a2.v1	8.95e-68	2.98566
Glycine_max_newGene_1093	1.4e-06	3.14645
Glyma.04G230100.Wm82.a2.v1	0.000242151	-1.00125
Glyma.02G104200.Wm82.a2.v1	2.01e-24	-1.04337
Glyma.18G052000.Wm82.a2.v1	1.04e-09	1.62646
Glyma.15G211600.Wm82.a2.v1	1.39e-13	2.04507
Glyma.10G046000.Wm82.a2.v1	2.49e-71	-6.38666
Glyma.18G259800.Wm82.a2.v1	0.000195193	1.28895
Glyma.19G207300.Wm82.a2.v1	5.01e-24	-1.75794
Glyma.03G183900.Wm82.a2.v1	7.15e-50	-2.93144
Glyma.15G074900.Wm82.a2.v1	1.03e-32	-1.03052
Glyma.17G254900.Wm82.a2.v1	2.25e-153	-1.08391
Glyma.13G222700.Wm82.a2.v1	1.59e-07	-1.45347
Glycine_max_newGene_2223	0.000492892	1.44199
Glyma.19G202400.Wm82.a2.v1	1.76e-19	1.35131
Glyma.20G210100.Wm82.a2.v1	2.01e-186	-3.27952
Glyma.06G284400.Wm82.a2.v1	1.45e-10	2.48504
Glyma.10G245500.Wm82.a2.v1	7.22e-60	2.19915
Glyma.17G238900.Wm82.a2.v1	3.24e-44	1.14029
Glyma.18G276200.Wm82.a2.v1	7.67e-10	1.1252
Glyma.13G067500.Wm82.a2.v1	0.000223637	-1.21826
Glyma.01G230900.Wm82.a2.v1	4.12e-13	-1.93136
Glyma.20G228900.Wm82.a2.v1	4.27e-57	-1.53757
Glyma.06G047300.Wm82.a2.v1	0.00381691	1.21963
Glyma.15G026000.Wm82.a2.v1	5.09e-05	1.12155
Glyma.13G317600.Wm82.a2.v1	0.000308652	-1.09018
Glyma.15G115200.Wm82.a2.v1	8.42e-25	-1.8005
Glycine_max_newGene_2444	9e-08	2.18854
Glyma.18G010500.Wm82.a2.v1	5.33e-16	-1.05911
Glyma.04G208200.Wm82.a2.v1	0.00152021	-1.08382
Glyma.06G258000.Wm82.a2.v1	5.65e-09	-1.93636
Glyma.02G098800.Wm82.a2.v1	5.81e-58	-2.74831
Glyma.08G086500.Wm82.a2.v1	6.16e-07	1.82679
Glyma.05G040000.Wm82.a2.v1	6.85e-15	1.92466
Glyma.09G150100.Wm82.a2.v1	1.42e-05	-2.20547
Glyma.03G153000.Wm82.a2.v1	7.66e-09	1.75661
Glyma.08G291800.Wm82.a2.v1	2.57e-08	1.2732
Glyma.19G055400.Wm82.a2.v1	1.35e-69	3.2643
Glyma.08G141300.Wm82.a2.v1	0.000196507	-1.03249
Glyma.15G187300.Wm82.a2.v1	6.01e-06	-1.81914
Glyma.06G303200.Wm82.a2.v1	1.26e-42	-7.00138
Glyma.11G256100.Wm82.a2.v1	2.21e-09	1.37752
Glyma.05G012600.Wm82.a2.v1	3.49e-45	2.06553
Glyma.01G178800.Wm82.a2.v1	1.09e-35	-2.68319
Glyma.05G173500.Wm82.a2.v1	2.32e-06	-1.874
Glyma.04G004600.Wm82.a2.v1	2.75e-08	1.55983
Glyma.13G240500.Wm82.a2.v1	1.35e-20	1.96151
Glyma.17G065200.Wm82.a2.v1	3.55e-27	-3.45681
Glyma.09G032100.Wm82.a2.v1	4.23e-72	-3.65172
Glyma.08G109500.Wm82.a2.v1	1.85e-10	-1.82474
Glyma.09G010700.Wm82.a2.v1	1.27e-45	-1.27053
Glycine_max_newGene_3862	0.000387954	1.60855
Glyma.18G064300.Wm82.a2.v1	8.12e-92	2.59504
Glyma.07G034900.Wm82.a2.v1	0	-1.54848
Glyma.18G035000.Wm82.a2.v1	8.59e-66	-1.17891
Glyma.11G043700.Wm82.a2.v1	9.72e-05	-1.86458
Glycine_max_newGene_564	0.0010433	1.06572
Glyma.09G250700.Wm82.a2.v1	6.76e-13	-1.04171
Glyma.07G202500.Wm82.a2.v1	6.31e-50	3.26676
Glyma.08G069200.Wm82.a2.v1	9.87e-12	-2.13541
Glyma.13G208000.Wm82.a2.v1	5.35e-165	-8.01723
Glyma.15G190800.Wm82.a2.v1	4.38e-14	1.00767
Glyma.11G154700.Wm82.a2.v1	2.7e-188	-2.7264
Glycine_max_newGene_1117	1.98e-09	-2.16361
Glyma.16G023600.Wm82.a2.v1	1.4e-37	1.27442
Glyma.11G253200.Wm82.a2.v1	2.62e-59	2.70569
Glyma.08G130800.Wm82.a2.v1	1.67e-14	-2.5473
Glyma.08G286000.Wm82.a2.v1	4e-08	-1.71463
Glyma.U018200.Wm82.a2.v1	6.61e-26	-5.14689
Glyma.16G070000.Wm82.a2.v1	1.07e-07	-1.567
Glyma.17G049500.Wm82.a2.v1	4.53e-30	3.13286
Glyma.U032900.Wm82.a2.v1	0.00684745	-1.40708
Glyma.06G124700.Wm82.a2.v1	1.17e-05	-1.52347
Glyma.12G204600.Wm82.a2.v1	5.27e-32	2.49314
Glyma.08G002500.Wm82.a2.v1	1.92e-21	2.67328
Glyma.11G252700.Wm82.a2.v1	2.34e-47	-4.23609
Glyma.07G075500.Wm82.a2.v1	8.91e-19	-1.12692
Glyma.06G210200.Wm82.a2.v1	0.000586395	-1.35543
Glyma.08G340300.Wm82.a2.v1	0.00181643	-1.30602
Glyma.10G050800.Wm82.a2.v1	1.04e-07	-3.41246
Glyma.15G112900.Wm82.a2.v1	2.28e-13	-1.5337
Glyma.11G069600.Wm82.a2.v1	0.00599805	-1.25049
Glyma.04G134200.Wm82.a2.v1	3.36e-20	-4.99635
Glyma.07G057900.Wm82.a2.v1	4.73e-61	-1.30501
Glyma.09G016100.Wm82.a2.v1	3.81e-06	1.06798
Glyma.02G083500.Wm82.a2.v1	8.42e-33	1.18252
Glyma.05G083300.Wm82.a2.v1	0.00687337	1.01907
Glyma.14G216500.Wm82.a2.v1	1.82e-08	1.52682
Glyma.16G093900.Wm82.a2.v1	2.51e-05	-1.51984
Glyma.07G183100.Wm82.a2.v1	0.000135616	-1.14763
Glyma.18G048000.Wm82.a2.v1	9.74e-34	2.72462
Glyma.15G176500.Wm82.a2.v1	0.000312238	1.05027
Glyma.10G274400.Wm82.a2.v1	1.36e-119	-1.35534
Glyma.20G087900.Wm82.a2.v1	0.000138006	1.29765
Glyma.13G133400.Wm82.a2.v1	2.04e-07	1.14274
Glyma.10G218900.Wm82.a2.v1	4.54e-07	2.16064
Glyma.08G346900.Wm82.a2.v1	6.1e-06	-1.54148
Glyma.14G011700.Wm82.a2.v1	1.89e-10	-2.49972
Glyma.10G001700.Wm82.a2.v1	1.59e-93	-1.39884
Glyma.18G077000.Wm82.a2.v1	8.94e-93	3.00518
Glyma.08G044300.Wm82.a2.v1	5.13e-24	-2.64532
Glyma.04G230400.Wm82.a2.v1	4.54e-111	-5.37932
Glyma.15G267600.Wm82.a2.v1	0.00973541	1.39862
Glyma.04G108500.Wm82.a2.v1	1.9e-06	-1.6251
Glyma.02G059500.Wm82.a2.v1	5.49e-133	-1.99138
Glyma.08G117500.Wm82.a2.v1	1.34e-09	2.94479
Glyma.13G329800.Wm82.a2.v1	1.69e-29	-3.27137
Glyma.09G166300.Wm82.a2.v1	4.29e-70	2.94269
Glyma.13G237000.Wm82.a2.v1	0	-3.58374
Glyma.20G083800.Wm82.a2.v1	5.87e-132	1.48245
Glyma.01G163000.Wm82.a2.v1	2.34e-58	-1.60282
Glyma.10G092700.Wm82.a2.v1	1.13e-07	-1.57066
Glyma.13G233000.Wm82.a2.v1	2.28e-07	-1.34922
Glyma.20G062000.Wm82.a2.v1	2.23e-09	-3.96658
Glyma.02G070600.Wm82.a2.v1	1.27e-09	-2.08942
Glyma.02G243800.Wm82.a2.v1	3.16e-40	1.30821
Glyma.09G216800.Wm82.a2.v1	6.66e-47	-1.3843
Glyma.08G019700.Wm82.a2.v1	0.00109657	-1.20265
Glyma.02G034200.Wm82.a2.v1	3.17e-06	-1.75715
Glyma.07G025800.Wm82.a2.v1	0.000370395	-1.65214
Glyma.17G065000.Wm82.a2.v1	2.41e-34	-5.30599
Glyma.20G148900.Wm82.a2.v1	5.07e-53	-7.60082
Glyma.11G158200.Wm82.a2.v1	2.84e-255	-2.52164
Glyma.11G067500.Wm82.a2.v1	6.3e-25	2.1826
Glyma.13G286600.Wm82.a2.v1	1.92e-10	-1.90524
Glyma.10G180500.Wm82.a2.v1	3.97e-64	-4.62713
Glyma.15G029200.Wm82.a2.v1	8.88e-11	-1.09807
Glyma.03G166000.Wm82.a2.v1	2.35e-95	2.94299
Glyma.11G016400.Wm82.a2.v1	0.000427678	-1.17875
Glyma.02G042500.Wm82.a2.v1	1.06e-119	-9.68003
Glyma.06G046800.Wm82.a2.v1	5.14e-07	-2.94063
Glyma.05G151000.Wm82.a2.v1	8.51e-42	2.52655
Glyma.09G181200.Wm82.a2.v1	1.91e-32	1.59433
Glyma.04G107500.Wm82.a2.v1	1.87e-06	-1.04627
Glyma.09G168000.Wm82.a2.v1	9.53e-05	1.216
Glyma.03G140700.Wm82.a2.v1	5.09e-32	1.85147
Glyma.10G107500.Wm82.a2.v1	1.54e-12	1.5413
Glyma.08G110900.Wm82.a2.v1	9.95e-07	-1.70459
Glyma.11G204700.Wm82.a2.v1	0.00209872	1.10317
Glyma.16G214800.Wm82.a2.v1	6.91e-15	-1.32834
Glyma.10G261000.Wm82.a2.v1	3.46e-178	-2.91165
Glyma.17G236200.Wm82.a2.v1	9.49e-05	-1.91379
Glyma.03G181600.Wm82.a2.v1	4.16e-25	-1.06067
Glyma.10G215100.Wm82.a2.v1	4.39e-16	1.89661
Glyma.13G238500.Wm82.a2.v1	5.15e-59	-4.27328
Glyma.07G258800.Wm82.a2.v1	1.31e-80	2.00476
Glyma.12G005100.Wm82.a2.v1	8.42e-40	-3.22511
Glyma.08G189600.Wm82.a2.v1	3.36e-238	-6.3501
Glyma.15G154900.Wm82.a2.v1	8.53e-37	1.71551
Glyma.16G177900.Wm82.a2.v1	1.56e-25	-1.30112
Glyma.08G034500.Wm82.a2.v1	1.36e-06	-1.97817
Glyma.17G104000.Wm82.a2.v1	1.88e-40	2.11357
Glyma.19G143300.Wm82.a2.v1	4.16e-66	1.85875
Glyma.05G020400.Wm82.a2.v1	9.64e-25	-3.3842
Glyma.01G193500.Wm82.a2.v1	1.93e-35	2.75297
Glyma.09G023100.Wm82.a2.v1	0.000160818	1.49015
Glyma.10G195200.Wm82.a2.v1	1.17e-23	3.12757
Glyma.09G236700.Wm82.a2.v1	1.49e-07	1.88317
Glyma.16G006900.Wm82.a2.v1	3.03e-05	1.69243
Glyma.07G271900.Wm82.a2.v1	1.86e-36	1.31964
Glyma.05G151900.Wm82.a2.v1	2.64e-11	1.59796
Glyma.18G063500.Wm82.a2.v1	4.91e-27	-1.65598
Glyma.19G156000.Wm82.a2.v1	1.04e-17	2.04972
Glyma.08G095900.Wm82.a2.v1	6.47e-25	-1.07124
Glyma.20G129900.Wm82.a2.v1	1.17e-132	-6.51483
Glyma.17G225300.Wm82.a2.v1	7.97e-07	1.0795
Glycine_max_newGene_3300	0.00411701	-1.37416
Glyma.07G165300.Wm82.a2.v1	2.42e-10	-1.73364
Glyma.18G199000.Wm82.a2.v1	4.86e-05	-1.54072
Glyma.19G255500.Wm82.a2.v1	1.1e-27	-2.58808
Glyma.18G297100.Wm82.a2.v1	0.00140439	-1.17851
Glyma.05G026100.Wm82.a2.v1	8.97e-06	-1.97883
Glyma.05G001700.Wm82.a2.v1	0.000614298	-1.62429
Glyma.11G108400.Wm82.a2.v1	1.41e-16	-5.36169
Glyma.05G051300.Wm82.a2.v1	7.41e-94	-1.13524
Glyma.17G061600.Wm82.a2.v1	1.41e-27	-1.50862
Glyma.06G082200.Wm82.a2.v1	1.93e-08	1.01598
Glyma.03G163800.Wm82.a2.v1	0.00939953	1.38271
Glyma.13G277000.Wm82.a2.v1	3.12e-35	-2.5808
Glyma.04G106400.Wm82.a2.v1	8.1e-09	1.81076
Glyma.12G234700.Wm82.a2.v1	2.43e-274	-5.19149
Glyma.08G238600.Wm82.a2.v1	4.2e-27	-1.22711
Glyma.13G326600.Wm82.a2.v1	0.000321741	-1.21477
Glyma.15G025400.Wm82.a2.v1	3.51e-38	2.31999
Glyma.04G193900.Wm82.a2.v1	1.4e-11	-1.80878
Glyma.04G047900.Wm82.a2.v1	5.87e-09	1.38853
Glyma.19G177600.Wm82.a2.v1	1.21e-38	-1.40938
Glyma.12G187000.Wm82.a2.v1	6.94e-13	-4.28201
Glyma.08G317200.Wm82.a2.v1	1.27e-81	-1.53579
Glyma.16G205200.Wm82.a2.v1	0	-1.68251
Glyma.07G257000.Wm82.a2.v1	0.000178355	-1.09096
Glyma.14G099000.Wm82.a2.v1	8.66e-06	-1.31087
Glyma.19G098100.Wm82.a2.v1	6.2e-06	-1.20656
Glyma.17G039900.Wm82.a2.v1	2.84e-17	-3.09022
Glyma.11G133800.Wm82.a2.v1	9.21e-39	-1.13061
Glyma.06G053000.Wm82.a2.v1	1.98e-07	1.30379
Glyma.06G165700.Wm82.a2.v1	1.48e-231	-2.1795
Glycine_max_newGene_3762	1.04e-12	-2.17643
Glyma.17G245600.Wm82.a2.v1	3.59e-96	-1.34686
Glyma.13G336600.Wm82.a2.v1	7.41e-19	-1.18118
Glyma.07G195300.Wm82.a2.v1	3.51e-16	-5.30387
Glyma.19G190700.Wm82.a2.v1	0.000181672	1.48595
Glyma.20G207100.Wm82.a2.v1	5.04e-39	-1.04798
Glyma.12G150500.Wm82.a2.v1	1.02e-47	-3.8646
Glyma.03G051400.Wm82.a2.v1	0.00451249	-1.01219
Glyma.17G123800.Wm82.a2.v1	4.1e-17	-1.05289
Glycine_max_newGene_881	0.00266234	2.21909
Glyma.02G186800.Wm82.a2.v1	0.00161264	1.28825
Glyma.17G111400.Wm82.a2.v1	2.17e-65	-1.38546
Glyma.15G262300.Wm82.a2.v1	2.86e-17	-1.48063
Glyma.02G171300.Wm82.a2.v1	3.12e-12	1.02754
Glyma.14G215400.Wm82.a2.v1	1.99e-149	-1.36182
Glyma.U039300.Wm82.a2.v1	0.000428894	-1.35622
Glyma.10G245300.Wm82.a2.v1	1.28e-49	-4.7586
Glyma.14G215200.Wm82.a2.v1	1.11e-105	1.63771
Glyma.01G228700.Wm82.a2.v1	0	-5.18029
Glyma.01G029900.Wm82.a2.v1	2.51e-05	2.32807
Glyma.08G149800.Wm82.a2.v1	1.58e-12	-1.42567
Glyma.12G205900.Wm82.a2.v1	6.4e-23	2.55346
Glyma.07G242100.Wm82.a2.v1	6.56e-48	-1.39589
Glyma.14G056800.Wm82.a2.v1	2.41e-16	1.02678
Glyma.07G172000.Wm82.a2.v1	2.14e-58	-1.49324
Glyma.02G028700.Wm82.a2.v1	9.67e-199	-3.75129
Glyma.13G053000.Wm82.a2.v1	9.16e-99	1.37656
Glyma.01G038600.Wm82.a2.v1	2.26e-53	-1.01518
Glyma.13G370200.Wm82.a2.v1	1.03e-27	-1.01627
Glycine_max_newGene_3855	0.00922819	1.11705
Glyma.14G102800.Wm82.a2.v1	8.1e-15	1.75706
Glyma.12G062900.Wm82.a2.v1	3.05e-41	-1.44292
Glyma.09G262900.Wm82.a2.v1	7.37e-07	1.62946
Glyma.06G115100.Wm82.a2.v1	2.19e-23	-1.42905
Glyma.12G236600.Wm82.a2.v1	6.2e-58	2.59936
Glyma.20G231800.Wm82.a2.v1	1.13e-13	1.3233
Glyma.11G185200.Wm82.a2.v1	9.14e-10	1.50511
Glyma.14G097000.Wm82.a2.v1	9.62e-30	3.4563
Glyma.06G107200.Wm82.a2.v1	3.23e-26	-1.21432
Glyma.09G071300.Wm82.a2.v1	7.33e-63	2.9452
Glyma.07G104300.Wm82.a2.v1	1.46e-14	-3.7841
Glyma.18G287000.Wm82.a2.v1	2.35e-14	-3.11988
Glyma.02G232600.Wm82.a2.v1	9e-210	-2.36182
Glyma.11G004800.Wm82.a2.v1	2.18e-10	-2.00717
Glyma.04G222800.Wm82.a2.v1	9.72e-62	1.17755
Glyma.04G245000.Wm82.a2.v1	1.87e-12	-1.99239
Glyma.11G193300.Wm82.a2.v1	5.64e-22	2.56325
Glyma.08G159900.Wm82.a2.v1	1.02e-101	2.36906
Glyma.14G158500.Wm82.a2.v1	3.57e-59	2.34215
Glyma.17G160200.Wm82.a2.v1	4.62e-05	-1.13964
Glyma.02G249300.Wm82.a2.v1	4.24e-12	-3.05417
Glyma.06G213000.Wm82.a2.v1	0.000266696	1.28487
Glyma.13G079200.Wm82.a2.v1	0.00450086	1.09087
Glyma.01G041400.Wm82.a2.v1	8.37e-60	-1.71892
Glyma.13G099000.Wm82.a2.v1	4.19e-18	-1.61597
Glyma.01G004700.Wm82.a2.v1	2.74e-07	2.0325
Glyma.14G049700.Wm82.a2.v1	2.26e-60	-1.45315
Glyma.15G026400.Wm82.a2.v1	0	-2.47684
Glyma.13G205100.Wm82.a2.v1	0.000805187	1.09918
Glyma.11G106700.Wm82.a2.v1	0.00983344	1.38222
Glyma.15G198900.Wm82.a2.v1	1.51e-12	-2.70574
Glyma.14G002800.Wm82.a2.v1	2.17e-19	-2.49425
Glyma.19G231700.Wm82.a2.v1	0.00869112	1.16697
Glyma.12G023200.Wm82.a2.v1	4.35e-05	1.60746
Glyma.12G187600.Wm82.a2.v1	3.69e-06	-1.28187
Glyma.03G178700.Wm82.a2.v1	3.68e-12	1.65232
Glyma.02G133700.Wm82.a2.v1	4.15e-08	1.02985
Glyma.01G161500.Wm82.a2.v1	2.22e-259	-2.32382
Glyma.04G021400.Wm82.a2.v1	2.74e-64	-1.46204
Glycine_max_newGene_2843	9.28e-18	-5.08078
Glyma.02G195400.Wm82.a2.v1	6.86e-24	-1.68034
Glyma.08G249500.Wm82.a2.v1	0.000100592	-1.12957
Glyma.05G195500.Wm82.a2.v1	5.7e-09	1.10127
Glyma.11G071100.Wm82.a2.v1	0.000602448	1.09196
Glyma.06G166800.Wm82.a2.v1	0	-2.45379
Glyma.09G069500.Wm82.a2.v1	9.21e-16	-1.24315
Glyma.07G205400.Wm82.a2.v1	1.36e-16	-3.05731
Glyma.06G116900.Wm82.a2.v1	4.34e-12	1.00114
Glyma.18G051500.Wm82.a2.v1	7.48e-09	1.21546
Glyma.10G268300.Wm82.a2.v1	3.02e-14	-1.14268
Glyma.20G124200.Wm82.a2.v1	6.51e-07	-1.3057
Glyma.11G082300.Wm82.a2.v1	9.03e-203	-2.09483
Glyma.07G243700.Wm82.a2.v1	6.35e-125	-7.92667
Glyma.05G211700.Wm82.a2.v1	6.11e-18	-2.5424
Glyma.U003500.Wm82.a2.v1	0.000351118	1.53126
Glyma.16G135200.Wm82.a2.v1	3.47e-20	-2.18374
Glyma.04G201000.Wm82.a2.v1	1.16e-05	1.83387
Glyma.17G112300.Wm82.a2.v1	8.66e-08	-1.81351
Glyma.14G064500.Wm82.a2.v1	1.06e-139	1.00705
Glyma.14G061300.Wm82.a2.v1	1.07e-18	-2.34128
Glyma.07G073900.Wm82.a2.v1	1.58e-22	-5.36893
Glyma.01G109700.Wm82.a2.v1	4.81e-39	1.85748
Glyma.15G199500.Wm82.a2.v1	5.91e-09	1.01112
Glyma.19G082000.Wm82.a2.v1	3.22e-40	3.62931
Glycine_max_newGene_3179	1.93e-08	1.03876
Glyma.03G182700.Wm82.a2.v1	1.25e-05	1.47373
Glyma.17G047200.Wm82.a2.v1	2.19e-22	1.41013
Glyma.10G242300.Wm82.a2.v1	2.08e-30	1.39586
Glyma.01G181800.Wm82.a2.v1	3.09e-12	-4.74432
Glyma.11G120900.Wm82.a2.v1	4.52e-76	-1.04857
Glyma.20G006600.Wm82.a2.v1	2.43e-11	2.4826
Glyma.06G072900.Wm82.a2.v1	3.44e-17	2.38156
Glyma.07G220300.Wm82.a2.v1	1.25e-10	2.82555
Glyma.05G202700.Wm82.a2.v1	1.41e-130	-2.22743
Glyma.06G297400.Wm82.a2.v1	3.34e-07	2.07335
Glyma.09G218100.Wm82.a2.v1	1.07e-28	-3.71035
Glyma.16G050400.Wm82.a2.v1	0.00307073	1.04176
Glyma.15G101800.Wm82.a2.v1	8.97e-24	-2.33274
Glyma.14G054000.Wm82.a2.v1	1.15e-12	-4.81106
Glyma.08G053000.Wm82.a2.v1	3.54e-25	-1.21631
Glyma.08G117400.Wm82.a2.v1	0.00147417	1.30266
Glyma.08G182000.Wm82.a2.v1	0.00481893	1.2051
Glyma.04G010200.Wm82.a2.v1	0.000121579	1.48676
Glyma.17G104600.Wm82.a2.v1	5.01e-05	-1.72205
Glyma.10G228900.Wm82.a2.v1	3.88e-91	-3.1981
Glyma.03G201800.Wm82.a2.v1	1.19e-14	2.99278
Glyma.11G225200.Wm82.a2.v1	3.26e-45	2.66723
Glyma.04G220600.Wm82.a2.v1	8.65e-117	-3.48968
Glyma.17G098100.Wm82.a2.v1	5.75e-35	1.41019
Glyma.09G063300.Wm82.a2.v1	9.21e-24	-5.8843
Glyma.08G067600.Wm82.a2.v1	1.82e-45	-1.71363
Glyma.03G137000.Wm82.a2.v1	4.49e-247	-1.33538
Glyma.06G193600.Wm82.a2.v1	1.13e-34	-2.46501
Glyma.19G187300.Wm82.a2.v1	4.42e-07	2.03563
Glyma.06G094000.Wm82.a2.v1	1.92e-05	1.32885
Glyma.16G152600.Wm82.a2.v1	3.6e-07	-3.1509
Glyma.17G251400.Wm82.a2.v1	0.00518013	-1.00884
Glyma.05G138700.Wm82.a2.v1	8.2e-44	-1.35122
Glyma.18G198800.Wm82.a2.v1	4.35e-13	-3.0521
Glyma.13G304900.Wm82.a2.v1	5.48e-88	2.68956
Glyma.11G139900.Wm82.a2.v1	0.00545721	1.5295
Glyma.03G101800.Wm82.a2.v1	1.18e-132	-8.82268
Glyma.15G149000.Wm82.a2.v1	1.47e-61	2.94925
Glyma.14G197900.Wm82.a2.v1	3.03e-21	1.64113
Glyma.01G102700.Wm82.a2.v1	1.36e-07	-1.12444
Glyma.10G044300.Wm82.a2.v1	4.71e-09	1.21991
Glyma.13G340300.Wm82.a2.v1	1.67e-46	-1.33257
Glyma.17G030300.Wm82.a2.v1	2.35e-40	-6.86027
Glyma.19G040900.Wm82.a2.v1	0.00173837	-1.32683
Glyma.08G071200.Wm82.a2.v1	2.06e-37	-3.39765
Glyma.03G211900.Wm82.a2.v1	7.96e-12	1.94271
Glyma.18G141500.Wm82.a2.v1	3.61e-10	-2.21407
Glyma.02G244000.Wm82.a2.v1	0.000179759	1.61932
Glyma.10G090000.Wm82.a2.v1	3.01e-257	3.32418
Glyma.16G053200.Wm82.a2.v1	2.44e-25	1.22196
Glyma.11G123300.Wm82.a2.v1	1.59e-27	-2.80508
Glyma.08G145000.Wm82.a2.v1	3.69e-09	-1.83752
Glyma.08G163400.Wm82.a2.v1	5.91e-06	1.0759
Glyma.11G155300.Wm82.a2.v1	2.39e-15	-1.13604
Glyma.02G174700.Wm82.a2.v1	1.01e-05	1.54857
Glyma.06G195100.Wm82.a2.v1	1.2e-06	-1.27502
Glyma.09G279000.Wm82.a2.v1	5.96e-05	-1.18475
Glyma.16G128700.Wm82.a2.v1	1.41e-05	-2.40551
Glyma.18G056600.Wm82.a2.v1	5.98e-31	-6.77703
Glyma.09G092600.Wm82.a2.v1	1.71e-19	2.73536
Glyma.06G077200.Wm82.a2.v1	2.51e-57	-1.3781
Glyma.02G063900.Wm82.a2.v1	2.11e-09	-1.40691
Glyma.13G038600.Wm82.a2.v1	2.57e-17	2.08076
Glyma.15G133500.Wm82.a2.v1	2.17e-07	1.45287
Glyma.19G209500.Wm82.a2.v1	0.00380569	1.27217
Glyma.10G108400.Wm82.a2.v1	4.55e-19	1.62692
Glyma.07G008400.Wm82.a2.v1	5.79e-16	1.72913
Glyma.18G129800.Wm82.a2.v1	6.61e-24	-6.18143
Glyma.10G212300.Wm82.a2.v1	1.48e-28	-1.7331
Glyma.17G232600.Wm82.a2.v1	3.04e-31	1.0171
Glyma.01G200500.Wm82.a2.v1	1.46e-14	-1.10914
Glyma.06G161100.Wm82.a2.v1	2.42e-25	1.11098
Glyma.02G057400.Wm82.a2.v1	3.9e-21	-1.16162
Glyma.07G034400.Wm82.a2.v1	2.74e-26	-1.21181
Glyma.01G013900.Wm82.a2.v1	1.36e-18	-1.68448
Glyma.11G175900.Wm82.a2.v1	3.55e-22	-2.79181
Glyma.19G146000.Wm82.a2.v1	4.67e-28	1.57683
Glyma.13G089800.Wm82.a2.v1	7.96e-42	2.35242
Glyma.01G042300.Wm82.a2.v1	1.61e-72	-1.37624
Glyma.08G070800.Wm82.a2.v1	7.63e-60	-1.50414
Glyma.15G028400.Wm82.a2.v1	3.24e-06	-2.32926
Glyma.11G020300.Wm82.a2.v1	2.01e-10	2.14512
Glyma.14G078400.Wm82.a2.v1	0.00153229	1.38862
Glyma.10G252700.Wm82.a2.v1	0.00135282	1.08497
Glyma.12G064300.Wm82.a2.v1	1.14e-23	1.6646
Glyma.20G050800.Wm82.a2.v1	1.04e-13	1.10022
Glyma.17G214500.Wm82.a2.v1	3.77e-20	-3.58148
Glyma.14G012800.Wm82.a2.v1	8.64e-07	-2.47061
Glyma.02G071500.Wm82.a2.v1	1.02e-09	1.03908
Glyma.08G143500.Wm82.a2.v1	4.27e-33	-1.28398
Glyma.05G183500.Wm82.a2.v1	3.62e-13	-1.31617
Glyma.01G115700.Wm82.a2.v1	1.71e-17	1.28661
Glyma.03G258200.Wm82.a2.v1	6.57e-13	1.11411
Glyma.15G079100.Wm82.a2.v1	1.35e-22	-2.41158
Glyma.04G032800.Wm82.a2.v1	1.52e-08	-2.46959
Glyma.06G058700.Wm82.a2.v1	6.91e-09	1.73941
Glyma.05G047700.Wm82.a2.v1	5.68e-12	-2.65853
Glyma.05G139300.Wm82.a2.v1	1.57e-06	-1.16926
Glyma.05G045800.Wm82.a2.v1	2.35e-06	-1.2544
Glyma.02G233300.Wm82.a2.v1	2.82e-103	2.97636
Glyma.15G077100.Wm82.a2.v1	2.32e-25	-1.74755
Glyma.05G008300.Wm82.a2.v1	2.16e-23	-2.13481
Glyma.11G180500.Wm82.a2.v1	2.5e-18	-1.12568
Glyma.08G248700.Wm82.a2.v1	0.000251075	1.31593
Glyma.06G283400.Wm82.a2.v1	2.94e-50	-1.42091
Glyma.17G011400.Wm82.a2.v1	8.6e-13	-2.20064
Glyma.06G293400.Wm82.a2.v1	2.46e-51	-2.72231
Glyma.09G199100.Wm82.a2.v1	5.36e-81	-1.40031
Glyma.10G160200.Wm82.a2.v1	5.69e-20	-1.5169
Glyma.14G132900.Wm82.a2.v1	9.48e-10	-1.56377
Glyma.20G152600.Wm82.a2.v1	1.34e-38	1.20268
Glyma.14G055200.Wm82.a2.v1	1.41e-88	-1.46119
Glyma.02G266200.Wm82.a2.v1	8.73e-19	1.37748
Glyma.08G038300.Wm82.a2.v1	0.000219325	-1.27029
Glyma.07G262000.Wm82.a2.v1	2.61e-91	-1.69101
Glyma.05G173400.Wm82.a2.v1	3.94e-21	-1.83129
Glyma.13G244100.Wm82.a2.v1	6.39e-24	1.475
Glyma.11G192900.Wm82.a2.v1	1.3e-14	-1.84943
Glyma.13G104300.Wm82.a2.v1	1.46e-100	1.73733
Glyma.13G048600.Wm82.a2.v1	0.00666239	-1.06262
Glyma.12G130000.Wm82.a2.v1	9.09e-13	-1.11326
Glyma.09G263400.Wm82.a2.v1	1.1e-43	-1.19178
Glyma.05G233400.Wm82.a2.v1	2.22e-12	-1.26753
Glyma.08G236800.Wm82.a2.v1	1.79e-07	1.27054
Glyma.19G197100.Wm82.a2.v1	4.34e-41	-2.31372
Glyma.05G063600.Wm82.a2.v1	6.21e-57	-2.01298
Glyma.18G143200.Wm82.a2.v1	0.00462406	1.3253
Glyma.07G051000.Wm82.a2.v1	3.9e-139	-1.46163
Glyma.18G055300.Wm82.a2.v1	1.44e-19	-1.05673
Glyma.05G006200.Wm82.a2.v1	2.41e-09	1.43624
Glyma.06G010200.Wm82.a2.v1	2.57e-35	-2.61244
Glyma.18G254300.Wm82.a2.v1	0.00707234	-1.0903
Glyma.18G089400.Wm82.a2.v1	1.21e-23	1.40298
Glyma.08G138200.Wm82.a2.v1	2.15e-177	-1.04684
Glyma.04G098800.Wm82.a2.v1	3.46e-08	2.03301
Glyma.06G302200.Wm82.a2.v1	0	-3.73877
Glyma.11G085400.Wm82.a2.v1	1.94e-05	-1.19414
Glyma.14G026200.Wm82.a2.v1	4.45e-05	-1.86975
Glyma.02G019800.Wm82.a2.v1	1.04e-05	1.62544
Glyma.16G091100.Wm82.a2.v1	3.04e-10	-1.0955
Glyma.14G127400.Wm82.a2.v1	2.14e-05	1.96826
Glyma.05G141600.Wm82.a2.v1	4.98e-28	2.4243
Glyma.09G046000.Wm82.a2.v1	6.95e-06	1.12064
Glyma.17G163200.Wm82.a2.v1	4.22e-134	-3.62903
Glyma.11G070500.Wm82.a2.v1	1.46e-30	-6.74232
Glyma.13G183200.Wm82.a2.v1	3.77e-132	-6.15087
Glyma.11G198600.Wm82.a2.v1	7.86e-07	-2.82962
Glyma.19G242100.Wm82.a2.v1	3.6e-109	-2.58141
Glyma.16G165600.Wm82.a2.v1	1.8e-76	2.0464
Glyma.20G031200.Wm82.a2.v1	1.21e-05	1.11973
Glyma.06G125500.Wm82.a2.v1	1.14e-17	2.408
Glyma.03G217000.Wm82.a2.v1	2.68e-16	1.19687
Glycine_max_newGene_118	0.000221507	2.24372
Glyma.14G145900.Wm82.a2.v1	5.78e-138	-8.96873
Glyma.04G166400.Wm82.a2.v1	0.00190722	1.0103
Glyma.06G248900.Wm82.a2.v1	8.05e-222	-4.74865
Glyma.04G249400.Wm82.a2.v1	8.27e-282	-2.12539
Glyma.17G233200.Wm82.a2.v1	6.47e-33	2.60671
Glyma.04G084800.Wm82.a2.v1	0.00013285	1.37456
Glyma.19G212000.Wm82.a2.v1	7.29e-19	-2.42938
Glyma.07G261700.Wm82.a2.v1	3.09e-06	1.28304
Glyma.17G105400.Wm82.a2.v1	2.06e-61	2.80292
Glyma.01G180500.Wm82.a2.v1	0.000206725	-1.39311
Glyma.06G158400.Wm82.a2.v1	2.45e-80	-1.2091
Glyma.07G017600.Wm82.a2.v1	1.19e-05	1.12902
Glyma.06G145100.Wm82.a2.v1	8.09e-09	-1.00543
Glyma.13G048800.Wm82.a2.v1	1.01e-14	-3.25691
Glyma.07G005300.Wm82.a2.v1	2.87e-36	-2.18077
Glyma.07G039700.Wm82.a2.v1	0.00645335	-1.24049
Glyma.06G019800.Wm82.a2.v1	2.12e-08	1.08807
Glyma.16G080100.Wm82.a2.v1	1.92e-23	-1.85731
Glyma.07G187800.Wm82.a2.v1	8.77e-07	1.02964
Glyma.13G049100.Wm82.a2.v1	7.74e-07	-1.89779
Glyma.03G193000.Wm82.a2.v1	5.62e-13	1.11701
Glyma.13G257700.Wm82.a2.v1	1.56e-08	3.2644
Glyma.09G150300.Wm82.a2.v1	8.43e-19	4.39356
Glyma.17G127900.Wm82.a2.v1	4.02e-77	-1.31769
Glyma.06G300900.Wm82.a2.v1	6.12e-45	-2.14473
Glyma.14G121200.Wm82.a2.v1	3.38e-23	-2.24025
Glyma.08G329600.Wm82.a2.v1	5.55e-84	3.3148
Glyma.13G087500.Wm82.a2.v1	7.3e-23	-3.64226
Glyma.16G145100.Wm82.a2.v1	5.27e-12	-1.45618
Glyma.01G193100.Wm82.a2.v1	8.49e-10	3.89785
Glyma.16G103900.Wm82.a2.v1	5.95e-20	-1.14027
Glyma.02G260100.Wm82.a2.v1	1.26e-45	-1.95415
Glyma.05G059300.Wm82.a2.v1	5.5e-36	-2.65356
Glyma.02G062900.Wm82.a2.v1	1.38e-34	-3.28966
Glyma.13G130600.Wm82.a2.v1	0.00060886	1.39012
Glyma.17G102200.Wm82.a2.v1	3.91e-53	1.43536
Glyma.03G090200.Wm82.a2.v1	2.69e-12	-2.26504
Glyma.09G017500.Wm82.a2.v1	5.07e-09	1.17354
Glyma.01G205900.Wm82.a2.v1	2.67e-11	-1.01589
Glyma.10G151100.Wm82.a2.v1	1.02e-08	-1.31094
Glyma.08G129000.Wm82.a2.v1	1.46e-06	1.37305
Glyma.01G011900.Wm82.a2.v1	8.46e-53	-1.34492
Glyma.07G049400.Wm82.a2.v1	2.18e-123	-1.12611
Glyma.03G144700.Wm82.a2.v1	1.32e-09	3.76618
Glyma.19G178600.Wm82.a2.v1	3.99e-05	1.4573
Glyma.15G092000.Wm82.a2.v1	1.84e-29	2.69736
Glyma.04G059800.Wm82.a2.v1	3.54e-51	-1.04467
Glyma.08G266500.Wm82.a2.v1	1.26e-19	-1.28732
Glyma.17G137400.Wm82.a2.v1	4.01e-15	-5.16483
Glyma.10G144300.Wm82.a2.v1	0.00118652	-1.60593
Glyma.10G267300.Wm82.a2.v1	2.67e-10	-3.29304
Glyma.02G252700.Wm82.a2.v1	2.25e-35	1.40829
Glyma.09G027500.Wm82.a2.v1	6.3e-07	-2.71025
Glyma.11G192100.Wm82.a2.v1	5.38e-23	1.00295
Glyma.16G127700.Wm82.a2.v1	8.56e-89	-4.57074
Glyma.09G142500.Wm82.a2.v1	1.43e-24	-6.22838
Glyma.08G105600.Wm82.a2.v1	8.31e-23	2.60637
Glyma.08G263100.Wm82.a2.v1	1.91e-06	1.1028
Glyma.08G118900.Wm82.a2.v1	1.67e-85	-3.14818
Glyma.08G293800.Wm82.a2.v1	1.49e-224	2.35749
Glyma.02G243400.Wm82.a2.v1	2.35e-18	-2.33054
Glyma.18G225700.Wm82.a2.v1	4.01e-11	-1.01112
Glyma.11G124700.Wm82.a2.v1	3.05e-26	-5.49056
Glyma.17G259800.Wm82.a2.v1	1.68e-06	1.72174
Glyma.01G191600.Wm82.a2.v1	5.07e-48	-1.66028
Glyma.13G032000.Wm82.a2.v1	9.3e-38	-6.08063
Glyma.06G096500.Wm82.a2.v1	2.07e-14	4.32141
Glyma.16G069100.Wm82.a2.v1	1.41e-05	1.03636
Glyma.06G051600.Wm82.a2.v1	1.4e-07	3.41554
Glyma.20G018800.Wm82.a2.v1	0.000323118	-1.13479
Glyma.17G214600.Wm82.a2.v1	3.37e-19	-1.91786
Glyma.02G044300.Wm82.a2.v1	7.37e-25	1.64579
Glyma.13G033900.Wm82.a2.v1	1.55e-18	-2.03002
Glyma.04G051200.Wm82.a2.v1	2.04e-17	1.55712
Glyma.07G248600.Wm82.a2.v1	2.53e-07	-1.04955
Glyma.04G233000.Wm82.a2.v1	3.06e-08	-1.24865
Glyma.04G199900.Wm82.a2.v1	2.04e-46	-1.47691
Glyma.15G270000.Wm82.a2.v1	3.41e-18	-2.36508
Glyma.17G063900.Wm82.a2.v1	0.000129786	-2.02011
Glyma.13G097900.Wm82.a2.v1	6.95e-85	-2.56287
Glyma.04G055200.Wm82.a2.v1	1.41e-07	1.34003
Glyma.04G236900.Wm82.a2.v1	4.19e-174	-1.54247
Glyma.09G169700.Wm82.a2.v1	2.48e-07	1.20162
Glyma.04G210100.Wm82.a2.v1	3.12e-14	1.00787
Glyma.01G022500.Wm82.a2.v1	0.00135522	1.18833
Glyma.02G064700.Wm82.a2.v1	0	-1.81347
Glyma.17G093600.Wm82.a2.v1	8.91e-43	2.76521
Glyma.02G013700.Wm82.a2.v1	1.89e-26	-1.14814
Glyma.11G255500.Wm82.a2.v1	7.54e-41	3.26025
Glyma.09G047600.Wm82.a2.v1	0.000357587	-1.42734
Glyma.04G033700.Wm82.a2.v1	2.68e-23	1.31567
Glyma.04G079100.Wm82.a2.v1	1.27e-18	3.13308
Glyma.03G238000.Wm82.a2.v1	0.00598901	1.11599
Glyma.09G253200.Wm82.a2.v1	1.27e-15	-3.20512
Glyma.06G155200.Wm82.a2.v1	1.02e-15	-1.27386
Glyma.17G031800.Wm82.a2.v1	2.5e-37	-2.4937
Glyma.12G172300.Wm82.a2.v1	3.23e-24	-1.90006
Glyma.18G273100.Wm82.a2.v1	2.14e-18	-1.55601
Glyma.16G197300.Wm82.a2.v1	0.00754749	1.582
Glyma.U021100.Wm82.a2.v1	7.99e-62	1.00689
Glyma.10G043400.Wm82.a2.v1	1.35e-09	1.55825
Glyma.12G186800.Wm82.a2.v1	0.000110714	-1.01545
Glyma.19G172500.Wm82.a2.v1	5.39e-62	1.30576
Glyma.17G210500.Wm82.a2.v1	5.51e-06	-1.99269
Glyma.13G228300.Wm82.a2.v1	3.34e-05	1.38523
Glyma.20G151800.Wm82.a2.v1	5.06e-17	1.24703
Glyma.09G117600.Wm82.a2.v1	6.6e-08	1.00745
Glyma.18G042300.Wm82.a2.v1	2.27e-21	1.50022
Glyma.16G047600.Wm82.a2.v1	1.78e-69	-3.89828
Glyma.18G245100.Wm82.a2.v1	1.71e-103	2.7896
Glyma.13G091000.Wm82.a2.v1	2.43e-61	-1.18861
Glyma.20G244600.Wm82.a2.v1	0.00738248	-1.00899
Glyma.13G203900.Wm82.a2.v1	9.18e-06	2.96682
Glyma.19G212700.Wm82.a2.v1	4.33e-06	1.72863
Glyma.14G212400.Wm82.a2.v1	7.49e-27	-3.31009
Glyma.17G169300.Wm82.a2.v1	7.72e-22	1.07524
Glycine_max_newGene_2140	2.47e-15	1.28573
Glyma.10G227400.Wm82.a2.v1	1e-67	-6.63748
Glyma.02G309100.Wm82.a2.v1	1.79e-14	2.31507
Glyma.18G228000.Wm82.a2.v1	7.47e-22	1.55328
Glyma.11G214500.Wm82.a2.v1	3.05e-47	-5.26931
Glyma.18G126500.Wm82.a2.v1	5.09e-39	-1.63007
Glyma.10G147200.Wm82.a2.v1	4.82e-09	1.05758
Glyma.10G118100.Wm82.a2.v1	4.35e-67	2.77442
Glyma.20G153700.Wm82.a2.v1	0.00689069	-1.5253
Glyma.17G221400.Wm82.a2.v1	2.89e-35	2.76494
Glyma.19G206200.Wm82.a2.v1	6.83e-65	-1.35733
Glyma.05G109600.Wm82.a2.v1	1.14e-14	-2.66105
Glyma.15G154100.Wm82.a2.v1	0.00130389	1.01513
Glyma.10G246000.Wm82.a2.v1	3.59e-16	1.65762
Glyma.11G232200.Wm82.a2.v1	1.06e-09	-1.11676
Glyma.08G271600.Wm82.a2.v1	5.23e-09	-1.99408
Glyma.17G006300.Wm82.a2.v1	2.27e-32	-1.184
Glyma.10G014400.Wm82.a2.v1	5.08e-49	-1.8098
Glyma.13G068200.Wm82.a2.v1	8.8e-11	-2.21633
Glyma.17G039000.Wm82.a2.v1	4.48e-46	-1.15948
Glyma.18G254800.Wm82.a2.v1	5.1e-52	3.41193
Glyma.13G032600.Wm82.a2.v1	4.75e-23	-2.05222
Glyma.12G065200.Wm82.a2.v1	2.08e-221	2.27527
Glyma.18G032100.Wm82.a2.v1	2.14e-56	1.94719
Glyma.15G082100.Wm82.a2.v1	1.28e-10	-4.47172
Glyma.10G065200.Wm82.a2.v1	1.92e-05	1.94623
Glyma.01G127200.Wm82.a2.v1	3.94e-21	-2.87934
Glyma.14G220100.Wm82.a2.v1	8.82e-05	-1.73207
Glyma.20G007200.Wm82.a2.v1	0.00129988	-1.28661
Glyma.18G158400.Wm82.a2.v1	1.99e-41	-1.70669
Glyma.01G151800.Wm82.a2.v1	6.6e-16	5.26949
Glyma.20G077000.Wm82.a2.v1	1.58e-73	-1.49467
Glyma.04G209700.Wm82.a2.v1	2.49e-21	-1.85265
Glyma.11G083600.Wm82.a2.v1	2.2e-44	3.36616
Glyma.17G088400.Wm82.a2.v1	1.27e-36	-1.09872
Glyma.17G008000.Wm82.a2.v1	6.72e-09	-2.2996
Glyma.19G119200.Wm82.a2.v1	3.06e-06	1.48695
Glyma.07G002900.Wm82.a2.v1	0.000383153	1.72032
Glyma.12G030900.Wm82.a2.v1	6.72e-05	1.27317
Glyma.15G072600.Wm82.a2.v1	0.000121438	-1.05406
Glyma.07G050700.Wm82.a2.v1	0.00772905	1.09873
Glyma.05G237200.Wm82.a2.v1	2.19e-64	-2.84633
Glyma.17G260400.Wm82.a2.v1	2.96e-36	-1.56601
Glyma.01G160300.Wm82.a2.v1	1.61e-131	3.27606
Glyma.15G118800.Wm82.a2.v1	0.000407197	-1.34107
Glyma.19G228000.Wm82.a2.v1	2.42e-19	1.03551
Glyma.08G092800.Wm82.a2.v1	2.32e-98	-6.21475
Glyma.20G102100.Wm82.a2.v1	7.54e-07	-1.31903
Glyma.17G039300.Wm82.a2.v1	0.00124389	-1.3625
Glyma.06G318400.Wm82.a2.v1	1.86e-15	-1.32413
Glyma.05G079800.Wm82.a2.v1	0.0011145	1.19218
Glyma.05G149800.Wm82.a2.v1	1.46e-18	-3.48499
Glyma.09G053700.Wm82.a2.v1	7.53e-33	-2.44337
Glyma.08G342100.Wm82.a2.v1	0	-3.32544
Glyma.15G130900.Wm82.a2.v1	8.39e-84	2.08431
Glyma.12G022500.Wm82.a2.v1	2.73e-12	-1.03819
Glyma.10G227800.Wm82.a2.v1	1.79e-39	1.08883
Glyma.19G014800.Wm82.a2.v1	3.65e-68	-1.65531
Glyma.14G022400.Wm82.a2.v1	1.79e-10	2.19161
Glyma.06G182700.Wm82.a2.v1	0	-9.09606
Glyma.08G298600.Wm82.a2.v1	0.00273432	1.63426
Glyma.14G180600.Wm82.a2.v1	9.32e-35	1.17241
Glyma.07G159200.Wm82.a2.v1	0.00401121	1.3147
Glyma.05G044200.Wm82.a2.v1	5.4e-44	-1.00028
Glyma.14G028300.Wm82.a2.v1	6.62e-08	-1.497
Glyma.05G033800.Wm82.a2.v1	1.55e-07	1.89074
Glyma.02G059200.Wm82.a2.v1	9.24e-09	-1.80076
Glyma.02G259800.Wm82.a2.v1	3.63e-23	1.29348
Glyma.U009200.Wm82.a2.v1	9.28e-05	-1.0315
Glyma.17G127600.Wm82.a2.v1	1.79e-05	-1.22866
Glyma.01G150000.Wm82.a2.v1	3.15e-23	3.69772
Glyma.02G299800.Wm82.a2.v1	0.00488244	1.21854
Glyma.12G037000.Wm82.a2.v1	1.89e-34	-1.03261
Glyma.20G112200.Wm82.a2.v1	6.65e-32	1.78052
Glyma.12G237600.Wm82.a2.v1	2.15e-07	-1.73017
Glyma.08G035300.Wm82.a2.v1	5.43e-46	-1.93308
Glyma.10G023100.Wm82.a2.v1	1.11e-15	1.12577
Glyma.18G027100.Wm82.a2.v1	1.11e-23	-1.06288
Glyma.05G107600.Wm82.a2.v1	6.59e-24	-5.70087
Glyma.15G211500.Wm82.a2.v1	0	-4.83937
Glyma.U038200.Wm82.a2.v1	3.96e-50	-3.77097
Glyma.13G115500.Wm82.a2.v1	0	-4.76087
Glyma.13G264300.Wm82.a2.v1	0.00337094	1.04222
Glyma.14G064000.Wm82.a2.v1	1.95e-29	2.36943
Glyma.11G104400.Wm82.a2.v1	6.52e-05	1.54342
Glyma.03G015400.Wm82.a2.v1	0.00816094	-1.14492
Glyma.03G116700.Wm82.a2.v1	9.35e-24	-3.65349
Glyma.06G028700.Wm82.a2.v1	3.99e-11	2.29885
Glyma.07G097900.Wm82.a2.v1	2.88e-13	-1.45552
Glyma.06G313600.Wm82.a2.v1	5.77e-19	1.08091
Glyma.20G145300.Wm82.a2.v1	1.33e-11	1.86853
Glyma.04G074200.Wm82.a2.v1	5.18e-08	1.0925
Glyma.20G116700.Wm82.a2.v1	3.92e-34	-2.80816
Glyma.08G339400.Wm82.a2.v1	1.35e-149	-3.77169
Glyma.17G090700.Wm82.a2.v1	0.00217573	-1.07556
Glyma.06G024000.Wm82.a2.v1	2.28e-24	-1.68745
Glyma.02G239300.Wm82.a2.v1	0.00102973	1.15527
Glyma.16G083300.Wm82.a2.v1	2.38e-18	1.02892
Glyma.02G131500.Wm82.a2.v1	7.48e-40	-2.18092
Glyma.17G239800.Wm82.a2.v1	6.07e-05	-1.8536
Glyma.07G143500.Wm82.a2.v1	0.00020357	-1.53633
Glycine_max_newGene_196	1.02e-20	-3.19908
Glyma.19G014500.Wm82.a2.v1	3.54e-18	1.64859
Glyma.10G048500.Wm82.a2.v1	1.47e-131	-2.34393
Glyma.11G247600.Wm82.a2.v1	3.64e-25	-1.66228
Glyma.15G251700.Wm82.a2.v1	8.25e-28	-3.80716
Glyma.02G237500.Wm82.a2.v1	1.54e-07	1.75437
Glyma.10G011700.Wm82.a2.v1	7.12e-14	1.09174
Glyma.12G140200.Wm82.a2.v1	2.29e-64	-4.06633
Glyma.16G118000.Wm82.a2.v1	2.85e-29	-1.31667
Glyma.11G054700.Wm82.a2.v1	2.11e-15	-5.20277
Glyma.04G200000.Wm82.a2.v1	3.35e-05	1.51335
Glyma.06G058800.Wm82.a2.v1	5.75e-13	2.16209
Glyma.18G006400.Wm82.a2.v1	6.18e-45	-1.62778
Glyma.19G063100.Wm82.a2.v1	3.54e-13	1.48767
Glyma.01G182100.Wm82.a2.v1	9.26e-08	-2.24133
Glycine_max_newGene_75	1.32e-12	-4.80137
Glyma.18G134600.Wm82.a2.v1	3.68e-07	-1.96649
Glyma.20G217400.Wm82.a2.v1	1.37e-24	-1.53407
Glyma.12G040400.Wm82.a2.v1	1.13e-07	-1.26474
Glyma.20G158700.Wm82.a2.v1	2.33e-20	1.10338
Glyma.17G012400.Wm82.a2.v1	7e-11	1.06484
[truncated: 4,573 more rows]

## Sheet: DEGs in Figure 6
#ID	FDR	log2FC
Glyma.18G032100	2.14e-56	1.94719
Glyma.14G064000	1.95e-29	2.36943
Glyma.16G107900	9.99e-15	1.72004
Glyma.02G252600	4.04e-61	2.38425
Glyma.09G259500	4.07e-31	2.12497
Glyma.16G076100	3.53e-12	2.47331
Glyma.18G232800	9.65e-40	2.19028
Glyma.11G225200	3.26e-45	2.66723
Glyma.18G032100	2.14e-56	1.94719
Glyma.14G064000	1.95e-29	2.36943
Glyma.16G107900	9.99e-15	1.72004
Glyma.02G252600	4.04e-61	2.38425
Glyma.09G259500	4.07e-31	2.12497
Glyma.16G076100	3.53e-12	2.47331
Glyma.18G232800	9.65e-40	2.19028
Glyma.11G225200	3.26e-45	2.66723
Glyma.18G032100	2.14e-56	1.94719
Glyma.14G064000	1.95e-29	2.36943
Glyma.16G107900	9.99e-15	1.72004
Glyma.02G252600	4.04e-61	2.38425
Glyma.09G259500	4.07e-31	2.12497
Glyma.16G076100	3.53e-12	2.47331
Glyma.09G010300	5.92e-13	1.62244
Glyma.08G105700	1.17e-12	1.04225
Glyma.18G232800	9.65e-40	2.19028
Glyma.11G225200	3.26e-45	2.66723
Glyma.11G252600	2.21e-14	1.94424
Glyma.03G074400	8.58e-59	1.04301
Glyma.03G255800	3.05e-16	1.08713
Glyma.06G057000	4.92e-10	1.19302
Glyma.17G218600	3.37e-36	3.10672
Glyma.17G151800	3.21e-18	2.13541
Glyma.18G089400	1.21e-23	1.40298
Glyma.08G340200	2.84e-58	1.7766
Glyma.11G017000	8.95e-46	2.12621
Glyma.04G088500	8.6e-152	2.67458
Glyma.08G322800	6.13e-23	1.21181
Glyma.20G159200	1.4e-179	1.75452
Glyma.10G255500	9.95e-62	1.27688
Glyma.20G136000	3.26e-253	1.43437

## Sheet: 935 common DEGs
#ID	FDR	log2FC
Glyma.01G003000	5.42e-20	1.02535
Glyma.01G004200	6.61e-98	-6.28239
Glyma.01G006000	1.7e-97	-2.34055
Glyma.01G010500	1.62e-33	-3.28791
Glyma.01G011500	3.48e-06	-1.70986
Glyma.01G021000	0	-4.61361
Glyma.01G024500	1.81e-07	-1.95854
Glyma.01G025800	4.8e-63	-2.70816
Glyma.01G031900	4.34e-64	-1.72561
Glyma.01G056100	1.82e-71	-4.14936
Glyma.01G081700	7.11e-06	-2.00595
Glyma.01G086700	5.85e-30	-2.68391
Glyma.01G093800	3.13e-31	-3.0204
Glyma.01G105600	4.8e-110	-5.28459
Glyma.01G106000	4.13e-17	-1.23389
Glyma.01G109700	4.81e-39	1.85748
Glyma.01G112900	5.59e-60	-1.89747
Glyma.01G129100	6.23e-45	-5.98422
Glyma.01G129700	1.78e-06	1.43061
Glyma.01G152000	7.12e-78	-2.13461
Glyma.01G152900	3.56e-13	-1.67954
Glyma.01G160100	1.97e-18	-1.87462
Glyma.01G166000	2.89e-101	-4.35349
Glyma.01G177500	8.07e-11	-1.73016
Glyma.01G178500	2.91e-24	-3.64364
Glyma.01G179400	3.52e-260	-4.08134
Glyma.01G183700	1.91e-33	-5.3738
Glyma.01G185800	5.55e-61	-2.74124
Glyma.01G187700	1.64e-07	-2.89334
Glyma.01G192600	4.33e-130	-3.32407
Glyma.01G204400	7.9e-58	-1.04527
Glyma.01G204800	1.29e-41	-2.10717
Glyma.01G217600	0	-9.38791
Glyma.01G217700	9.08e-179	-9.7359
Glyma.01G228700	0	-5.18029
Glyma.01G234900	4.16e-07	-1.91666
Glyma.01G239500	7.31e-06	-1.62161
Glyma.02G002100	1.14e-11	-2.68649
Glyma.02G010900	1.24e-74	-2.37812
Glyma.02G016100	2.7e-07	-1.66543
Glyma.02G021600	5.37e-167	-5.17117
Glyma.02G027700	2.19e-16	-2.52007
Glyma.02G028700	9.67e-199	-3.75129
Glyma.02G036400	2.05e-15	-1.52076
Glyma.02G042200	3.88e-57	-3.35297
Glyma.02G053600	8.74e-13	-1.48731
Glyma.02G053900	1.08e-107	-2.84102
Glyma.02G058000	1.42e-18	-2.81864
Glyma.02G062900	1.38e-34	-3.28966
Glyma.02G072200	0	-6.85789
Glyma.02G080200	1.68e-14	-3.01738
Glyma.02G080800	1.43e-14	-1.9314
Glyma.02G088100	6.04e-08	-3.18098
Glyma.02G093700	6.42e-07	1.22135
Glyma.02G094500	5.85e-88	-5.38757
Glyma.02G098800	5.81e-58	-2.74831
Glyma.02G104300	1.65e-106	-3.26404
Glyma.02G120200	1.75e-62	-1.83233
Glyma.02G124700	3.36e-32	-5.75378
Glyma.02G125600	9.83e-71	-2.29909
Glyma.02G128800	2.28e-70	-3.00808
Glyma.02G130400	1.67e-15	-3.0049
Glyma.02G135400	2.99e-53	-1.64922
Glyma.02G136000	1.53e-211	-4.36288
Glyma.02G147100	1.31e-73	2.91671
Glyma.02G148200	7.6e-114	-7.94019
Glyma.02G195900	7.61e-12	-2.45574
Glyma.02G204700	0.000113582	1.10548
Glyma.02G213500	1.07e-23	-2.34598
Glyma.02G213700	4.51e-79	-1.67386
Glyma.02G217600	9.62e-115	-3.01637
Glyma.02G223700	7.81e-229	2.24228
Glyma.02G228300	8.5e-12	-1.91357
Glyma.02G232600	9e-210	-2.36182
Glyma.02G233300	2.82e-103	2.97636
Glyma.02G234200	1.17e-91	-3.0058
Glyma.02G239500	4.87e-113	-2.2056
Glyma.02G243400	2.35e-18	-2.33054
Glyma.02G261600	3.03e-41	-4.38443
Glyma.02G268200	2.63e-45	-5.85133
Glyma.02G282100	8.46e-108	-3.09523
Glyma.02G283500	1.48e-45	2.14448
Glyma.02G287400	6.71e-253	1.98121
Glyma.03G005700	0.00159712	-1.49192
Glyma.03G005800	4.47e-126	-3.10659
Glyma.03G016400	3.99e-08	-2.49301
Glyma.03G021400	6.8e-05	1.0144
Glyma.03G026000	2.47e-14	1.00023
Glyma.03G035600	2.09e-206	2.07831
Glyma.03G040300	3.47e-70	-1.50158
Glyma.03G042700	4.4e-14	-2.69128
Glyma.03G051400	0.00451249	-1.01219
Glyma.03G054900	3.31e-09	-1.84913
Glyma.03G056800	2.34e-06	-1.53625
Glyma.03G056900	2.57e-15	-3.14835
Glyma.03G057100	2.47e-171	-2.49992
Glyma.03G064000	3.3e-10	-2.35369
Glyma.03G066800	1.66e-289	-2.88207
Glyma.03G074800	1.9e-16	2.01435
Glyma.03G074900	3.63e-28	-3.54641
Glyma.03G078200	9.81e-38	-2.10984
Glyma.03G085000	1.59e-25	-3.21333
Glyma.03G088800	9.98e-34	-2.94994
Glyma.03G090200	2.69e-12	-2.26504
Glyma.03G101700	1.48e-21	1.05507
Glyma.03G107900	1.1e-06	-2.15062
Glyma.03G109900	1.02e-116	-2.58785
Glyma.03G112800	9.14e-06	-2.31311
Glyma.03G113200	0	-6.42271
Glyma.03G115200	2.07e-10	1.29416
Glyma.03G116700	9.35e-24	-3.65349
Glyma.03G129300	3.18e-287	-3.92288
Glyma.03G131600	4.09e-35	-3.64746
Glyma.03G143700	2.75e-56	-7.25324
Glyma.03G149200	0.00216101	-1.01362
Glyma.03G157300	8.05e-25	1.66496
Glyma.03G162900	3.73e-117	-3.42979
Glyma.03G168000	9.76e-169	-5.53309
Glyma.03G170800	3.65e-53	3.09997
Glyma.03G173300	3.03e-14	-2.72465
Glyma.03G201000	4.38e-43	-2.34466
Glyma.03G201100	1.26e-12	-4.13251
Glyma.03G201300	1.01e-45	-4.97473
Glyma.03G205900	4.16e-10	-1.7121
Glyma.03G209700	2.6e-17	1.05719
Glyma.03G215000	2.08e-37	-4.85753
Glyma.03G216100	1.3e-29	1.79107
Glyma.03G220800	1.46e-71	-2.61344
Glyma.03G222600	3.05e-277	-4.25212
Glyma.03G232400	3.88e-88	-3.82115
Glyma.03G236300	2.99e-27	-2.04287
Glyma.03G238800	6.13e-75	-7.21841
Glyma.03G238900	1.82e-20	-5.39341
Glyma.03G240700	2.42e-15	1.542
Glyma.03G247100	6.59e-197	-2.23135
Glyma.03G247500	8.26e-41	-3.9714
Glyma.03G252700	2.04e-126	-1.1503
Glyma.03G254900	2.54e-39	-5.12238
Glyma.03G259200	0.000831033	1.41306
Glyma.03G263000	7.59e-34	-3.80506
Glyma.04G003300	1.83e-30	-1.94621
Glyma.04G012300	5.77e-47	-1.078
Glyma.04G017200	1.54e-18	-3.29297
Glyma.04G017400	0.000448091	1.01039
Glyma.04G022900	5.04e-68	-2.61118
Glyma.04G027200	7.5e-73	-7.99905
Glyma.04G035000	0	-6.98708
Glyma.04G035100	2.12e-11	-1.86147
Glyma.04G040000	4.01e-92	-4.03352
Glyma.04G040300	7.47e-16	-2.90762
Glyma.04G044900	6.3e-91	-2.59213
Glyma.04G075800	1.44e-06	-1.97375
Glyma.04G076000	4.46e-113	-2.24091
Glyma.04G088800	1.25e-32	-2.11238
Glyma.04G091600	1.27e-09	-1.72448
Glyma.04G091800	0	2.27228
Glyma.04G109800	2.34e-05	1.58731
Glyma.04G121700	2.19e-123	-9.78885
Glyma.04G123800	1.27e-93	-4.63489
Glyma.04G133400	6.05e-128	-2.66972
Glyma.04G137200	1.72e-09	-2.75445
Glyma.04G142400	2.58e-50	-4.44911
Glyma.04G149300	1.41e-07	-1.53367
Glyma.04G153400	4.27e-26	-2.9253
Glyma.04G170100	1.13e-65	-3.02977
Glyma.04G177900	0.00159018	-1.12587
Glyma.04G193900	1.4e-11	-1.80878
Glyma.04G208300	1.19e-54	-1.86987
Glyma.04G220600	8.65e-117	-3.48968
Glyma.04G225500	4.05e-10	-1.15611
Glyma.04G230000	1.9e-48	-2.60282
Glyma.04G230400	4.54e-111	-5.37932
Glyma.04G230500	3.22e-22	-2.66786
Glyma.05G002500	1.13e-120	-2.70788
Glyma.05G003000	3.02e-07	2.15618
Glyma.05G020400	9.64e-25	-3.3842
Glyma.05G026100	8.97e-06	-1.97883
Glyma.05G027000	4.61e-41	-7.51395
Glyma.05G027500	5.59e-11	1.79436
Glyma.05G055200	7.61e-23	-4.92542
Glyma.05G059300	5.5e-36	-2.65356
Glyma.05G067800	3.46e-18	-2.31832
Glyma.05G068000	3.46e-295	-3.7231
Glyma.05G082400	0	-6.9931
Glyma.05G085200	5.12e-43	-2.372
Glyma.05G103600	0	-3.87849
Glyma.05G126800	2.66e-207	-7.9083
Glyma.05G137800	6.42e-50	-3.9002
Glyma.05G141200	3.55e-05	-1.39617
Glyma.05G155600	2.09e-16	-2.25754
Glyma.05G161600	0	-5.23107
Glyma.05G162100	8.67e-33	-2.31976
Glyma.05G184500	4.46e-11	-2.57413
Glyma.05G187900	6.91e-10	2.95423
Glyma.05G195000	5.14e-26	-2.02584
Glyma.05G199000	2.49e-20	-1.52348
Glyma.05G204600	1.03e-290	-2.31583
Glyma.05G207500	0.00030378	-1.16725
Glyma.05G211700	6.11e-18	-2.5424
Glyma.05G214400	1.99e-07	1.45931
Glyma.05G215900	5.87e-13	-1.20181
Glyma.05G218600	3.78e-12	1.47113
Glyma.05G222000	5.42e-60	-3.34028
Glyma.05G224500	0	-4.75896
Glyma.05G225900	1.78e-64	-3.85794
Glyma.05G226000	7.18e-30	2.92434
Glyma.05G234600	3.51e-305	-5.44216
Glyma.05G237200	2.19e-64	-2.84633
Glyma.06G013300	1.81e-12	-2.84952
Glyma.06G013400	2.82e-15	-2.37819
Glyma.06G019800	2.12e-08	1.08807
Glyma.06G022800	8.81e-62	-4.5966
Glyma.06G035300	7.28e-13	-1.80614
Glyma.06G042900	0	2.43969
Glyma.06G045400	1.04e-41	-1.93343
Glyma.06G050300	5.58e-68	-3.22415
Glyma.06G055400	1.13e-159	-3.68164
Glyma.06G061400	1.47e-15	3.49663
Glyma.06G061900	4.67e-11	-1.95957
Glyma.06G082400	1.09e-79	-1.75785
Glyma.06G090800	3.51e-79	-2.06156
Glyma.06G097300	1.76e-126	-3.67295
Glyma.06G099600	4.62e-32	2.13682
Glyma.06G106100	7.9e-72	-3.33894
Glyma.06G114200	1.25e-13	-2.06961
Glyma.06G123200	0.00102001	1.4606
Glyma.06G123800	3.67e-40	-1.49441
Glyma.06G125600	1.01e-13	-3.01722
Glyma.06G135900	2.21e-06	-2.36351
Glyma.06G137000	2.74e-90	-1.31517
Glyma.06G145300	1.49e-61	-2.93758
Glyma.06G147100	1.17e-66	-2.74515
Glyma.06G149100	6.88e-20	-5.74592
Glyma.06G157400	2.39e-152	-2.57005
Glyma.06G160300	1.8e-28	1.71135
Glyma.06G163700	4.43e-09	-2.40343
Glyma.06G165700	1.48e-231	-2.1795
Glyma.06G177800	3.24e-59	-2.89422
Glyma.06G182700	0	-9.09606
Glyma.06G193500	4.52e-07	-1.70262
Glyma.06G195100	1.2e-06	-1.27502
Glyma.06G197600	3.37e-34	-4.2833
Glyma.06G200300	0.00227085	1.05994
Glyma.06G219900	0	-2.06459
Glyma.06G235500	2.05e-212	-3.33838
Glyma.06G248900	8.05e-222	-4.74865
Glyma.06G258000	5.65e-09	-1.93636
Glyma.06G260800	4.95e-95	-3.1973
Glyma.06G265400	8.08e-14	-2.41133
Glyma.06G265700	1.48e-52	4.31968
Glyma.06G270400	0	-4.92919
Glyma.06G275700	2.95e-69	-1.88116
Glyma.06G275900	1.93e-14	-2.2197
Glyma.06G290200	6.46e-54	-2.73227
Glyma.06G291700	1.27e-07	-2.44239
Glyma.06G295400	9.58e-68	-4.36717
Glyma.06G295500	1.2e-10	-1.74054
Glyma.06G302200	0	-3.73877
Glyma.06G307700	3.35e-41	-2.76637
Glyma.06G310000	4.53e-19	-3.39783
Glyma.06G310100	3.11e-283	-2.78145
Glyma.06G317200	1.93e-14	-2.05228
Glyma.06G319700	7.35e-37	-3.9979
Glyma.07G013900	3.96e-116	-3.33536
Glyma.07G031000	4.98e-40	-2.65434
Glyma.07G031700	3.36e-98	-6.21358
Glyma.07G034800	0	-1.58051
Glyma.07G070300	1.42e-18	-2.88132
Glyma.07G073500	0	-3.96038
Glyma.07G073800	1.49e-241	-3.40456
Glyma.07G073900	1.58e-22	-5.36893
Glyma.07G074400	1.77e-274	-3.76201
Glyma.07G076600	4.47e-31	-3.26806
Glyma.07G087200	3.58e-05	-1.42805
Glyma.07G097000	7.47e-49	-3.39523
Glyma.07G121500	1.83e-09	-1.51968
Glyma.07G125600	2.39e-61	-2.63274
Glyma.07G126600	3.25e-15	1.21643
Glyma.07G139100	1.93e-16	-2.64547
Glyma.07G139200	4.61e-115	-2.76259
Glyma.07G139700	0	-4.74038
Glyma.07G139800	0	-4.75392
Glyma.07G139900	1.98e-71	-5.03507
Glyma.07G140100	2.33e-39	-3.42683
Glyma.07G141300	2.02e-26	-5.68412
Glyma.07G143500	0.00020357	-1.53633
Glyma.07G147200	1.73e-05	2.0804
Glyma.07G151300	2.58e-112	-2.24784
Glyma.07G179900	3.2e-41	-5.66892
Glyma.07G181400	1.43e-38	2.73248
Glyma.07G184000	5e-15	-3.04865
Glyma.07G185200	1.45e-26	-4.37491
Glyma.07G187700	1.85e-142	-2.45275
Glyma.07G188900	6.11e-18	-2.55706
Glyma.07G189300	1.79e-31	-2.17927
Glyma.07G199800	3.1e-10	-2.33343
Glyma.07G209100	1.16e-08	-1.21608
Glyma.07G209500	4.96e-77	-1.79154
Glyma.07G215500	2.58e-30	-2.95066
Glyma.07G234400	2.04e-16	-2.62656
Glyma.07G243500	7.34e-203	-9.31897
Glyma.07G243600	1.21e-52	-7.17462
Glyma.07G243700	6.35e-125	-7.92667
Glyma.07G243900	2.16e-80	-6.56302
Glyma.07G250500	1.22e-20	-3.34637
Glyma.07G251200	2.44e-05	-1.19906
Glyma.07G253700	9.09e-34	-1.35535
Glyma.07G261500	1.17e-32	-1.48271
Glyma.07G265000	4.96e-15	-3.27203
Glyma.08G004100	1.46e-99	-2.8657
Glyma.08G004500	3.6e-06	-1.30262
Glyma.08G009900	7.76e-05	-1.57377
Glyma.08G011300	2.87e-41	-3.7744
Glyma.08G014200	9.84e-08	-2.10221
Glyma.08G016900	3.56e-05	-1.29313
Glyma.08G017900	5.42e-09	-2.82594
Glyma.08G021900	6.27e-13	-1.27923
Glyma.08G029400	5.8e-15	1.47174
Glyma.08G033000	7.37e-96	2.92129
Glyma.08G042100	4.28e-193	-6.00172
Glyma.08G045200	5.51e-11	-2.91688
Glyma.08G059900	2.15e-118	-3.61321
Glyma.08G070700	2.96e-46	-4.24813
Glyma.08G071000	8.39e-71	-5.0302
Glyma.08G071300	2.67e-176	-2.74222
Glyma.08G072200	2.49e-92	-2.10368
Glyma.08G074200	0.00748992	-1.23816
Glyma.08G079100	2.19e-08	-3.60524
Glyma.08G082800	1.83e-07	-3.02573
Glyma.08G091400	2.8e-42	-6.72893
Glyma.08G094600	1.44e-08	-1.72265
Glyma.08G096500	2.27e-05	-1.50299
Glyma.08G096600	7.23e-06	-1.53665
Glyma.08G109200	5.91e-11	-2.82473
Glyma.08G109500	1.85e-10	-1.82474
Glyma.08G110500	5.86e-09	-2.22673
Glyma.08G110700	6.77e-10	-2.35141
Glyma.08G116900	0	-2.26633
Glyma.08G134200	1.65e-09	-2.0805
Glyma.08G136200	7.27e-222	-2.44976
Glyma.08G138200	2.15e-177	-1.04684
Glyma.08G140600	1.33e-174	-9.6424
Glyma.08G142400	7.18e-40	-2.78935
Glyma.08G143500	4.27e-33	-1.28398
Glyma.08G152500	4.5e-28	-1.99727
Glyma.08G158100	6.43e-38	-1.88094
Glyma.08G168300	7.04e-20	-3.63206
Glyma.08G169800	1.07e-52	1.27454
Glyma.08G171400	2.69e-39	-3.57823
Glyma.08G176300	4.41e-15	-1.09882
Glyma.08G177300	1.24e-43	-3.86039
Glyma.08G187600	4.41e-11	-1.39205
Glyma.08G189200	2.1e-21	-2.41942
Glyma.08G189600	3.36e-238	-6.3501
Glyma.08G199300	1.82e-156	-8.21161
Glyma.08G200100	9.84e-201	-1.18877
Glyma.08G203800	3.05e-279	-4.37149
Glyma.08G209300	2.27e-78	2.08231
Glyma.08G218600	1.88e-18	-1.4099
Glyma.08G220000	0	-4.36353
Glyma.08G235400	1.2e-212	-9.03355
Glyma.08G244700	1.16e-66	-2.93349
Glyma.08G254200	5.51e-159	-2.42319
Glyma.08G257700	3.41e-58	3.04945
Glyma.08G260500	1.09e-06	-2.00219
Glyma.08G269600	1.32e-76	-1.87097
Glyma.08G271600	5.23e-09	-1.99408
Glyma.08G297000	8.24e-18	1.9954
Glyma.08G302900	1.25e-13	1.4936
Glyma.08G307200	3.95e-10	1.37929
Glyma.08G307600	1.07e-33	-2.90044
Glyma.08G317200	1.27e-81	-1.53579
Glyma.08G319200	0.00124388	-1.0441
Glyma.08G321100	3.75e-21	-1.519
Glyma.08G326300	3.94e-05	1.92426
Glyma.08G328400	4.23e-36	-1.87865
Glyma.08G330100	8.1e-22	-2.66268
Glyma.08G339000	9.39e-05	-2.23324
Glyma.08G339500	1.32e-270	-4.79849
Glyma.08G341600	3.91e-216	-1.44592
Glyma.08G341700	0	-2.3153
Glyma.08G341800	3.64e-171	-1.39212
Glyma.08G342000	0	-4.35291
Glyma.08G342100	0	-3.32544
Glyma.08G348600	0.000158322	-1.06516
Glyma.09G005700	8.61e-177	-3.72598
Glyma.09G007000	2.21e-35	1.86317
Glyma.09G013600	1.34e-10	1.80514
Glyma.09G016400	4.56e-23	-2.55345
Glyma.09G022400	2.25e-23	-1.03267
Glyma.09G038600	0	-5.85303
Glyma.09G038900	1.04e-27	1.66329
Glyma.09G040400	9.8e-30	-4.04941
Glyma.09G040500	4.46e-82	-3.24076
Glyma.09G061500	1.33e-13	-2.80028
Glyma.09G062900	0	-3.93298
Glyma.09G072000	9.52e-13	-2.16508
Glyma.09G073600	4.97e-170	-5.24549
Glyma.09G080000	3.73e-06	-1.70903
Glyma.09G092700	6.37e-59	-5.64572
Glyma.09G094000	8.03e-10	-4.04572
Glyma.09G123800	7.56e-301	-2.66202
Glyma.09G123900	8.83e-20	-2.23863
Glyma.09G130400	1.42e-26	-1.92285
Glyma.09G140700	2.16e-45	-1.60531
Glyma.09G142900	4.85e-15	-2.07381
Glyma.09G153900	0.000120784	-1.11804
Glyma.09G163900	0	-3.05357
Glyma.09G172500	6.72e-55	-2.08814
Glyma.09G182400	3.66e-09	-1.87193
Glyma.09G184600	7.57e-52	-2.97095
Glyma.09G190000	1.21e-35	-4.29509
Glyma.09G208700	5.56e-13	1.70723
Glyma.09G217700	6.18e-06	-1.23285
Glyma.09G218100	1.07e-28	-3.71035
Glyma.09G231900	6.45e-22	-1.5554
Glyma.09G238100	1.38e-125	-2.44517
Glyma.09G253200	1.27e-15	-3.20512
Glyma.09G276600	0.000209822	-1.16886
Glyma.09G281800	8.86e-179	-8.02906
Glyma.10G001700	1.59e-93	-1.39884
Glyma.10G002200	1.24e-07	-2.72319
Glyma.10G011300	2.84e-07	-1.78841
Glyma.10G015000	1.87e-09	-2.71304
Glyma.10G017600	3.04e-110	-3.13101
Glyma.10G019800	1.26e-27	-2.1547
Glyma.10G025500	2.81e-09	-2.40364
Glyma.10G026300	6.57e-05	1.46206
Glyma.10G028100	4.62e-26	-3.71574
Glyma.10G041400	2.02e-21	-1.93056
Glyma.10G055300	0	-2.61568
Glyma.10G058800	9.68e-30	1.84418
Glyma.10G061800	0	-3.23248
Glyma.10G065600	1.04e-05	1.04652
Glyma.10G079700	2.01e-18	-3.44139
Glyma.10G088000	1.36e-07	-1.42693
Glyma.10G090700	1.79e-17	-2.17421
Glyma.10G091800	4.86e-37	1.92427
Glyma.10G104800	1.76e-18	1.79633
Glyma.10G118900	3.57e-33	-1.76459
Glyma.10G132500	2.83e-21	-1.52817
Glyma.10G148700	8.76e-19	-3.95932
Glyma.10G151000	7.47e-119	-1.35172
Glyma.10G152200	6.47e-56	-5.162
Glyma.10G160200	5.69e-20	-1.5169
Glyma.10G168200	1.5e-11	-1.64027
Glyma.10G178400	3.25e-28	-2.4116
Glyma.10G196500	7.59e-12	1.45659
Glyma.10G204400	1.61e-73	-2.72483
Glyma.10G221200	8.17e-60	-3.10372
Glyma.10G221700	0.000153832	1.33721
Glyma.10G228900	3.88e-91	-3.1981
Glyma.10G229400	1.18e-26	-1.76551
Glyma.10G246800	2.82e-87	-4.66269
Glyma.10G248900	1.8e-154	-7.74868
Glyma.10G257200	2.32e-63	-4.72979
Glyma.10G257900	0	-3.58578
Glyma.10G267700	3.67e-74	-5.91029
Glyma.10G275000	1.75e-53	-2.47364
Glyma.11G000500	4.92e-40	-1.94586
Glyma.11G001200	2.17e-56	-3.27077
Glyma.11G003500	0	-4.26195
Glyma.11G019900	1.44e-07	-1.83579
Glyma.11G021500	8.84e-64	-3.86609
Glyma.11G031500	7.51e-11	-1.00233
Glyma.11G032200	3.43e-24	-1.18882
Glyma.11G034000	1.77e-30	-1.43515
Glyma.11G037200	1.09e-18	-1.81268
Glyma.11G039400	4.09e-35	-3.07547
Glyma.11G049300	8.49e-89	-2.83214
Glyma.11G051800	0	-6.16959
Glyma.11G054500	1.14e-17	-3.35414
Glyma.11G055100	8.9e-07	-2.46792
Glyma.11G061100	5.06e-13	-2.94668
Glyma.11G068900	3.93e-30	-3.34345
Glyma.11G070600	1.8e-08	-3.9511
Glyma.11G071100	0.000602448	1.09196
Glyma.11G071700	3.25e-88	-2.22472
Glyma.11G077400	4.87e-195	-3.78651
Glyma.11G079400	5.25e-10	-2.3974
Glyma.11G095100	4.5e-202	-8.46041
Glyma.11G096700	1.47e-30	-2.17488
Glyma.11G100100	4.85e-21	-3.51211
Glyma.11G106300	0	-2.94
Glyma.11G143100	1.06e-21	-2.60703
Glyma.11G147900	1.8e-26	-2.28943
Glyma.11G155000	0	-3.04921
Glyma.11G155100	0.00492202	-1.1857
Glyma.11G163300	7.58e-59	-5.62667
Glyma.11G170300	0	-9.18929
Glyma.11G172500	1.74e-17	-2.83317
Glyma.11G174100	1.09e-10	1.51967
Glyma.11G175900	3.55e-22	-2.79181
Glyma.11G180500	2.5e-18	-1.12568
Glyma.11G180800	9.05e-125	-8.60351
Glyma.11G181200	7.27e-09	-2.96286
Glyma.11G185000	1.3e-06	-1.77505
Glyma.11G197300	0	-5.73406
Glyma.11G198300	1.1e-06	-1.80953
Glyma.11G198500	8.52e-90	-9.98463
Glyma.11G207500	2.47e-30	-3.69055
Glyma.11G208700	1.96e-148	-5.44289
Glyma.11G214300	3.22e-21	1.63417
Glyma.11G221200	2.27e-19	-3.41303
Glyma.11G226000	1.5e-22	-1.67869
Glyma.11G228100	1.29e-37	-2.71722
Glyma.11G230100	3.69e-34	-2.48074
Glyma.11G231300	1.53e-25	-2.89688
Glyma.11G239300	1.47e-06	1.05775
Glyma.11G242700	0.00626833	1.31408
Glyma.11G252700	2.34e-47	-4.23609
Glyma.12G002000	4.1e-122	-3.64271
Glyma.12G013200	2.96e-10	-1.64032
Glyma.12G021300	1.38e-44	-4.43074
Glyma.12G032900	9.63e-28	-6.19745
Glyma.12G047000	1.18e-08	-1.0556
Glyma.12G047800	8.07e-60	-3.39243
Glyma.12G049300	4.94e-128	-5.85234
Glyma.12G054800	1.37e-20	2.99931
Glyma.12G059100	0	-3.1623
Glyma.12G073000	2.82e-17	-1.33709
Glyma.12G092600	1.85e-51	-4.29015
Glyma.12G092900	2.68e-54	-4.31626
Glyma.12G093100	1.95e-16	-1.21599
Glyma.12G103800	1.59e-83	-2.81255
Glyma.12G110100	8.92e-24	-3.08068
Glyma.12G112000	4.83e-165	-3.68154
Glyma.12G113800	2.6e-21	-3.41305
Glyma.12G116800	1.76e-148	-4.67445
Glyma.12G129500	6.92e-62	-3.7172
Glyma.12G134200	1.76e-73	-3.61644
Glyma.12G137700	2.02e-11	-2.13688
Glyma.12G140200	2.29e-64	-4.06633
Glyma.12G149100	0	-4.11055
Glyma.12G150500	1.02e-47	-3.8646
Glyma.12G167400	1.05e-67	-1.88188
Glyma.12G172300	3.23e-24	-1.90006
Glyma.12G172500	1.5e-182	-2.38903
Glyma.12G187000	6.94e-13	-4.28201
Glyma.12G198400	2.01e-19	-2.58227
Glyma.12G199200	7.72e-41	-5.23451
Glyma.12G221500	0	-4.62832
Glyma.12G222400	1.62e-140	-3.72293
Glyma.12G224000	2.34e-40	-3.1787
Glyma.13G029200	1.74e-81	-3.40213
Glyma.13G030300	3.14e-245	-3.22912
Glyma.13G032600	4.75e-23	-2.05222
Glyma.13G033000	5.79e-29	-3.71988
Glyma.13G033200	0.00158987	-1.5908
Glyma.13G033500	1.71e-22	-2.31919
Glyma.13G037900	4.22e-45	-2.44011
Glyma.13G040100	2.73e-14	1.60888
Glyma.13G043800	3.98e-161	-1.71884
Glyma.13G046300	0.000236799	-2.00963
Glyma.13G051600	9.27e-43	-4.17081
Glyma.13G056100	4.43e-245	-5.18214
Glyma.13G056600	7.21e-06	-1.55681
Glyma.13G065300	2.42e-09	-1.13551
Glyma.13G087500	7.3e-23	-3.64226
Glyma.13G088900	4.35e-36	-2.29099
Glyma.13G091100	0	-6.90479
Glyma.13G091400	0.00011982	-1.05276
Glyma.13G092500	0	-3.84442
Glyma.13G097900	6.95e-85	-2.56287
Glyma.13G104300	1.46e-100	1.73733
Glyma.13G109800	6.56e-193	-2.63869
Glyma.13G111200	1.71e-10	-1.50482
Glyma.13G112400	0.00823653	-1.26337
Glyma.13G112500	1.03e-36	1.20514
Glyma.13G120400	0.000232249	-1.8527
Glyma.13G133400	2.04e-07	1.14274
Glyma.13G157400	5.57e-23	-3.80875
Glyma.13G158200	4.57e-154	-2.18097
Glyma.13G164300	1.75e-16	-1.22781
Glyma.13G173500	4.76e-142	-2.35202
Glyma.13G183000	1.98e-08	-3.07954
Glyma.13G183200	3.77e-132	-6.15087
Glyma.13G186600	4.62e-169	-3.87704
Glyma.13G196500	3.94e-124	-4.71518
Glyma.13G200400	8.29e-20	-4.1082
Glyma.13G208000	5.35e-165	-8.01723
Glyma.13G208100	7.19e-23	-5.08858
Glyma.13G208200	0	-3.1859
Glyma.13G231300	2.12e-32	-1.18336
Glyma.13G231500	1.01e-07	-2.09437
Glyma.13G236500	7.77e-98	-2.18116
Glyma.13G238500	5.15e-59	-4.27328
Glyma.13G239000	1.81e-63	-1.56337
Glyma.13G239500	2.1e-33	-1.79807
Glyma.13G243800	2.86e-10	1.74638
Glyma.13G245600	1.41e-69	-3.47379
Glyma.13G253300	3.97e-47	-2.34129
Glyma.13G257500	2.34e-81	-3.19117
Glyma.13G257600	5.34e-25	-3.18195
Glyma.13G257800	2.6e-39	-2.83045
Glyma.13G268100	0.00275907	-1.18077
Glyma.13G270100	0	-5.27224
Glyma.13G272100	1.25e-17	-2.99492
Glyma.13G279100	7.33e-57	-1.63063
Glyma.13G279900	0	-4.51485
Glyma.13G284900	2.61e-28	-1.96319
Glyma.13G285300	0	-5.28146
Glyma.13G285400	4.1e-24	-2.40921
Glyma.13G297400	4.11e-53	-2.6025
Glyma.13G301700	7.27e-14	-2.39195
Glyma.13G304900	5.48e-88	2.68956
Glyma.13G306300	5.52e-27	-2.57333
Glyma.13G310100	7.32e-180	-4.50893
Glyma.13G317600	0.000308652	-1.09018
Glyma.13G322400	0.00224471	1.35261
Glyma.13G325900	0	-2.13361
Glyma.13G346700	5.7e-78	-6.00992
Glyma.13G347800	3.95e-170	-1.00435
Glyma.13G349300	1.81e-65	-6.36633
Glyma.13G361700	5.02e-16	-2.46677
Glyma.13G361900	7.82e-184	-3.99882
Glyma.13G370000	8.03e-44	-1.62735
Glyma.13G370100	4.02e-15	-1.03063
Glyma.14G002800	2.17e-19	-2.49425
Glyma.14G005700	7.12e-216	-6.16248
Glyma.14G009000	4.43e-10	1.73119
Glyma.14G021900	1.47e-07	-2.0575
Glyma.14G023000	2.22e-57	-1.98746
Glyma.14G024400	2.19e-09	-1.67299
Glyma.14G031000	0	-4.85487
Glyma.14G032000	1.4e-07	-2.40343
Glyma.14G044400	8.86e-08	-1.49594
Glyma.14G048100	2.31e-15	-1.13791
Glyma.14G049200	1.07e-25	-2.11708
Glyma.14G051000	2.56e-05	-1.07808
Glyma.14G051900	0	-5.25622
Glyma.14G052000	0	-3.77566
Glyma.14G061300	1.07e-18	-2.34128
Glyma.14G071100	1.29e-17	-2.92034
Glyma.14G073200	2.99e-17	-3.46077
Glyma.14G073300	9.25e-12	-4.04641
Glyma.14G082900	5.01e-06	1.04716
Glyma.14G085600	0	-1.3296
Glyma.14G102800	8.1e-15	1.75706
Glyma.14G102900	8.83e-25	-1.88482
Glyma.14G103100	3.21e-11	-2.25745
Glyma.14G115500	1.21e-23	-1.05221
Glyma.14G116400	2.41e-22	-2.49869
Glyma.14G118500	5.31e-30	-2.93064
Glyma.14G121200	3.38e-23	-2.24025
Glyma.14G137100	3.67e-21	1.31854
Glyma.14G145900	5.78e-138	-8.96873
Glyma.14G162100	3.12e-43	-1.15376
Glyma.14G165000	1.11e-285	-2.97638
Glyma.14G176400	2.63e-18	-2.22223
Glyma.14G190400	3.77e-193	2.20533
Glyma.14G192500	7.67e-23	-3.34909
Glyma.14G199900	3.25e-58	-6.2742
Glyma.14G200200	3.92e-262	-2.73798
Glyma.14G201300	4.71e-46	2.74855
Glyma.14G205600	9.17e-16	-1.81502
Glyma.14G212200	4.46e-114	-4.90672
Glyma.14G212400	7.49e-27	-3.31009
Glyma.14G220100	8.82e-05	-1.73207
Glyma.14G220600	9.06e-50	1.10647
Glyma.15G003300	1.83e-11	-1.14236
Glyma.15G011900	3.16e-278	-3.624
Glyma.15G013900	4.07e-28	-2.24395
Glyma.15G023100	1.82e-05	1.72103
Glyma.15G024600	0	-7.32412
Glyma.15G026400	0	-2.47684
Glyma.15G042500	9.28e-11	-3.09053
Glyma.15G054600	3.88e-120	-3.79443
Glyma.15G055700	1.08e-10	-2.61309
Glyma.15G057300	2.27e-29	-3.43135
Glyma.15G062400	2.47e-148	-9.68701
Glyma.15G063400	3.48e-70	-2.71098
Glyma.15G065100	1.83e-30	-3.13594
Glyma.15G065200	1.22e-12	-2.79675
Glyma.15G065600	1.46e-55	-1.59029
Glyma.15G071200	0	-9.76789
Glyma.15G071300	8.31e-45	-6.22183
Glyma.15G072400	0	-4.1904
Glyma.15G074800	1.03e-55	-6.8153
Glyma.15G077000	0.000859913	-1.51165
Glyma.15G077100	2.32e-25	-1.74755
Glyma.15G084500	0.00455215	-1.03395
Glyma.15G089100	0.00226671	1.67382
Glyma.15G093100	2.43e-13	-2.08127
Glyma.15G104900	4.04e-206	-2.66111
Glyma.15G107100	6.09e-58	-2.59095
Glyma.15G110300	3.06e-254	-2.80741
Glyma.15G110700	1.44e-09	-1.36481
Glyma.15G111400	3.35e-53	2.54637
Glyma.15G115000	5.01e-14	1.7369
Glyma.15G127500	3.29e-53	-2.41541
Glyma.15G128700	1.17e-58	-2.87856
Glyma.15G128800	4.33e-41	-3.95787
Glyma.15G158200	1.63e-23	-3.09268
Glyma.15G166800	8.68e-28	-1.48701
Glyma.15G177900	3.46e-11	-4.10801
Glyma.15G180000	0.00459175	-1.1542
Glyma.15G182600	3.99e-70	-2.60855
Glyma.15G186100	2.93e-85	-9.79865
Glyma.15G199700	0	-3.07419
Glyma.15G203500	1.48e-239	-6.65565
Glyma.15G209300	9.73e-124	-2.44325
Glyma.15G211300	2.28e-71	-6.28631
Glyma.15G213600	2.47e-24	-2.50686
Glyma.15G228400	5.86e-28	-1.92324
Glyma.15G239200	9.11e-95	4.51535
Glyma.15G239300	0	3.88992
Glyma.15G248400	2.29e-11	-3.63625
Glyma.15G250100	8.03e-68	-1.37206
Glyma.15G256000	1.07e-85	-4.6987
Glyma.15G256300	8.19e-39	-2.63391
Glyma.15G256900	3.68e-28	1.88691
Glyma.15G268200	2.04e-118	-5.43751
Glyma.16G017500	3.4e-28	-2.43456
Glyma.16G020500	2.07e-248	-3.54941
Glyma.16G039300	2.65e-146	-2.90405
Glyma.16G043200	1.82e-77	-3.80589
Glyma.16G047600	1.78e-69	-3.89828
Glyma.16G052000	8.12e-07	-1.18751
Glyma.16G053300	4.45e-27	-3.30995
Glyma.16G057600	1.07e-78	-4.33203
Glyma.16G065500	4.34e-10	-2.4302
Glyma.16G076800	1.62e-09	-1.13689
Glyma.16G080100	1.92e-23	-1.85731
Glyma.16G085600	2.12e-71	-2.82435
Glyma.16G089000	0	-6.21003
Glyma.16G089700	1.34e-164	-3.31083
Glyma.16G089900	3.33e-26	-2.59339
Glyma.16G091100	3.04e-10	-1.0955
Glyma.16G094000	4.92e-07	1.96175
Glyma.16G100100	5.79e-07	-1.45893
Glyma.16G119200	2e-16	-4.26208
Glyma.16G132500	8.68e-30	-4.10771
Glyma.16G134400	4.07e-07	-1.39727
Glyma.16G134600	2.97e-34	-3.3752
Glyma.16G134700	2.37e-74	-4.67621
Glyma.16G143300	2.51e-73	2.33723
Glyma.16G145200	1.8e-24	-1.85556
Glyma.16G147100	0.00834778	-1.01308
Glyma.16G162600	6.11e-172	-2.52054
Glyma.16G164200	1.77e-247	-4.5958
Glyma.16G164400	5.96e-82	-5.89582
Glyma.16G164800	4.05e-136	-4.65036
Glyma.16G165200	0	-3.60449
Glyma.16G165500	0	-2.62101
Glyma.16G165800	0	-2.50024
Glyma.16G170100	0	-5.16837
Glyma.16G173000	6.44e-24	-4.66132
Glyma.16G173300	5e-05	-1.36957
Glyma.16G174300	1.8e-09	-2.5088
Glyma.16G176600	5.92e-87	-2.90996
Glyma.16G203800	5.94e-12	-2.30332
Glyma.16G209500	2.72e-33	-1.77058
Glyma.16G210500	4.95e-58	-2.69244
Glyma.16G212500	0	-2.89126
Glyma.16G216800	1.49e-06	1.6288
Glyma.16G220900	7.24e-19	-3.58754
Glyma.17G017400	1.4e-29	-4.77883
Glyma.17G023100	5.41e-10	-3.28657
Glyma.17G023900	1.56e-30	-3.38045
Glyma.17G027300	2e-06	-1.16255
Glyma.17G030000	1.68e-75	-5.7898
Glyma.17G030100	4.35e-44	-4.02233
Glyma.17G030200	2.07e-61	-4.16993
Glyma.17G030400	2.42e-29	-5.13259
Glyma.17G031600	1.12e-31	-6.8319
Glyma.17G035400	2.26e-36	-2.16028
Glyma.17G036300	1.26e-94	-5.75031
Glyma.17G037400	4.32e-115	-1.68894
Glyma.17G039900	2.84e-17	-3.09022
Glyma.17G047200	2.19e-22	1.41013
Glyma.17G049900	9.76e-05	-2.0074
Glyma.17G053600	2.52e-133	-3.20406
Glyma.17G056900	1.67e-58	-2.26376
Glyma.17G061800	0	-3.95792
Glyma.17G065000	2.41e-34	-5.30599
Glyma.17G065200	3.55e-27	-3.45681
Glyma.17G065300	0.000732104	-1.1934
Glyma.17G066500	3.31e-180	-2.06938
Glyma.17G069200	0	-5.56149
Glyma.17G079000	1.11e-23	-3.28237
Glyma.17G088500	0.000576498	-1.31229
Glyma.17G092800	0	-7.58811
Glyma.17G099800	5.29e-44	-7.70603
Glyma.17G102200	3.91e-53	1.43536
Glyma.17G103400	5.07e-137	-4.31053
Glyma.17G127900	4.02e-77	-1.31769
Glyma.17G128100	2.88e-28	1.53957
Glyma.17G137300	6.5e-116	-4.43915
Glyma.17G150100	3.66e-197	-2.43069
Glyma.17G152400	2.52e-17	-2.43973
Glyma.17G162000	9.93e-137	-2.99586
Glyma.17G163200	4.22e-134	-3.62903
Glyma.17G165300	3.39e-82	-4.72583
Glyma.17G166600	3.39e-76	-6.34875
Glyma.17G174300	1.14e-06	-2.66415
Glyma.17G214100	1.87e-42	-2.79263
Glyma.17G214200	1.88e-13	-3.13719
Glyma.17G214400	2.91e-53	-2.87839
Glyma.17G214500	3.77e-20	-3.58148
Glyma.17G214700	2.2e-12	-2.96957
Glyma.17G214900	1.16e-33	-3.0131
Glyma.17G225300	7.97e-07	1.0795
Glyma.17G233500	4.18e-56	-2.40373
Glyma.17G234000	0.00508218	1.13873
Glyma.17G235300	9.86e-139	-1.87704
Glyma.17G236200	9.49e-05	-1.91379
Glyma.17G239800	6.07e-05	-1.8536
Glyma.17G242100	8.95e-37	2.11452
Glyma.17G242400	1.02e-141	-3.93658
Glyma.17G244200	6.06e-114	-4.31829
Glyma.17G250200	7e-105	-3.10872
Glyma.17G258200	1.29e-171	-6.90142
Glyma.18G025700	4.84e-19	-1.60476
Glyma.18G026900	2.24e-06	-1.37828
Glyma.18G029300	3.38e-31	-2.23381
Glyma.18G035000	8.59e-66	-1.17891
Glyma.18G038500	4.66e-10	-2.03335
Glyma.18G042100	2.58e-50	-4.29971
Glyma.18G042300	2.27e-21	1.50022
Glyma.18G044200	2.68e-52	-1.80939
Glyma.18G045200	4.44e-121	-3.78025
Glyma.18G050600	1.28e-81	-3.11711
Glyma.18G061100	0	-8.04747
Glyma.18G091300	3.79e-41	1.7628
Glyma.18G094300	4.27e-05	-1.21094
Glyma.18G094600	1.96e-25	-3.21383
Glyma.18G141500	3.61e-10	-2.21407
Glyma.18G153800	3.47e-66	-4.56263
Glyma.18G172600	2.04e-06	-1.14948
Glyma.18G190200	1.2e-76	-3.85478
Glyma.18G198000	8.92e-06	-1.37929
Glyma.18G202600	9.7e-42	-1.3931
Glyma.18G202800	2.76e-31	-3.04377
Glyma.18G205300	1.82e-23	-4.04782
Glyma.18G208800	3.68e-18	-2.70849
Glyma.18G209200	1.99e-07	-2.83194
Glyma.18G216800	3.34e-15	-3.0655
Glyma.18G219700	1.44e-39	-4.58732
Glyma.18G220600	1.51e-100	-4.18155
Glyma.18G223900	7.34e-09	-2.03441
Glyma.18G225300	4.47e-32	-3.04143
Glyma.18G228700	2.09e-62	-1.40259
Glyma.18G231500	0	-7.34892
Glyma.18G231700	0	-5.63585
Glyma.18G246100	8.46e-201	-5.28805
Glyma.18G249100	7.26e-10	-2.76221
Glyma.18G249800	0	4.29838
Glyma.18G251000	9.41e-31	5.24366
Glyma.18G254100	5.56e-09	-3.80025
Glyma.18G254700	0.000636633	-1.77692
Glyma.18G260700	1.58e-09	-2.2278
Glyma.18G265800	1.36e-114	-5.27601
Glyma.18G267900	3.06e-13	-4.13883
Glyma.18G273200	1.05e-169	-4.20615
Glyma.18G276800	2.19e-104	-2.13762
Glyma.18G281400	1.09e-22	-3.46695
Glyma.18G282100	2.56e-30	2.14305
Glyma.19G002400	9.89e-50	-5.34618
Glyma.19G006700	1.03e-08	-1.14952
Glyma.19G006900	4.61e-13	-1.34041
Glyma.19G011700	7.7e-85	-5.01675
Glyma.19G016100	2.82e-13	-3.05503
Glyma.19G018600	2.75e-95	-3.91942
Glyma.19G018700	4.76e-32	-2.99775
Glyma.19G025200	2.48e-273	-4.28282
Glyma.19G038600	3.57e-70	-4.22243
Glyma.19G050800	1.2e-97	1.86105
Glyma.19G051000	7.01e-42	1.58674
Glyma.19G057500	4.43e-14	-2.96819
Glyma.19G063100	3.54e-13	1.48767
Glyma.19G089800	9.52e-121	-5.80262
Glyma.19G094100	7.61e-113	-6.25353
Glyma.19G096100	4.79e-14	-2.87734
Glyma.19G098500	0.00088581	-1.497
Glyma.19G132900	8.97e-149	-3.09744
Glyma.19G155800	1.31e-11	2.83468
Glyma.19G161000	1.05e-06	-1.33712
Glyma.19G164400	8.2e-63	-2.8642
Glyma.19G166500	5.77e-68	-1.44091
Glyma.19G171800	7.65e-62	3.00152
Glyma.19G171900	1.14e-166	2.44476
Glyma.19G178100	2.79e-15	1.5024
Glyma.19G187000	2.46e-46	-1.44754
Glyma.19G190900	2.16e-157	-1.35149
Glyma.19G193400	2.61e-08	-1.31732
Glyma.19G195800	0.00118446	-1.50166
Glyma.19G198600	3.14e-13	-2.31639
Glyma.19G211600	8.72e-149	-6.35092
Glyma.19G228000	2.42e-19	1.03551
Glyma.19G233900	2.18e-219	-4.29274
Glyma.19G242000	0	-4.59419
Glyma.19G242100	3.6e-109	-2.58141
Glyma.19G245400	8.3e-152	-7.24299
Glyma.19G250200	2.93e-166	-2.0618
Glyma.19G252700	6.8e-43	-1.56677
Glyma.19G255500	1.1e-27	-2.58808
Glyma.20G002400	2.4e-30	2.2767
Glyma.20G026700	1.16e-38	1.62796
Glyma.20G034200	1.27e-13	-2.12652
Glyma.20G036100	3.42e-194	-3.49221
Glyma.20G037100	8.03e-09	-1.58899
Glyma.20G049800	3.18e-17	-1.09302
Glyma.20G062700	5.84e-10	2.74551
Glyma.20G065100	0	-3.85591
Glyma.20G070100	2.08e-77	-4.53751
Glyma.20G080400	2.64e-12	-2.36025
Glyma.20G101100	5.3e-30	-4.22298
Glyma.20G105300	5.02e-107	-3.7107
Glyma.20G115500	3.72e-86	-1.3412
Glyma.20G116700	3.92e-34	-2.80816
Glyma.20G119600	0.00455215	-1.29484
Glyma.20G129900	1.17e-132	-6.51483
Glyma.20G133200	3.09e-174	-4.26599
Glyma.20G138000	3.67e-16	1.77022
Glyma.20G141200	5.45e-22	-2.60621
Glyma.20G144800	0	-5.55569
Glyma.20G162300	9.12e-07	1.36305
Glyma.20G163900	9.47e-22	-2.20922
Glyma.20G164200	7.4e-17	-3.48404
Glyma.20G164700	3.42e-65	-4.03942
Glyma.20G168500	3.35e-14	-4.23707
Glyma.20G186200	8.75e-18	-2.89405
Glyma.20G203700	3.35e-87	-3.19692
Glyma.20G205800	0	-7.9797
Glyma.20G209700	2.93e-11	-3.4853
Glyma.20G210100	2.01e-186	-3.27952
Glyma.U017900	5.44e-77	-6.968
Glyma.U020900	1.2e-32	-2.25278
Glyma.U021800	6.57e-74	-2.20172
Glyma.U027300	2.81e-184	-10.5783
Glyma.U029600	1.32e-124	-3.62772
Glyma.U033500	0.00029809	-1.16816
Glyma.U038200	3.96e-50	-3.77097
Glyma.U041200	7.59e-36	1.31692

## Sheet: down_enrichment of KEGG
#KEGG_n	1601	KEGG_N	18469
#Pathway	ko_ID	DEgene	gene	DEgene_all	gene_all
Various types of N-glycan biosynthesis	ko00513	1	131	1601	18469	Glyma.13G370200.Wm82.a2.v1	K03844
Valine, leucine and isoleucine degradation	ko00280	33	174	1601	18469	Glyma.01G031500.Wm82.a2.v1;Glyma.02G034000.Wm82.a2.v1;Glyma.02G131500.Wm82.a2.v1;Glyma.02G145300.Wm82.a2.v1;Glyma.02G278300.Wm82.a2.v1;Glyma.03G070200.Wm82.a2.v1;Glyma.03G230000.Wm82.a2.v1;Glyma.04G049200.Wm82.a2.v1;Glyma.04G243000.Wm82.a2.v1;Glyma.06G050100.Wm82.a2.v1;Glyma.06G114300.Wm82.a2.v1;Glyma.06G120300.Wm82.a2.v1;Glyma.07G186000.Wm82.a2.v1;Glyma.07G197200.Wm82.a2.v1;Glyma.07G235400.Wm82.…	K00128+K00128+K01969+K01968+K01640+K00167+K05605+K00826+K00166+K00826+K00128+K00166+K00826+K01968+K01640+K01640+K00626+K00020+K00827+K05605+K14085+K07513+K00020+K00128+K00020+K01968+K14085+K09699+K00128+K00827+K01640+K07513+K00253
Alanine, aspartate and glutamate metabolism	ko00250	18	153	1601	18469	Glyma.02G072200.Wm82.a2.v1;Glyma.04G007300.Wm82.a2.v1;Glyma.04G080700.Wm82.a2.v1;Glyma.04G236900.Wm82.a2.v1;Glyma.05G136100.Wm82.a2.v1;Glyma.06G082400.Wm82.a2.v1;Glyma.06G275700.Wm82.a2.v1;Glyma.07G045900.Wm82.a2.v1;Glyma.07G104500.Wm82.a2.v1;Glyma.08G091400.Wm82.a2.v1;Glyma.08G140200.Wm82.a2.v1;Glyma.09G173200.Wm82.a2.v1;Glyma.11G170300.Wm82.a2.v1;Glyma.11G171400.Wm82.a2.v1;Glyma.16G153400.Wm82.…	K00261+K00764+K14454+K00264+K01580+K14454+K14455+K00814+K01915+K01580+K00827+K01915+K01953+K01953+K00261+K01953+K00830+K00827
Inositol phosphate metabolism	ko00562	20	272	1601	18469	Glyma.01G200500.Wm82.a2.v1;Glyma.03G015400.Wm82.a2.v1;Glyma.03G186300.Wm82.a2.v1;Glyma.05G070400.Wm82.a2.v1;Glyma.05G224500.Wm82.a2.v1;Glyma.06G024000.Wm82.a2.v1;Glyma.07G013900.Wm82.a2.v1;Glyma.08G004300.Wm82.a2.v1;Glyma.08G138200.Wm82.a2.v1;Glyma.08G199300.Wm82.a2.v1;Glyma.11G041600.Wm82.a2.v1;Glyma.11G230100.Wm82.a2.v1;Glyma.13G067500.Wm82.a2.v1;Glyma.14G077900.Wm82.a2.v1;Glyma.16G081200.Wm82.…	K24221+K01803+K00889+K24221+K00469+K18081+K00469+K18081+K01858+K00469+K24221+K05857+K01099+K01099+K01114+K18081+K24221+K05857+K18081+K05857
Zeatin biosynthesis	ko00908	17	128	1601	18469	Glycine_max_newGene_1427;Glycine_max_newGene_2042;Glycine_max_newGene_2622;Glyma.03G187700.Wm82.a2.v1;Glyma.04G208700.Wm82.a2.v1;Glyma.08G244700.Wm82.a2.v1;Glyma.09G063900.Wm82.a2.v1;Glyma.09G225400.Wm82.a2.v1;Glyma.10G062600.Wm82.a2.v1;Glyma.11G225600.Wm82.a2.v1;Glyma.13G056600.Wm82.a2.v1;Glyma.14G099000.Wm82.a2.v1;Glyma.17G017400.Wm82.a2.v1;Glyma.19G187000.Wm82.a2.v1;Glyma.19G187100.Wm82.a2.v1;…	K00279+K00279+K13493+K13496+K13496+K23452+K00279+K00279+K13496+K13493+K23452+K00279+K10760+K13496+K13496+K13496+K13496
Ubiquitin mediated proteolysis	ko04120	37	490	1601	18469	Glyma.02G020000.Wm82.a2.v1;Glyma.02G034200.Wm82.a2.v1;Glyma.02G102900.Wm82.a2.v1;Glyma.02G195900.Wm82.a2.v1;Glyma.02G242900.Wm82.a2.v1;Glyma.02G250700.Wm82.a2.v1;Glyma.03G202600.Wm82.a2.v1;Glyma.04G104200.Wm82.a2.v1;Glyma.05G194400.Wm82.a2.v1;Glyma.06G046400.Wm82.a2.v1;Glyma.06G074300.Wm82.a2.v1;Glyma.06G105200.Wm82.a2.v1;Glyma.06G120600.Wm82.a2.v1;Glyma.06G151200.Wm82.a2.v1;Glyma.06G183800.Wm82.…	K10573+K10260+K10260+K10260+K10260+K10615+K10260+K10570+K10615+K10570+K10144+K10570+K03875+K10260+K10260+K10615+K10144+K10260+K10615+K06689+K10260+K10144+K10581+K03875+K08770+K08770+K10260+K10581+K10260+K10143+K10615+K03875+K10614+K10260+K10260+K10615+K10260
Carotenoid biosynthesis	ko00906	22	118	1601	18469	Glyma.01G153300.Wm82.a2.v1;Glyma.01G186200.Wm82.a2.v1;Glyma.02G104200.Wm82.a2.v1;Glyma.02G104300.Wm82.a2.v1;Glyma.02G104500.Wm82.a2.v1;Glyma.02G143300.Wm82.a2.v1;Glyma.02G283400.Wm82.a2.v1;Glyma.03G128900.Wm82.a2.v1;Glyma.03G222600.Wm82.a2.v1;Glyma.03G222700.Wm82.a2.v1;Glyma.04G003300.Wm82.a2.v1;Glyma.07G215500.Wm82.a2.v1;Glyma.08G096200.Wm82.a2.v1;Glyma.08G176300.Wm82.a2.v1;Glyma.09G218600.Wm82.…	K09843+K09838+K14595+K14595+K14595+K17911+K02291+K06443+K09841+K09841+K09841+K14595+K09840+K09840+K09843+K09841+K09840+K09843+K09838+K09841+K09841+K15746
SNARE interactions in vesicular transport	ko04130	3	103	1601	18469	Glyma.02G195300.Wm82.a2.v1;Glyma.02G195400.Wm82.a2.v1;Glyma.13G102300.Wm82.a2.v1	K08486+K08486+K08507
Glycerophospholipid metabolism	ko00564	24	300	1601	18469	Glyma.01G205900.Wm82.a2.v1;Glyma.02G128800.Wm82.a2.v1;Glyma.02G190000.Wm82.a2.v1;Glyma.02G249300.Wm82.a2.v1;Glyma.03G008300.Wm82.a2.v1;Glyma.03G130900.Wm82.a2.v1;Glyma.03G133800.Wm82.a2.v1;Glyma.03G221300.Wm82.a2.v1;Glyma.06G039200.Wm82.a2.v1;Glyma.06G068600.Wm82.a2.v1;Glyma.10G221200.Wm82.a2.v1;Glyma.10G268300.Wm82.a2.v1;Glyma.13G215800.Wm82.a2.v1;Glyma.14G028300.Wm82.a2.v1;Glyma.14G067200.Wm82.…	K16818+K00993+K14674+K13508+K13508+K14674+K00006+K13508+K15728+K01115+K14156+K08730+K16818+K13508+K13508+K13513+K18696+K01114+K18696+K13513+K18696+K14674+K00006+K14156
Pentose and glucuronate interconversions	ko00040	41	486	1601	18469	Glycine_max_newGene_3182;Glyma.01G045100.Wm82.a2.v1;Glyma.01G137700.Wm82.a2.v1;Glyma.01G212100.Wm82.a2.v1;Glyma.02G016600.Wm82.a2.v1;Glyma.02G086900.Wm82.a2.v1;Glyma.02G105600.Wm82.a2.v1;Glyma.03G029400.Wm82.a2.v1;Glyma.03G066600.Wm82.a2.v1;Glyma.03G066800.Wm82.a2.v1;Glyma.03G070100.Wm82.a2.v1;Glyma.03G174500.Wm82.a2.v1;Glyma.04G216100.Wm82.a2.v1;Glyma.05G002500.Wm82.a2.v1;Glyma.05G022600.Wm82.a2…	K12447+K01213+K01051+K00002+K01051+K01051+K01213+K01051+K00002+K00002+K00002+K01184+K01051+K16190+K00012+K01783+K01728+K01051+K01184+K01051+K01805+K01213+K01051+K01184+K01051+K01184+K01184+K00002+K16190+K01051+K01184+K01184+K01184+K01051+K00002+K01051+K01213+K01184+K01051+K01051+K01184
2-Oxocarboxylic acid metabolism	ko01210	15	157	1601	18469	Glyma.01G036000.Wm82.a2.v1;Glyma.03G005700.Wm82.a2.v1;Glyma.04G049200.Wm82.a2.v1;Glyma.04G080700.Wm82.a2.v1;Glyma.06G050100.Wm82.a2.v1;Glyma.06G082400.Wm82.a2.v1;Glyma.06G275700.Wm82.a2.v1;Glyma.07G045900.Wm82.a2.v1;Glyma.07G186000.Wm82.a2.v1;Glyma.11G197300.Wm82.a2.v1;Glyma.11G197400.Wm82.a2.v1;Glyma.12G098900.Wm82.a2.v1;Glyma.13G051600.Wm82.a2.v1;Glyma.20G065100.Wm82.a2.v1;Glyma.20G199600.Wm82.…	K11820+K01649+K00826+K14454+K00826+K14454+K14455+K00814+K00826+K12153+K12153+K01681+K12153+K12153+K01703
Proteasome	ko03050	3	148	1601	18469	Glyma.12G072000.Wm82.a2.v1;Glyma.13G328500.Wm82.a2.v1;Glyma.U020900.Wm82.a2.v1	K02725+K02725+K02725
Starch and sucrose metabolism	ko00500	99	816	1601	18469	Glyma.01G031900.Wm82.a2.v1;Glyma.02G033500.Wm82.a2.v1;Glyma.02G086200.Wm82.a2.v1;Glyma.02G240400.Wm82.a2.v1;Glyma.02G284200.Wm82.a2.v1;Glyma.03G216300.Wm82.a2.v1;Glyma.04G103600.Wm82.a2.v1;Glyma.05G068000.Wm82.a2.v1;Glyma.05G173400.Wm82.a2.v1;Glyma.06G104800.Wm82.a2.v1;Glyma.06G184200.Wm82.a2.v1;Glyma.06G263100.Wm82.a2.v1;Glyma.06G264200.Wm82.a2.v1;Glyma.06G265400.Wm82.a2.v1;Glyma.06G310000.Wm82.…	K16055+K16055+K16055+K00695+K00695+K00695+K01087+K01177+K01179+K01087+K16055+K01188+K00695+K00695+K00695+K01087+K01210+K19891+K00695+K13679+K00695+K16055+K19893+K01188+K19891+K01087+K16055+K00695+K00696+K19892+K00695+K00695+K00695+K01177+K01193+K01177+K01177+K01176+K19891+K01188+K01188+K01176+K01193+K19891+K00975+K01188+K01188+K01188+K01176+K19891+K01176+K00695+K00695+K01210+K16055+K19893+K01177+…
Fatty acid biosynthesis	ko00061	6	115	1601	18469	Glyma.03G221400.Wm82.a2.v1;Glyma.06G168000.Wm82.a2.v1;Glyma.11G122500.Wm82.a2.v1;Glyma.11G254100.Wm82.a2.v1;Glyma.13G079900.Wm82.a2.v1;Glyma.19G218300.Wm82.a2.v1	K01897+K10781+K01897+K01897+K01897+K01897
Folate biosynthesis	ko00790	6	86	1601	18469	Glyma.08G177300.Wm82.a2.v1;Glyma.13G332600.Wm82.a2.v1;Glyma.15G041600.Wm82.a2.v1;Glyma.15G055700.Wm82.a2.v1;Glyma.16G034300.Wm82.a2.v1;Glyma.20G154700.Wm82.a2.v1	K14652+K14652+K14652+K14652+K01633+K15631
Nucleotide excision repair	ko03420	5	232	1601	18469	Glyma.02G023900.Wm82.a2.v1;Glyma.04G104200.Wm82.a2.v1;Glyma.05G243000.Wm82.a2.v1;Glyma.06G046400.Wm82.a2.v1;Glyma.06G105200.Wm82.a2.v1	K07466+K10570+K02202+K10570+K10570
Pyrimidine metabolism	ko00240	5	211	1601	18469	Glyma.01G070300.Wm82.a2.v1;Glyma.02G278600.Wm82.a2.v1;Glyma.07G182100.Wm82.a2.v1;Glyma.07G253600.Wm82.a2.v1;Glyma.14G036000.Wm82.a2.v1	K00876+K01464+K01431+K01510+K01464
RNA polymerase	ko03020	2	118	1601	18469	Glyma.09G272100.Wm82.a2.v1;Glyma.10G228100.Wm82.a2.v1	K03021+K03021
Basal transcription factors	ko03022	7	151	1601	18469	Glyma.05G243000.Wm82.a2.v1;Glyma.07G097900.Wm82.a2.v1;Glyma.08G060300.Wm82.a2.v1;Glyma.09G180100.Wm82.a2.v1;Glyma.13G254300.Wm82.a2.v1;Glyma.15G088100.Wm82.a2.v1;Glyma.16G169000.Wm82.a2.v1	K02202+K03122+K03122+K03122+K03122+K03120+K03131
Autophagy - other	ko04136	5	96	1601	18469	Glyma.01G210200.Wm82.a2.v1;Glyma.04G215500.Wm82.a2.v1;Glyma.09G003900.Wm82.a2.v1;Glyma.15G108200.Wm82.a2.v1;Glyma.19G027400.Wm82.a2.v1	K08341+K08269+K08341+K08341+K17908
Spliceosome	ko03040	46	755	1601	18469	Glyma.01G040900.Wm82.a2.v1;Glyma.02G010900.Wm82.a2.v1;Glyma.02G066200.Wm82.a2.v1;Glyma.02G080200.Wm82.a2.v1;Glyma.02G115200.Wm82.a2.v1;Glyma.03G047800.Wm82.a2.v1;Glyma.03G220800.Wm82.a2.v1;Glyma.04G217400.Wm82.a2.v1;Glyma.04G229600.Wm82.a2.v1;Glyma.05G186700.Wm82.a2.v1;Glyma.06G148400.Wm82.a2.v1;Glyma.06G163700.Wm82.a2.v1;Glyma.07G238000.Wm82.a2.v1;Glyma.08G011300.Wm82.a2.v1;Glyma.08G082400.Wm82.…	K12813+K12835+K12900+K12900+K12835+K12874+K12835+K12900+K12741+K12900+K12900+K12900+K12835+K12835+K12835+K11094+K12842+K12835+K12891+K12835+K12835+K11094+K03283+K03283+K03283+K03283+K12818+K12835+K12842+K12900+K12835+K12900+K12900+K03283+K12835+K12818+K12835+K12900+K03283+K03283+K03283+K12835+K12900+K12836+K12835+K12900
Photosynthesis	ko00195	11	179	1601	18469	Glyma.01G153500.Wm82.a2.v1;Glyma.02G061100.Wm82.a2.v1;Glyma.04G215800.Wm82.a2.v1;Glyma.06G150300.Wm82.a2.v1;Glyma.08G074200.Wm82.a2.v1;Glyma.09G087700.Wm82.a2.v1;Glyma.10G278900.Wm82.a2.v1;Glyma.11G181100.Wm82.a2.v1;Glyma.12G089200.Wm82.a2.v1;Glyma.16G143600.Wm82.a2.v1;Glyma.20G110800.Wm82.a2.v1	K02706+K02716+K02701+K02701+K02634+K02698+K02639+K14332+K02639+K02716+K02639
Aminoacyl-tRNA biosynthesis	ko00970	12	222	1601	18469	Glyma.01G127200.Wm82.a2.v1;Glyma.03G044500.Wm82.a2.v1;Glyma.03G044900.Wm82.a2.v1;Glyma.03G045600.Wm82.a2.v1;Glyma.03G147700.Wm82.a2.v1;Glyma.03G147900.Wm82.a2.v1;Glyma.04G029900.Wm82.a2.v1;Glyma.05G199000.Wm82.a2.v1;Glyma.11G032100.Wm82.a2.v1;Glyma.12G030300.Wm82.a2.v1;Glyma.19G151100.Wm82.a2.v1;Glyma.19G151300.Wm82.a2.v1	K01870+K01870+K01870+K01870+K01870+K01870+K02433+K02433+K02433+K01870+K01870+K01870
Amino sugar and nucleotide sugar metabolism	ko00520	38	435	1601	18469	Glycine_max_newGene_3182;Glyma.01G160100.Wm82.a2.v1;Glyma.02G007400.Wm82.a2.v1;Glyma.02G042500.Wm82.a2.v1;Glyma.03G130300.Wm82.a2.v1;Glyma.03G247000.Wm82.a2.v1;Glyma.05G002500.Wm82.a2.v1;Glyma.05G022600.Wm82.a2.v1;Glyma.05G152300.Wm82.a2.v1;Glyma.05G217100.Wm82.a2.v1;Glyma.05G222000.Wm82.a2.v1;Glyma.06G205600.Wm82.a2.v1;Glyma.07G031900.Wm82.a2.v1;Glyma.08G023100.Wm82.a2.v1;Glyma.08G109100.Wm82.a2…	K12447+K20547+K20547+K20547+K01097+K10046+K16190+K00012+K08679+K01784+K18677+K13379+K00326+K01784+K08679+K00326+K15920+K01183+K13379+K15920+K01183+K00975+K08678+K01183+K16190+K01183+K01183+K15920+K01183+K20547+K01183+K08678+K01183+K01183+K20547+K20547+K15920+K01183
Lysine degradation	ko00310	11	134	1601	18469	Glyma.01G031500.Wm82.a2.v1;Glyma.01G202700.Wm82.a2.v1;Glyma.02G034000.Wm82.a2.v1;Glyma.06G114300.Wm82.a2.v1;Glyma.07G268500.Wm82.a2.v1;Glyma.09G070300.Wm82.a2.v1;Glyma.13G115500.Wm82.a2.v1;Glyma.15G034400.Wm82.a2.v1;Glyma.15G178400.Wm82.a2.v1;Glyma.17G044300.Wm82.a2.v1;Glyma.18G137300.Wm82.a2.v1	K00128+K11420+K00128+K00128+K00626+K14085+K14157+K00128+K14085+K14157+K00128
Glutathione metabolism	ko00480	36	266	1601	18469	Glyma.01G106000.Wm82.a2.v1;Glyma.01G164700.Wm82.a2.v1;Glyma.01G219500.Wm82.a2.v1;Glyma.02G024800.Wm82.a2.v1;Glyma.02G187200.Wm82.a2.v1;Glyma.02G283900.Wm82.a2.v1;Glyma.04G107500.Wm82.a2.v1;Glyma.05G161400.Wm82.a2.v1;Glyma.05G161500.Wm82.a2.v1;Glyma.05G161600.Wm82.a2.v1;Glyma.05G240100.Wm82.a2.v1;Glyma.06G114400.Wm82.a2.v1;Glyma.06G193500.Wm82.a2.v1;Glyma.07G139700.Wm82.a2.v1;Glyma.07G139800.Wm82.…	K00799+K00434+K00432+K00799+K00799+K00799+K00799+K00799+K00799+K00799+K00432+K00434+K00799+K00799+K00799+K00799+K00799+K00799+K00799+K00799+K00799+K00799+K00799+K00799+K00432+K00799+K01255+K00799+K00799+K00799+K00799+K00799+K00799+K00797+K00799+K00799
Base excision repair	ko03410	2	134	1601	18469	Glyma.12G088300.Wm82.a2.v1;Glyma.20G117800.Wm82.a2.v1	K10798+K10773
Pantothenate and CoA biosynthesis	ko00770	12	133	1601	18469	Glyma.01G031500.Wm82.a2.v1;Glyma.02G034000.Wm82.a2.v1;Glyma.02G278600.Wm82.a2.v1;Glyma.04G049200.Wm82.a2.v1;Glyma.06G050100.Wm82.a2.v1;Glyma.06G114300.Wm82.a2.v1;Glyma.07G182100.Wm82.a2.v1;Glyma.07G186000.Wm82.a2.v1;Glyma.14G036000.Wm82.a2.v1;Glyma.15G034400.Wm82.a2.v1;Glyma.18G116300.Wm82.a2.v1;Glyma.18G137300.Wm82.a2.v1	K00128+K00128+K01464+K00826+K00826+K00128+K01431+K00826+K01464+K00128+K17839+K00128
beta-Alanine metabolism	ko00410	21	127	1601	18469	Glyma.01G031500.Wm82.a2.v1;Glyma.02G018800.Wm82.a2.v1;Glyma.02G034000.Wm82.a2.v1;Glyma.02G278600.Wm82.a2.v1;Glyma.03G056400.Wm82.a2.v1;Glyma.03G230000.Wm82.a2.v1;Glyma.05G136100.Wm82.a2.v1;Glyma.05G180100.Wm82.a2.v1;Glyma.06G114300.Wm82.a2.v1;Glyma.07G182100.Wm82.a2.v1;Glyma.08G091400.Wm82.a2.v1;Glyma.08G307800.Wm82.a2.v1;Glyma.09G070300.Wm82.a2.v1;Glyma.09G227500.Wm82.a2.v1;Glyma.10G090700.Wm82.…	K00128+K13366+K00128+K01464+K00232+K05605+K01580+K00232+K00128+K01431+K01580+K05605+K14085+K13366+K13366+K01464+K00128+K14085+K17839+K00128+K00232
Ubiquinone and other terpenoid-quinone biosynthesis	ko00130	13	156	1601	18469	Glyma.04G082300.Wm82.a2.v1;Glyma.04G082500.Wm82.a2.v1;Glyma.05G139300.Wm82.a2.v1;Glyma.06G235500.Wm82.a2.v1;Glyma.06G283400.Wm82.a2.v1;Glyma.08G094600.Wm82.a2.v1;Glyma.10G295300.Wm82.a2.v1;Glyma.11G194500.Wm82.a2.v1;Glyma.11G210300.Wm82.a2.v1;Glyma.12G014200.Wm82.a2.v1;Glyma.12G122700.Wm82.a2.v1;Glyma.14G030400.Wm82.a2.v1;Glyma.20G245100.Wm82.a2.v1	K09834+K09834+K14759+K00815+K18534+K14759+K09833+K01904+K09833+K05928+K23095+K00457+K09833
Fatty acid metabolism	ko01212	17	171	1601	18469	Glyma.02G273300.Wm82.a2.v1;Glyma.03G056400.Wm82.a2.v1;Glyma.03G221400.Wm82.a2.v1;Glyma.05G180100.Wm82.a2.v1;Glyma.06G168000.Wm82.a2.v1;Glyma.07G246300.Wm82.a2.v1;Glyma.07G268500.Wm82.a2.v1;Glyma.08G279700.Wm82.a2.v1;Glyma.09G111900.Wm82.a2.v1;Glyma.09G191700.Wm82.a2.v1;Glyma.10G124700.Wm82.a2.v1;Glyma.11G122500.Wm82.a2.v1;Glyma.11G254100.Wm82.a2.v1;Glyma.13G079900.Wm82.a2.v1;Glyma.18G202800.Wm82.…	K10258+K00232+K01897+K00232+K10781+K10527+K00626+K10703+K10256+K10527+K07513+K01897+K01897+K01897+K00232+K01897+K07513
Brassinosteroid biosynthesis	ko00905	3	43	1601	18469	Glyma.02G256800.Wm82.a2.v1;Glyma.11G228900.Wm82.a2.v1;Glyma.16G008600.Wm82.a2.v1	K09588+K09588+K20623
Plant hormone signal transduction	ko04075	175	1652	1601	18469	Glycine_max_newGene_1451;Glycine_max_newGene_3017;Glyma.01G076900.Wm82.a2.v1;Glyma.01G078200.Wm82.a2.v1;Glyma.01G086700.Wm82.a2.v1;Glyma.01G114000.Wm82.a2.v1;Glyma.01G133500.Wm82.a2.v1;Glyma.01G137500.Wm82.a2.v1;Glyma.01G161600.Wm82.a2.v1;Glyma.01G183700.Wm82.a2.v1;Glyma.01G190600.Wm82.a2.v1;Glyma.01G204400.Wm82.a2.v1;Glyma.01G206400.Wm82.a2.v1;Glyma.02G098800.Wm82.a2.v1;Glyma.02G100400.Wm82.a2.v…	K13416+K14493+K12126+K14488+K14491+K13946+K16189+K14488+K14510+K14491+K14487+K13464+K13416+K14491+K13416+K14487+K14491+K14484+K16189+K14491+K13415+K14488+K14491+K13946+K14493+K14487+K13415+K14489+K14432+K13415+K14484+K14515+K13415+K14492+K13415+K14488+K13415+K13415+K14487+K13464+K14488+K13422+K13416+K14488+K14496+K13416+K14488+K13415+K13416+K14487+K14488+K14493+K13415+K14506+K13416+K14491+K14491+…
Tropane, piperidine and pyridine alkaloid biosynthesis	ko00960	10	116	1601	18469	Glyma.04G080700.Wm82.a2.v1;Glyma.06G082400.Wm82.a2.v1;Glyma.06G235500.Wm82.a2.v1;Glyma.06G275700.Wm82.a2.v1;Glyma.11G238300.Wm82.a2.v1;Glyma.12G059100.Wm82.a2.v1;Glyma.12G059200.Wm82.a2.v1;Glyma.12G059300.Wm82.a2.v1;Glyma.18G035100.Wm82.a2.v1;Glyma.18G186800.Wm82.a2.v1	K14454+K14454+K00815+K14455+K15849+K08081+K08081+K08081+K08081+K08081
Tryptophan metabolism	ko00380	14	172	1601	18469	Glyma.01G031500.Wm82.a2.v1;Glyma.01G036000.Wm82.a2.v1;Glyma.02G034000.Wm82.a2.v1;Glyma.04G017500.Wm82.a2.v1;Glyma.06G114300.Wm82.a2.v1;Glyma.07G268500.Wm82.a2.v1;Glyma.09G070300.Wm82.a2.v1;Glyma.09G094000.Wm82.a2.v1;Glyma.14G223500.Wm82.a2.v1;Glyma.15G034400.Wm82.a2.v1;Glyma.15G178400.Wm82.a2.v1;Glyma.16G135300.Wm82.a2.v1;Glyma.18G137300.Wm82.a2.v1;Glyma.19G206200.Wm82.a2.v1	K00128+K11820+K00128+K03781+K00128+K00626+K14085+K11816+K03781+K00128+K14085+K01426+K00128+K11816
Glycosphingolipid biosynthesis - ganglio series	ko00604	6	108	1601	18469	Glyma.07G010400.Wm82.a2.v1;Glyma.08G193500.Wm82.a2.v1;Glyma.09G062900.Wm82.a2.v1;Glyma.11G147900.Wm82.a2.v1;Glyma.15G023800.Wm82.a2.v1;Glyma.19G159600.Wm82.a2.v1	K12309+K12309+K12309+K12309+K12309+K12309
Protein processing in endoplasmic reticulum	ko04141	32	712	1601	18469	Glyma.02G272500.Wm82.a2.v1;Glyma.02G272600.Wm82.a2.v1;Glyma.03G219000.Wm82.a2.v1;Glyma.04G007800.Wm82.a2.v1;Glyma.04G034500.Wm82.a2.v1;Glyma.04G108500.Wm82.a2.v1;Glyma.06G034500.Wm82.a2.v1;Glyma.06G293400.Wm82.a2.v1;Glyma.06G317800.Wm82.a2.v1;Glyma.07G196000.Wm82.a2.v1;Glyma.08G230000.Wm82.a2.v1;Glyma.09G165300.Wm82.a2.v1;Glyma.12G032800.Wm82.a2.v1;Glyma.12G112000.Wm82.a2.v1;Glyma.12G192600.Wm82.…	K13993+K13993+K10661+K14016+K10666+K13993+K10666+K10666+K13989+K10666+K13993+K13993+K06689+K10666+K14009+K03283+K03283+K03283+K03283+K10666+K10666+K13993+K04079+K03283+K07953+K13993+K13993+K03283+K03283+K03283+K04079+K10661
Flavonoid biosynthesis	ko00941	35	186	1601	18469	Glyma.01G004200.Wm82.a2.v1;Glyma.01G091400.Wm82.a2.v1;Glyma.01G187700.Wm82.a2.v1;Glyma.01G228700.Wm82.a2.v1;Glyma.02G130400.Wm82.a2.v1;Glyma.02G158700.Wm82.a2.v1;Glyma.02G307300.Wm82.a2.v1;Glyma.03G057100.Wm82.a2.v1;Glyma.03G256600.Wm82.a2.v1;Glyma.05G147000.Wm82.a2.v1;Glyma.06G097300.Wm82.a2.v1;Glyma.08G109200.Wm82.a2.v1;Glyma.08G109300.Wm82.a2.v1;Glyma.08G109400.Wm82.a2.v1;Glyma.08G109500.Wm82.…	K00588+K00660+K00588+K00660+K00660+K13082+K08243+K05277+K08695+K00588+K13065+K00660+K00660+K00660+K00660+K00660+K00660+K00660+K00660+K00660+K13065+K13065+K01859+K22845+K22845+K00660+K13065+K00588+K08243+K01859+K13065+K13065+K00475+K05277+K09754
Glycosphingolipid biosynthesis - globo and isoglobo series	ko00603	2	46	1601	18469	Glyma.11G243600.Wm82.a2.v1;Glyma.16G209800.Wm82.a2.v1	K07407+K07407
Selenocompound metabolism	ko00450	4	60	1601	18469	Glyma.10G172700.Wm82.a2.v1;Glyma.10G242600.Wm82.a2.v1;Glyma.19G086500.Wm82.a2.v1;Glyma.20G151500.Wm82.a2.v1	K01761+K13811+K00384+K13811
Mismatch repair	ko03430	1	151	1601	18469	Glyma.02G023900.Wm82.a2.v1	K07466
Histidine metabolism	ko00340	8	75	1601	18469	Glyma.01G031500.Wm82.a2.v1;Glyma.02G034000.Wm82.a2.v1;Glyma.06G114300.Wm82.a2.v1;Glyma.09G070300.Wm82.a2.v1;Glyma.15G034400.Wm82.a2.v1;Glyma.15G178400.Wm82.a2.v1;Glyma.18G137300.Wm82.a2.v1;Glyma.18G172600.Wm82.a2.v1	K00128+K00128+K00128+K14085+K00128+K14085+K00128+K14152
Purine metabolism	ko00230	12	320	1601	18469	Glyma.01G229200.Wm82.a2.v1;Glyma.03G055900.Wm82.a2.v1;Glyma.04G007300.Wm82.a2.v1;Glyma.04G045000.Wm82.a2.v1;Glyma.07G253600.Wm82.a2.v1;Glyma.10G242600.Wm82.a2.v1;Glyma.13G206500.Wm82.a2.v1;Glyma.13G340300.Wm82.a2.v1;Glyma.15G034000.Wm82.a2.v1;Glyma.15G156900.Wm82.a2.v1;Glyma.20G151500.Wm82.a2.v1;Glyma.U032500.Wm82.a2.v1	K00951+K01490+K00764+K00759+K01510+K13811+K01488+K00106+K00106+K02083+K13811+K00365
Glyoxylate and dicarboxylate metabolism	ko00630	26	247	1601	18469	Glyma.01G208000.Wm82.a2.v1;Glyma.04G017500.Wm82.a2.v1;Glyma.05G141300.Wm82.a2.v1;Glyma.06G292100.Wm82.a2.v1;Glyma.06G303200.Wm82.a2.v1;Glyma.07G104500.Wm82.a2.v1;Glyma.07G183900.Wm82.a2.v1;Glyma.07G184000.Wm82.a2.v1;Glyma.07G242100.Wm82.a2.v1;Glyma.07G268500.Wm82.a2.v1;Glyma.08G096600.Wm82.a2.v1;Glyma.08G274400.Wm82.a2.v1;Glyma.09G110700.Wm82.a2.v1;Glyma.09G138100.Wm82.a2.v1;Glyma.09G173200.Wm82.…	K01433+K03781+K11517+K22133+K01637+K01915+K22133+K22133+K01913+K00626+K11517+K00600+K22133+K22133+K01915+K11517+K22133+K01681+K01637+K00122+K03781+K01913+K01638+K01455+K00830+K00122
Limonene and pinene degradation	ko00903	5	27	1601	18469	Glyma.01G031500.Wm82.a2.v1;Glyma.02G034000.Wm82.a2.v1;Glyma.06G114300.Wm82.a2.v1;Glyma.15G034400.Wm82.a2.v1;Glyma.18G137300.Wm82.a2.v1	K00128+K00128+K00128+K00128+K00128
Phagosome	ko04145	3	206	1601	18469	Glyma.04G018600.Wm82.a2.v1;Glyma.05G207500.Wm82.a2.v1;Glyma.08G014200.Wm82.a2.v1	K07374+K07375+K07375
C5-Branched dibasic acid metabolism	ko00660	1	22	1601	18469	Glyma.20G199600.Wm82.a2.v1	K01703
RNA degradation	ko03018	20	350	1601	18469	Glyma.02G068200.Wm82.a2.v1;Glyma.02G211000.Wm82.a2.v1;Glyma.02G239100.Wm82.a2.v1;Glyma.03G261400.Wm82.a2.v1;Glyma.05G224900.Wm82.a2.v1;Glyma.07G269500.Wm82.a2.v1;Glyma.08G031700.Wm82.a2.v1;Glyma.08G199800.Wm82.a2.v1;Glyma.09G153900.Wm82.a2.v1;Glyma.11G180500.Wm82.a2.v1;Glyma.11G183400.Wm82.a2.v1;Glyma.12G089100.Wm82.a2.v1;Glyma.12G093100.Wm82.a2.v1;Glyma.12G187400.Wm82.a2.v1;Glyma.13G256400.Wm82.…	K01689+K00850+K04077+K04077+K00850+K00850+K00850+K00850+K01689+K12581+K12580+K12580+K12581+K12581+K18681+K04077+K01689+K10643+K01689+K00850
Peroxisome	ko04146	40	265	1601	18469	Glyma.02G052300.Wm82.a2.v1;Glyma.02G278300.Wm82.a2.v1;Glyma.03G056400.Wm82.a2.v1;Glyma.03G221400.Wm82.a2.v1;Glyma.03G238800.Wm82.a2.v1;Glyma.03G238900.Wm82.a2.v1;Glyma.04G017500.Wm82.a2.v1;Glyma.05G008300.Wm82.a2.v1;Glyma.05G141300.Wm82.a2.v1;Glyma.05G180100.Wm82.a2.v1;Glyma.07G235400.Wm82.a2.v1;Glyma.07G235500.Wm82.a2.v1;Glyma.08G038300.Wm82.a2.v1;Glyma.08G096600.Wm82.a2.v1;Glyma.10G124700.Wm82.…	K08726+K01640+K00232+K01897+K11147+K11147+K03781+K03426+K11517+K00232+K01640+K01640+K13348+K11517+K07513+K11517+K01897+K13356+K01897+K08726+K13348+K01897+K13348+K13348+K13356+K00106+K03781+K00106+K08726+K08726+K00830+K00232+K08726+K01897+K08726+K08726+K00477+K01640+K07513+K13347
Benzoxazinoid biosynthesis	ko00402	4	32	1601	18469	Glyma.08G351800.Wm82.a2.v1;Glyma.11G134300.Wm82.a2.v1;Glyma.15G257300.Wm82.a2.v1;Glyma.18G164100.Wm82.a2.v1	K13229+K13227+K13229+K13229
Betalain biosynthesis	ko00965	1	78	1601	18469	Glyma.02G107300.Wm82.a2.v1	K15777
Glucosinolate biosynthesis	ko00966	9	24	1601	18469	Glyma.01G036000.Wm82.a2.v1;Glyma.04G049200.Wm82.a2.v1;Glyma.06G050100.Wm82.a2.v1;Glyma.07G186000.Wm82.a2.v1;Glyma.11G197300.Wm82.a2.v1;Glyma.11G197400.Wm82.a2.v1;Glyma.13G051600.Wm82.a2.v1;Glyma.20G065100.Wm82.a2.v1;Glyma.20G199600.Wm82.a2.v1	K11820+K00826+K00826+K00826+K12153+K12153+K12153+K12153+K01703
Arginine and proline metabolism	ko00330	26	193	1601	18469	Glyma.01G031500.Wm82.a2.v1;Glyma.01G071300.Wm82.a2.v1;Glyma.01G099800.Wm82.a2.v1;Glyma.02G018800.Wm82.a2.v1;Glyma.02G034000.Wm82.a2.v1;Glyma.02G128000.Wm82.a2.v1;Glyma.03G069400.Wm82.a2.v1;Glyma.03G129100.Wm82.a2.v1;Glyma.04G080700.Wm82.a2.v1;Glyma.06G007500.Wm82.a2.v1;Glyma.06G082400.Wm82.a2.v1;Glyma.06G114300.Wm82.a2.v1;Glyma.06G275700.Wm82.a2.v1;Glyma.08G255800.Wm82.a2.v1;Glyma.09G070300.Wm82.…	K00128+K01611+K12657+K13366+K00128+K01611+K12657+K00286+K14454+K01583+K14454+K00128+K14455+K01611+K14085+K13366+K13366+K00128+K14085+K01426+K17839+K00797+K00128+K12657+K01611+K00318
Synthesis and degradation of ketone bodies	ko00072	5	22	1601	18469	Glyma.02G278300.Wm82.a2.v1;Glyma.07G235400.Wm82.a2.v1;Glyma.07G235500.Wm82.a2.v1;Glyma.07G268500.Wm82.a2.v1;Glyma.20G042200.Wm82.a2.v1	K01640+K01640+K01640+K00626+K01640
Flavone and flavonol biosynthesis	ko00944	5	57	1601	18469	Glyma.08G249500.Wm82.a2.v1;Glyma.13G056100.Wm82.a2.v1;Glyma.18G268200.Wm82.a2.v1;Glyma.18G268300.Wm82.a2.v1;Glyma.19G030500.Wm82.a2.v1	K13264+K13264+K13264+K13264+K13264
Glycolysis / Gluconeogenesis	ko00010	46	414	1601	18469	Glyma.01G031500.Wm82.a2.v1;Glyma.01G097400.Wm82.a2.v1;Glyma.01G210400.Wm82.a2.v1;Glyma.01G212100.Wm82.a2.v1;Glyma.02G034000.Wm82.a2.v1;Glyma.02G068200.Wm82.a2.v1;Glyma.02G202500.Wm82.a2.v1;Glyma.02G211000.Wm82.a2.v1;Glyma.03G015400.Wm82.a2.v1;Glyma.03G066600.Wm82.a2.v1;Glyma.03G066800.Wm82.a2.v1;Glyma.03G070100.Wm82.a2.v1;Glyma.04G089700.Wm82.a2.v1;Glyma.05G224900.Wm82.a2.v1;Glyma.06G114300.Wm82.…	K00128+K01610+K00016+K00002+K00128+K01689+K00131+K00850+K01803+K00002+K00002+K00002+K01610+K00850+K00128+K01913+K01006+K00850+K00850+K03841+K00850+K14085+K01689+K03841+K00002+K01623+K01623+K00134+K01623+K01568+K18857+K18857+K00927+K00128+K01568+K14085+K01689+K01913+K00002+K00128+K01785+K01785+K01689+K01792+K00850+K03841
Arachidonic acid metabolism	ko00590	15	89	1601	18469	Glyma.01G219500.Wm82.a2.v1;Glyma.02G052300.Wm82.a2.v1;Glyma.02G190000.Wm82.a2.v1;Glyma.03G130900.Wm82.a2.v1;Glyma.05G240100.Wm82.a2.v1;Glyma.09G137600.Wm82.a2.v1;Glyma.11G024100.Wm82.a2.v1;Glyma.12G113800.Wm82.a2.v1;Glyma.16G132500.Wm82.a2.v1;Glyma.16G182600.Wm82.a2.v1;Glyma.17G028200.Wm82.a2.v1;Glyma.19G132900.Wm82.a2.v1;Glyma.19G211900.Wm82.a2.v1;Glyma.19G231800.Wm82.a2.v1;Glyma.19G231900.Wm82.…	K00432+K08726+K14674+K14674+K00432+K07425+K00432+K08726+K08726+K07425+K08726+K14674+K08726+K08726+K08726
Linoleic acid metabolism	ko00591	15	69	1601	18469	Glyma.02G190000.Wm82.a2.v1;Glyma.03G130900.Wm82.a2.v1;Glyma.07G034800.Wm82.a2.v1;Glyma.07G034900.Wm82.a2.v1;Glyma.07G039900.Wm82.a2.v1;Glyma.08G189200.Wm82.a2.v1;Glyma.08G189600.Wm82.a2.v1;Glyma.10G249100.Wm82.a2.v1;Glyma.13G030300.Wm82.a2.v1;Glyma.13G239000.Wm82.a2.v1;Glyma.13G347700.Wm82.a2.v1;Glyma.13G347800.Wm82.a2.v1;Glyma.15G026400.Wm82.a2.v1;Glyma.19G132900.Wm82.a2.v1;Glyma.U039300.Wm82.a2…	K14674+K14674+K15718+K15718+K00454+K15718+K15718+K15718+K00454+K00454+K15718+K15718+K15718+K14674+K15718
Nicotinate and nicotinamide metabolism	ko00760	3	94	1601	18469	Glyma.05G008300.Wm82.a2.v1;Glyma.11G054700.Wm82.a2.v1;Glyma.14G154600.Wm82.a2.v1	K03426+K00763+K00858
Photosynthesis - antenna proteins	ko00196	31	40	1601	18469	Glyma.02G064700.Wm82.a2.v1;Glyma.02G080800.Wm82.a2.v1;Glyma.02G305400.Wm82.a2.v1;Glyma.02G309500.Wm82.a2.v1;Glyma.03G060300.Wm82.a2.v1;Glyma.04G038700.Wm82.a2.v1;Glyma.04G167900.Wm82.a2.v1;Glyma.05G119000.Wm82.a2.v1;Glyma.05G128000.Wm82.a2.v1;Glyma.06G194900.Wm82.a2.v1;Glyma.07G047600.Wm82.a2.v1;Glyma.08G074000.Wm82.a2.v1;Glyma.08G082900.Wm82.a2.v1;Glyma.08G180000.Wm82.a2.v1;Glyma.09G154700.Wm82.…	K08907+K08912+K08913+K08909+K08915+K08911+K08910+K08917+K08912+K08910+K08908+K08917+K08912+K08917+K08916+K08916+K08915+K08914+K08914+K08909+K08913+K08917+K08908+K08907+K08912+K08912+K08912+K08912+K08916+K08908+K08916
Endocytosis	ko04144	31	637	1601	18469	Glyma.01G030400.Wm82.a2.v1;Glyma.01G229000.Wm82.a2.v1;Glyma.02G035200.Wm82.a2.v1;Glyma.02G176000.Wm82.a2.v1;Glyma.03G186300.Wm82.a2.v1;Glyma.06G068600.Wm82.a2.v1;Glyma.08G114700.Wm82.a2.v1;Glyma.08G260500.Wm82.a2.v1;Glyma.10G092700.Wm82.a2.v1;Glyma.10G295200.Wm82.a2.v1;Glyma.11G082700.Wm82.a2.v1;Glyma.11G106900.Wm82.a2.v1;Glyma.12G063200.Wm82.a2.v1;Glyma.13G032600.Wm82.a2.v1;Glyma.13G033000.Wm82.…	K11866+K07937+K07904+K07904+K00889+K01115+K12486+K19476+K07904+K23612+K19476+K19366+K12471+K03283+K03283+K03283+K03283+K07904+K19476+K12472+K12472+K12471+K19476+K19476+K07904+K03283+K03283+K03283+K03283+K19476+K19476
Butanoate metabolism	ko00650	9	71	1601	18469	Glyma.02G278300.Wm82.a2.v1;Glyma.05G136100.Wm82.a2.v1;Glyma.07G235400.Wm82.a2.v1;Glyma.07G235500.Wm82.a2.v1;Glyma.07G242100.Wm82.a2.v1;Glyma.07G268500.Wm82.a2.v1;Glyma.08G091400.Wm82.a2.v1;Glyma.17G031800.Wm82.a2.v1;Glyma.20G042200.Wm82.a2.v1	K01640+K01580+K01640+K01640+K01913+K00626+K01580+K01913+K01640
ABC transporters	ko02010	50	254	1601	18469	Glyma.01G056100.Wm82.a2.v1;Glyma.02G008000.Wm82.a2.v1;Glyma.02G124700.Wm82.a2.v1;Glyma.02G298500.Wm82.a2.v1;Glyma.03G101000.Wm82.a2.v1;Glyma.03G135400.Wm82.a2.v1;Glyma.03G168000.Wm82.a2.v1;Glyma.03G175300.Wm82.a2.v1;Glyma.05G137800.Wm82.a2.v1;Glyma.05G192700.Wm82.a2.v1;Glyma.06G191300.Wm82.a2.v1;Glyma.06G191400.Wm82.a2.v1;Glyma.07G015800.Wm82.a2.v1;Glyma.07G121900.Wm82.a2.v1;Glyma.07G233900.Wm82.…	K05658+K05658+K05658+K05666+K05665+K05681+K08712+K05681+K05658+K05681+K05643+K05643+K08712+K05665+K08712+K05681+K05681+K05681+K05681+K05681+K05681+K05658+K05658+K05665+K05665+K05658+K05666+K05681+K05681+K05666+K05681+K05658+K05666+K05658+K05658+K05658+K08712+K05666+K08712+K08712+K05658+K05681+K08712+K08712+K05658+K05666+K05666+K05681+K05658+K05681
Circadian rhythm - plant	ko04712	47	275	1601	18469	Glyma.01G076900.Wm82.a2.v1;Glyma.01G091400.Wm82.a2.v1;Glyma.01G228700.Wm82.a2.v1;Glyma.02G108600.Wm82.a2.v1;Glyma.02G130400.Wm82.a2.v1;Glyma.02G152900.Wm82.a2.v1;Glyma.03G177300.Wm82.a2.v1;Glyma.03G261800.Wm82.a2.v1;Glyma.04G058900.Wm82.a2.v1;Glyma.04G168300.Wm82.a2.v1;Glyma.05G025900.Wm82.a2.v1;Glyma.05G233700.Wm82.a2.v1;Glyma.06G194800.Wm82.a2.v1;Glyma.07G048500.Wm82.a2.v1;Glyma.07G049400.Wm82.…	K12126+K00660+K00660+K16222+K00660+K12135+K12133+K12133+K12135+K16222+K16222+K12135+K16222+K12133+K12130+K12135+K16222+K00660+K00660+K00660+K00660+K00660+K00660+K00660+K00660+K00660+K12135+K12133+K12130+K16222+K12133+K00660+K16222+K12135+K12133+K10143+K12133+K12133+K12135+K16222+K12133+K12133+K12135+K12133+K16222+K16221+K12126
Galactose metabolism	ko00052	29	314	1601	18469	Glycine_max_newGene_3182;Glyma.02G211000.Wm82.a2.v1;Glyma.03G137900.Wm82.a2.v1;Glyma.05G217100.Wm82.a2.v1;Glyma.05G224900.Wm82.a2.v1;Glyma.07G010400.Wm82.a2.v1;Glyma.07G269500.Wm82.a2.v1;Glyma.08G023100.Wm82.a2.v1;Glyma.08G031700.Wm82.a2.v1;Glyma.08G193500.Wm82.a2.v1;Glyma.08G199800.Wm82.a2.v1;Glyma.09G062900.Wm82.a2.v1;Glyma.09G231500.Wm82.a2.v1;Glyma.10G145300.Wm82.a2.v1;Glyma.11G147900.Wm82.a2…	K12447+K00850+K06617+K01784+K00850+K12309+K00850+K01784+K00850+K12309+K00850+K12309+K01193+K18819+K12309+K07407+K01193+K01193+K06617+K12309+K01193+K07407+K06617+K01193+K01785+K01785+K12309+K18819+K00850
Biosynthesis of various secondary metabolites - part 2	ko00998	1	5	1601	18469	Glyma.16G103900.Wm82.a2.v1	K21568
Caffeine metabolism	ko00232	3	5	1601	18469	Glyma.13G340300.Wm82.a2.v1;Glyma.15G034000.Wm82.a2.v1;Glyma.U032500.Wm82.a2.v1	K00106+K00106+K00365
Carbon fixation in photosynthetic organisms	ko00710	24	202	1601	18469	Glyma.01G008500.Wm82.a2.v1;Glyma.01G097400.Wm82.a2.v1;Glyma.03G015400.Wm82.a2.v1;Glyma.04G080700.Wm82.a2.v1;Glyma.04G086300.Wm82.a2.v1;Glyma.04G089700.Wm82.a2.v1;Glyma.05G025300.Wm82.a2.v1;Glyma.05G227400.Wm82.a2.v1;Glyma.06G082400.Wm82.a2.v1;Glyma.06G087800.Wm82.a2.v1;Glyma.06G275700.Wm82.a2.v1;Glyma.07G045900.Wm82.a2.v1;Glyma.07G253700.Wm82.a2.v1;Glyma.08G182300.Wm82.a2.v1;Glyma.09G210900.Wm82.…	K00029+K01610+K01803+K14454+K00029+K01610+K01783+K00029+K14454+K00029+K14455+K00814+K01006+K03841+K00855+K03841+K01623+K01623+K01595+K00134+K01623+K00927+K01595+K03841
Phenylalanine, tyrosine and tryptophan biosynthesis	ko00400	11	139	1601	18469	Glyma.02G267500.Wm82.a2.v1;Glyma.04G080700.Wm82.a2.v1;Glyma.06G082400.Wm82.a2.v1;Glyma.06G235500.Wm82.a2.v1;Glyma.06G275700.Wm82.a2.v1;Glyma.08G241000.Wm82.a2.v1;Glyma.10G054900.Wm82.a2.v1;Glyma.11G003500.Wm82.a2.v1;Glyma.11G238300.Wm82.a2.v1;Glyma.13G059400.Wm82.a2.v1;Glyma.13G142000.Wm82.a2.v1	K13832+K14454+K14454+K00815+K14455+K01850+K01657+K01696+K15849+K01850+K01657
Phosphonate and phosphinate metabolism	ko00440	1	15	1601	18469	Glyma.02G128800.Wm82.a2.v1	K00993
Pyruvate metabolism	ko00620	24	259	1601	18469	Glyma.01G008500.Wm82.a2.v1;Glyma.01G031500.Wm82.a2.v1;Glyma.01G097400.Wm82.a2.v1;Glyma.01G210400.Wm82.a2.v1;Glyma.02G034000.Wm82.a2.v1;Glyma.03G005700.Wm82.a2.v1;Glyma.04G086300.Wm82.a2.v1;Glyma.04G089700.Wm82.a2.v1;Glyma.05G227400.Wm82.a2.v1;Glyma.06G087800.Wm82.a2.v1;Glyma.06G114300.Wm82.a2.v1;Glyma.07G242100.Wm82.a2.v1;Glyma.07G253700.Wm82.a2.v1;Glyma.07G268500.Wm82.a2.v1;Glyma.09G070300.Wm82.…	K00029+K00128+K01610+K00016+K00128+K01649+K00029+K01610+K00029+K00029+K00128+K01913+K01006+K00626+K14085+K01595+K01069+K00128+K14085+K01913+K01638+K01595+K00128+K01759
Plant-pathogen interaction	ko04626	193	1726	1601	18469	Glycine_max_newGene_1451;Glycine_max_newGene_75;Glyma.01G010500.Wm82.a2.v1;Glyma.01G185600.Wm82.a2.v1;Glyma.01G206400.Wm82.a2.v1;Glyma.01G224800.Wm82.a2.v1;Glyma.02G000400.Wm82.a2.v1;Glyma.02G001500.Wm82.a2.v1;Glyma.02G002100.Wm82.a2.v1;Glyma.02G006300.Wm82.a2.v1;Glyma.02G100300.Wm82.a2.v1;Glyma.02G100400.Wm82.a2.v1;Glyma.02G183300.Wm82.a2.v1;Glyma.02G232600.Wm82.a2.v1;Glyma.02G263900.Wm82.a2.v1;…	K13416+K13447+K13457+K13448+K13416+K13459+K13429+K15397+K13448+K13433+K13430+K13416+K13430+K13424+K13436+K13429+K13429+K13424+K18878+K13448+K13447+K13448+K15397+K18878+K13425+K15397+K18878+K18875+K13448+K13448+K13435+K13473+K13425+K18835+K18875+K13414+K13447+K16225+K18878+K13416+K13448+K13424+K13416+K13425+K13459+K18835+K18878+K18875+K13424+K13416+K18834+K13420+K20600+K13459+K13436+K13416+K02183+…
Carbon metabolism	ko01200	66	726	1601	18469	Glyma.01G008500.Wm82.a2.v1;Glyma.01G097400.Wm82.a2.v1;Glyma.02G041900.Wm82.a2.v1;Glyma.02G057400.Wm82.a2.v1;Glyma.02G068200.Wm82.a2.v1;Glyma.02G072200.Wm82.a2.v1;Glyma.02G120200.Wm82.a2.v1;Glyma.02G202500.Wm82.a2.v1;Glyma.02G211000.Wm82.a2.v1;Glyma.03G015400.Wm82.a2.v1;Glyma.03G056400.Wm82.a2.v1;Glyma.03G230000.Wm82.a2.v1;Glyma.04G017500.Wm82.a2.v1;Glyma.04G080700.Wm82.a2.v1;Glyma.04G086300.Wm82.…	K00029+K01610+K00831+K00234+K01689+K00261+K01057+K00131+K00850+K01803+K00232+K05605+K03781+K14454+K00029+K01610+K01783+K11517+K00232+K00850+K00029+K14454+K00029+K14455+K01637+K00814+K00640+K01913+K01006+K00626+K00850+K00850+K11517+K03841+K00850+K00600+K05605+K01689+K00855+K11517+K03841+K01623+K01623+K01595+K00134+K01623+K01681+K01637+K00122+K00927+K03781+K00261+K01689+K01913+K01638+K01455+K01595+…
Riboflavin metabolism	ko00740	7	76	1601	18469	Glyma.01G202000.Wm82.a2.v1;Glyma.05G247800.Wm82.a2.v1;Glyma.08G093600.Wm82.a2.v1;Glyma.08G177300.Wm82.a2.v1;Glyma.13G332600.Wm82.a2.v1;Glyma.15G041600.Wm82.a2.v1;Glyma.15G055700.Wm82.a2.v1	K22912+K14379+K14379+K14652+K14652+K14652+K14652
Cutin, suberine and wax biosynthesis	ko00073	25	104	1601	18469	Glyma.03G101800.Wm82.a2.v1;Glyma.03G160100.Wm82.a2.v1;Glyma.03G160200.Wm82.a2.v1;Glyma.03G249900.Wm82.a2.v1;Glyma.05G003200.Wm82.a2.v1;Glyma.07G000300.Wm82.a2.v1;Glyma.07G083300.Wm82.a2.v1;Glyma.07G121500.Wm82.a2.v1;Glyma.09G123800.Wm82.a2.v1;Glyma.09G196400.Wm82.a2.v1;Glyma.10G184600.Wm82.a2.v1;Glyma.10G184700.Wm82.a2.v1;Glyma.11G100100.Wm82.a2.v1;Glyma.11G175900.Wm82.a2.v1;Glyma.11G185000.Wm82.…	K15404+K13407+K13407+K17991+K15405+K15406+K20495+K15404+K17991+K15406+K20769+K20769+K15402+K15401+K13356+K15404+K13356+K15400+K15401+K15400+K15404+K15400+K13407+K20769+K20769
Monobactam biosynthesis	ko00261	2	21	1601	18469	Glyma.10G242600.Wm82.a2.v1;Glyma.20G151500.Wm82.a2.v1	K13811+K13811
Fatty acid degradation	ko00071	27	150	1601	18469	Glyma.01G031500.Wm82.a2.v1;Glyma.02G034000.Wm82.a2.v1;Glyma.03G056400.Wm82.a2.v1;Glyma.03G221400.Wm82.a2.v1;Glyma.05G180100.Wm82.a2.v1;Glyma.06G114300.Wm82.a2.v1;Glyma.07G083300.Wm82.a2.v1;Glyma.07G246300.Wm82.a2.v1;Glyma.07G268500.Wm82.a2.v1;Glyma.09G070300.Wm82.a2.v1;Glyma.09G137600.Wm82.a2.v1;Glyma.09G191700.Wm82.a2.v1;Glyma.10G124700.Wm82.a2.v1;Glyma.11G122500.Wm82.a2.v1;Glyma.11G175900.Wm82.…	K00128+K00128+K00232+K01897+K00232+K00128+K20495+K10527+K00626+K14085+K07425+K10527+K07513+K01897+K15401+K01897+K01897+K18857+K18857+K15401+K00128+K14085+K07425+K00128+K00232+K01897+K07513
Phenylpropanoid biosynthesis	ko00940	70	609	1601	18469	Glyma.01G004200.Wm82.a2.v1;Glyma.01G169200.Wm82.a2.v1;Glyma.01G187700.Wm82.a2.v1;Glyma.02G127300.Wm82.a2.v1;Glyma.02G233800.Wm82.a2.v1;Glyma.02G234200.Wm82.a2.v1;Glyma.02G249600.Wm82.a2.v1;Glyma.02G309300.Wm82.a2.v1;Glyma.03G068100.Wm82.a2.v1;Glyma.03G181600.Wm82.a2.v1;Glyma.03G181700.Wm82.a2.v1;Glyma.04G220600.Wm82.a2.v1;Glyma.05G103600.Wm82.a2.v1;Glyma.05G124800.Wm82.a2.v1;Glyma.05G124900.Wm82.…	K00588+K09755+K00588+K00430+K00430+K00430+K09753+K10775+K09753+K10775+K10775+K00430+K00430+K22395+K22395+K22395+K00588+K13065+K13066+K00430+K12356+K01188+K00430+K01188+K22395+K00430+K09753+K13065+K13065+K23260+K00430+K00430+K22395+K12355+K09753+K13066+K13066+K00430+K23260+K13065+K00588+K01188+K01188+K00430+K01904+K01188+K01188+K01188+K00430+K00430+K01188+K09753+K00430+K00430+K00430+K00430+K22395+…
Oxidative phosphorylation	ko00190	10	331	1601	18469	Glyma.02G057400.Wm82.a2.v1;Glyma.03G262600.Wm82.a2.v1;Glyma.07G048300.Wm82.a2.v1;Glyma.07G236000.Wm82.a2.v1;Glyma.08G143500.Wm82.a2.v1;Glyma.13G065400.Wm82.a2.v1;Glyma.13G097900.Wm82.a2.v1;Glyma.17G037400.Wm82.a2.v1;Glyma.17G061800.Wm82.a2.v1;Glyma.19G019200.Wm82.a2.v1	K00234+K01535+K01507+K03884+K03884+K01535+K01535+K03884+K01535+K01535
Nitrogen metabolism	ko00910	13	88	1601	18469	Glyma.02G035000.Wm82.a2.v1;Glyma.02G072200.Wm82.a2.v1;Glyma.02G213700.Wm82.a2.v1;Glyma.04G236900.Wm82.a2.v1;Glyma.06G182700.Wm82.a2.v1;Glyma.07G104500.Wm82.a2.v1;Glyma.08G286700.Wm82.a2.v1;Glyma.09G173200.Wm82.a2.v1;Glyma.13G146100.Wm82.a2.v1;Glyma.13G324400.Wm82.a2.v1;Glyma.14G165000.Wm82.a2.v1;Glyma.16G153400.Wm82.a2.v1;Glyma.17G161900.Wm82.a2.v1	K01673+K00261+K01673+K00264+K01673+K01915+K01673+K01915+K01674+K01674+K10534+K00261+K01455
Fructose and mannose metabolism	ko00051	16	217	1601	18469	Glyma.02G211000.Wm82.a2.v1;Glyma.03G015400.Wm82.a2.v1;Glyma.03G226000.Wm82.a2.v1;Glyma.05G224900.Wm82.a2.v1;Glyma.06G030500.Wm82.a2.v1;Glyma.07G269500.Wm82.a2.v1;Glyma.08G031700.Wm82.a2.v1;Glyma.08G115700.Wm82.a2.v1;Glyma.08G182300.Wm82.a2.v1;Glyma.08G199800.Wm82.a2.v1;Glyma.10G225400.Wm82.a2.v1;Glyma.11G111100.Wm82.a2.v1;Glyma.11G111400.Wm82.a2.v1;Glyma.12G037400.Wm82.a2.v1;Glyma.20G070100.Wm82.…	K00850+K01803+K19355+K00850+K19355+K00850+K00850+K01805+K03841+K00850+K03841+K01623+K01623+K01623+K00850+K03841
Phenylalanine metabolism	ko00360	12	149	1601	18469	Glyma.02G309300.Wm82.a2.v1;Glyma.03G046200.Wm82.a2.v1;Glyma.03G181600.Wm82.a2.v1;Glyma.03G181700.Wm82.a2.v1;Glyma.04G080700.Wm82.a2.v1;Glyma.06G082400.Wm82.a2.v1;Glyma.06G235500.Wm82.a2.v1;Glyma.06G275700.Wm82.a2.v1;Glyma.11G238300.Wm82.a2.v1;Glyma.14G030400.Wm82.a2.v1;Glyma.16G135300.Wm82.a2.v1;Glyma.18G207400.Wm82.a2.v1	K10775+K07253+K10775+K10775+K14454+K14454+K00815+K14455+K15849+K00457+K01426+K07253
RNA transport	ko03013	20	503	1601	18469	Glycine_max_newGene_1633;Glyma.01G222600.Wm82.a2.v1;Glyma.02G090800.Wm82.a2.v1;Glyma.03G179300.Wm82.a2.v1;Glyma.04G191500.Wm82.a2.v1;Glyma.05G044200.Wm82.a2.v1;Glyma.05G206200.Wm82.a2.v1;Glyma.06G302800.Wm82.a2.v1;Glyma.07G081500.Wm82.a2.v1;Glyma.08G013100.Wm82.a2.v1;Glyma.08G316700.Wm82.a2.v1;Glyma.10G142700.Wm82.a2.v1;Glyma.10G212900.Wm82.a2.v1;Glyma.10G229400.Wm82.a2.v1;Glyma.12G063900.Wm82.a2…	K03245+K03239+K03262+K14297+K03262+K03262+K03239+K03113+K14324+K03239+K03113+K03260+K03231+K03231+K14292+K03113+K14292+K03113+K03260+K03231
mRNA surveillance pathway	ko03015	8	324	1601	18469	Glycine_max_newGene_499;Glyma.04G104300.Wm82.a2.v1;Glyma.06G105500.Wm82.a2.v1;Glyma.06G322100.Wm82.a2.v1;Glyma.07G081500.Wm82.a2.v1;Glyma.13G238000.Wm82.a2.v1;Glyma.15G075400.Wm82.a2.v1;Glyma.16G216100.Wm82.a2.v1	K14376+K14399+K14399+K11584+K14324+K14409+K14409+K03265
Phosphatidylinositol signaling system	ko04070	17	243	1601	18469	Glyma.03G186300.Wm82.a2.v1;Glyma.06G024000.Wm82.a2.v1;Glyma.07G229500.Wm82.a2.v1;Glyma.08G004300.Wm82.a2.v1;Glyma.09G236800.Wm82.a2.v1;Glyma.10G161900.Wm82.a2.v1;Glyma.11G230100.Wm82.a2.v1;Glyma.13G067500.Wm82.a2.v1;Glyma.14G077900.Wm82.a2.v1;Glyma.14G082400.Wm82.a2.v1;Glyma.16G203800.Wm82.a2.v1;Glyma.17G034900.Wm82.a2.v1;Glyma.17G235600.Wm82.a2.v1;Glyma.17G258400.Wm82.a2.v1;Glyma.18G027100.Wm82.…	K00889+K18081+K02183+K18081+K02183+K02183+K05857+K01099+K01099+K02183+K18081+K02183+K05857+K18081+K05857+K02183+K02183
Ribosome biogenesis in eukaryotes	ko03008	5	319	1601	18469	Glyma.09G138600.Wm82.a2.v1;Glyma.10G235700.Wm82.a2.v1;Glyma.16G162400.Wm82.a2.v1;Glyma.16G162500.Wm82.a2.v1;Glyma.16G177900.Wm82.a2.v1	K11883+K11883+K14548+K14548+K11883
Thiamine metabolism	ko00730	8	88	1601	18469	Glyma.07G252600.Wm82.a2.v1;Glyma.08G277000.Wm82.a2.v1;Glyma.12G135000.Wm82.a2.v1;Glyma.16G156200.Wm82.a2.v1;Glyma.17G021800.Wm82.a2.v1;Glyma.17G066500.Wm82.a2.v1;Glyma.18G148700.Wm82.a2.v1;Glyma.19G210300.Wm82.a2.v1	K01662+K01662+K03146+K22911+K01662+K01662+K01662+K00949
N-Glycan biosynthesis	ko00510	2	153	1601	18469	Glyma.01G171800.Wm82.a2.v1;Glyma.13G370200.Wm82.a2.v1	K07252+K03844
alpha-Linolenic acid metabolism	ko00592	28	145	1601	18469	Glyma.01G205900.Wm82.a2.v1;Glyma.02G190000.Wm82.a2.v1;Glyma.03G056400.Wm82.a2.v1;Glyma.03G130900.Wm82.a2.v1;Glyma.04G035000.Wm82.a2.v1;Glyma.05G180100.Wm82.a2.v1;Glyma.07G039900.Wm82.a2.v1;Glyma.07G246300.Wm82.a2.v1;Glyma.09G191700.Wm82.a2.v1;Glyma.10G124700.Wm82.a2.v1;Glyma.13G030300.Wm82.a2.v1;Glyma.13G109800.Wm82.a2.v1;Glyma.13G186200.Wm82.a2.v1;Glyma.13G215800.Wm82.a2.v1;Glyma.13G239000.Wm82.…	K16818+K14674+K00232+K14674+K01723+K00232+K00454+K10527+K10527+K07513+K00454+K05894+K05894+K16818+K00454+K18857+K18857+K05894+K05894+K05894+K05894+K08241+K00232+K10529+K10529+K05894+K14674+K07513
Protein export	ko03060	4	145	1601	18469	Glycine_max_newGene_1533;Glyma.07G076600.Wm82.a2.v1;Glyma.13G253400.Wm82.a2.v1;Glyma.15G061500.Wm82.a2.v1	K03070+K03110+K03100+K03100
Cysteine and methionine metabolism	ko00270	43	314	1601	18469	Glyma.01G071300.Wm82.a2.v1;Glyma.01G210400.Wm82.a2.v1;Glyma.01G244200.Wm82.a2.v1;Glyma.02G041900.Wm82.a2.v1;Glyma.02G128000.Wm82.a2.v1;Glyma.02G268000.Wm82.a2.v1;Glyma.02G268200.Wm82.a2.v1;Glyma.04G049200.Wm82.a2.v1;Glyma.04G080700.Wm82.a2.v1;Glyma.05G211700.Wm82.a2.v1;Glyma.06G050100.Wm82.a2.v1;Glyma.06G082400.Wm82.a2.v1;Glyma.06G235500.Wm82.a2.v1;Glyma.06G275700.Wm82.a2.v1;Glyma.07G058800.Wm82.…	K01611+K00016+K00899+K00831+K01611+K05933+K05933+K00826+K14454+K20772+K00826+K14454+K00815+K14455+K00640+K20772+K00826+K05933+K20772+K00827+K01611+K00547+K20772+K00789+K01761+K08967+K00899+K20772+K05933+K05933+K05933+K05933+K20772+K00789+K00640+K00797+K00827+K01611+K00899+K00547+K08967+K08967+K01738
Citrate cycle (TCA cycle)	ko00020	5	136	1601	18469	Glyma.01G097400.Wm82.a2.v1;Glyma.02G057400.Wm82.a2.v1;Glyma.03G228900.Wm82.a2.v1;Glyma.04G089700.Wm82.a2.v1;Glyma.12G098900.Wm82.a2.v1	K01610+K00234+K01648+K01610+K01681
Homologous recombination	ko03440	12	263	1601	18469	Glyma.01G217600.Wm82.a2.v1;Glyma.01G217700.Wm82.a2.v1;Glyma.02G023900.Wm82.a2.v1;Glyma.05G204600.Wm82.a2.v1;Glyma.05G204800.Wm82.a2.v1;Glyma.09G195500.Wm82.a2.v1;Glyma.10G060800.Wm82.a2.v1;Glyma.10G061000.Wm82.a2.v1;Glyma.10G061800.Wm82.a2.v1;Glyma.11G025600.Wm82.a2.v1;Glyma.14G025100.Wm82.a2.v1;Glyma.17G258500.Wm82.a2.v1	K12173+K12173+K07466+K12173+K12173+K10683+K12173+K12173+K12173+K12173+K10875+K12173
Ether lipid metabolism	ko00565	6	84	1601	18469	Glyma.02G128800.Wm82.a2.v1;Glyma.02G190000.Wm82.a2.v1;Glyma.03G130900.Wm82.a2.v1;Glyma.06G068600.Wm82.a2.v1;Glyma.16G081200.Wm82.a2.v1;Glyma.19G132900.Wm82.a2.v1	K00993+K14674+K14674+K01115+K01114+K14674
Sesquiterpenoid and triterpenoid biosynthesis	ko00909	15	78	1601	18469	Glycine_max_newGene_2040;Glyma.01G179400.Wm82.a2.v1;Glyma.07G187700.Wm82.a2.v1;Glyma.08G063700.Wm82.a2.v1;Glyma.11G062500.Wm82.a2.v1;Glyma.11G062600.Wm82.a2.v1;Glyma.12G138100.Wm82.a2.v1;Glyma.12G138600.Wm82.a2.v1;Glyma.12G138800.Wm82.a2.v1;Glyma.13G321100.Wm82.a2.v1;Glyma.15G061800.Wm82.a2.v1;Glyma.15G065600.Wm82.a2.v1;Glyma.15G101800.Wm82.a2.v1;Glyma.20G192700.Wm82.a2.v1;Glyma.U032900.Wm82.a2.v1	K15813+K15472+K14175+K00511+K15472+K15472+K15803+K15803+K15803+K14173+K00511+K15813+K15813+K20659+K15803
Glycerolipid metabolism	ko00561	48	350	1601	18469	Glyma.01G031500.Wm82.a2.v1;Glyma.01G212100.Wm82.a2.v1;Glyma.02G034000.Wm82.a2.v1;Glyma.02G190000.Wm82.a2.v1;Glyma.02G244900.Wm82.a2.v1;Glyma.02G249300.Wm82.a2.v1;Glyma.03G008300.Wm82.a2.v1;Glyma.03G066600.Wm82.a2.v1;Glyma.03G066800.Wm82.a2.v1;Glyma.03G070100.Wm82.a2.v1;Glyma.03G130900.Wm82.a2.v1;Glyma.03G221300.Wm82.a2.v1;Glyma.03G252700.Wm82.a2.v1;Glyma.03G252800.Wm82.a2.v1;Glyma.04G022900.Wm82.…	K00128+K00002+K00128+K14674+K00679+K13508+K13508+K00002+K00002+K00002+K14674+K13508+K00679+K00679+K00679+K01054+K00679+K01054+K00679+K15728+K01054+K00128+K01054+K00679+K14085+K00002+K00679+K07407+K00679+K13508+K13508+K13513+K00679+K00679+K00128+K14085+K00679+K00679+K07407+K00679+K00002+K13513+K00679+K00679+K00128+K14674+K00679+K00679
Ribosome	ko03010	2	806	1601	18469	Glyma.18G050600.Wm82.a2.v1;Glyma.19G194400.Wm82.a2.v1	K02866+K02952
Steroid biosynthesis	ko00100	8	79	1601	18469	Glyma.02G190000.Wm82.a2.v1;Glyma.03G130900.Wm82.a2.v1;Glyma.07G089400.Wm82.a2.v1;Glyma.08G063700.Wm82.a2.v1;Glyma.09G187400.Wm82.a2.v1;Glyma.13G003000.Wm82.a2.v1;Glyma.15G061800.Wm82.a2.v1;Glyma.19G132900.Wm82.a2.v1	K14674+K14674+K01052+K00511+K01052+K01052+K00511+K14674
Diterpenoid biosynthesis	ko00904	16	108	1601	18469	Glyma.03G085000.Wm82.a2.v1;Glyma.03G113200.Wm82.a2.v1;Glyma.06G072600.Wm82.a2.v1;Glyma.11G172500.Wm82.a2.v1;Glyma.11G180800.Wm82.a2.v1;Glyma.12G092600.Wm82.a2.v1;Glyma.12G092800.Wm82.a2.v1;Glyma.13G218200.Wm82.a2.v1;Glyma.13G259400.Wm82.a2.v1;Glyma.13G361700.Wm82.a2.v1;Glyma.15G211300.Wm82.a2.v1;Glyma.15G248400.Wm82.a2.v1;Glyma.16G089700.Wm82.a2.v1;Glyma.16G089900.Wm82.a2.v1;Glyma.17G205300.Wm82.…	K17961+K13070+K04124+K04125+K13070+K13070+K13070+K04125+K04125+K04124+K13070+K04125+K17961+K17961+K04124+K04125
Indole alkaloid biosynthesis	ko00901	3	15	1601	18469	Glyma.03G130200.Wm82.a2.v1;Glyma.08G269600.Wm82.a2.v1;Glyma.16G091100.Wm82.a2.v1	K01757+K01757+K01757
Taurine and hypotaurine metabolism	ko00430	2	15	1601	18469	Glyma.05G136100.Wm82.a2.v1;Glyma.08G091400.Wm82.a2.v1	K01580+K01580
Arginine biosynthesis	ko00220	8	97	1601	18469	Glyma.02G072200.Wm82.a2.v1;Glyma.04G080700.Wm82.a2.v1;Glyma.06G082400.Wm82.a2.v1;Glyma.06G275700.Wm82.a2.v1;Glyma.07G045900.Wm82.a2.v1;Glyma.07G104500.Wm82.a2.v1;Glyma.09G173200.Wm82.a2.v1;Glyma.16G153400.Wm82.a2.v1	K00261+K14454+K14454+K14455+K00814+K01915+K01915+K00261
Sulfur metabolism	ko00920	7	80	1601	18469	Glyma.07G058800.Wm82.a2.v1;Glyma.07G261500.Wm82.a2.v1;Glyma.10G242600.Wm82.a2.v1;Glyma.18G002800.Wm82.a2.v1;Glyma.18G080000.Wm82.a2.v1;Glyma.20G151500.Wm82.a2.v1;Glyma.20G228900.Wm82.a2.v1	K00640+K05907+K13811+K17285+K00640+K13811+K01738
Monoterpenoid biosynthesis	ko00902	5	29	1601	18469	Glyma.01G021000.Wm82.a2.v1;Glyma.03G021200.Wm82.a2.v1;Glyma.18G222900.Wm82.a2.v1;Glyma.18G223000.Wm82.a2.v1;Glyma.18G223100.Wm82.a2.v1	K23232+K23810+K23810+K23810+K23810
MAPK signaling pathway - plant	ko04016	130	919	1601	18469	Glycine_max_newGene_1451;Glycine_max_newGene_75;Glyma.01G160100.Wm82.a2.v1;Glyma.01G161600.Wm82.a2.v1;Glyma.01G206400.Wm82.a2.v1;Glyma.01G219000.Wm82.a2.v1;Glyma.02G007400.Wm82.a2.v1;Glyma.02G042500.Wm82.a2.v1;Glyma.02G100400.Wm82.a2.v1;Glyma.02G228300.Wm82.a2.v1;Glyma.02G232600.Wm82.a2.v1;Glyma.03G001500.Wm82.a2.v1;Glyma.03G042700.Wm82.a2.v1;Glyma.03G088800.Wm82.a2.v1;Glyma.03G236300.Wm82.a2.v1;…	K13416+K13447+K20547+K14510+K13416+K17686+K20547+K20547+K13416+K20716+K13424+K20728+K13424+K20714+K13447+K03781+K13425+K14515+K20718+K13425+K13414+K13447+K13422+K20772+K13416+K14496+K13424+K13416+K13425+K13424+K13416+K13420+K20772+K20600+K13416+K02183+K13414+K13422+K20772+K13416+K13413+K16224+K20728+K13424+K13416+K13420+K13416+K13422+K13424+K20604+K02183+K20772+K13424+K14516+K13447+K02183+K14516+…
Isoflavonoid biosynthesis	ko00943	23	114	1601	18469	Glyma.01G239500.Wm82.a2.v1;Glyma.01G239600.Wm82.a2.v1;Glyma.03G143700.Wm82.a2.v1;Glyma.08G249500.Wm82.a2.v1;Glyma.09G048700.Wm82.a2.v1;Glyma.09G048900.Wm82.a2.v1;Glyma.09G049200.Wm82.a2.v1;Glyma.09G049300.Wm82.a2.v1;Glyma.09G094400.Wm82.a2.v1;Glyma.09G094600.Wm82.a2.v1;Glyma.09G269500.Wm82.a2.v1;Glyma.11G051800.Wm82.a2.v1;Glyma.13G056100.Wm82.a2.v1;Glyma.13G173400.Wm82.a2.v1;Glyma.13G173500.Wm82.…	K13258+K13258+K13261+K13264+K13260+K13260+K13260+K13260+K13262+K13262+K13265+K13260+K13264+K13257+K13257+K13260+K13265+K13265+K13262+K13262+K13264+K13264+K13264
Fatty acid elongation	ko00062	10	89	1601	18469	Glyma.02G001500.Wm82.a2.v1;Glyma.02G273300.Wm82.a2.v1;Glyma.03G260300.Wm82.a2.v1;Glyma.04G149300.Wm82.a2.v1;Glyma.08G279700.Wm82.a2.v1;Glyma.10G001800.Wm82.a2.v1;Glyma.10G274400.Wm82.a2.v1;Glyma.15G042500.Wm82.a2.v1;Glyma.20G115500.Wm82.a2.v1;Glyma.20G210900.Wm82.a2.v1	K15397+K10258+K15397+K15397+K10703+K15397+K15397+K15397+K15397+K15397
Ascorbate and aldarate metabolism	ko00053	19	179	1601	18469	Glycine_max_newGene_3182;Glyma.01G031500.Wm82.a2.v1;Glyma.01G164700.Wm82.a2.v1;Glyma.02G034000.Wm82.a2.v1;Glyma.03G247000.Wm82.a2.v1;Glyma.05G002500.Wm82.a2.v1;Glyma.05G022600.Wm82.a2.v1;Glyma.05G224500.Wm82.a2.v1;Glyma.06G114300.Wm82.a2.v1;Glyma.06G114400.Wm82.a2.v1;Glyma.07G013900.Wm82.a2.v1;Glyma.08G199300.Wm82.a2.v1;Glyma.09G070300.Wm82.a2.v1;Glyma.13G101100.Wm82.a2.v1;Glyma.15G034400.Wm82.a2…	K12447+K00128+K00434+K00128+K10046+K16190+K00012+K00469+K00128+K00434+K00469+K00469+K14085+K16190+K00128+K14085+K00103+K00128+K00423
Other glycan degradation	ko00511	10	196	1601	18469	Glyma.03G254900.Wm82.a2.v1;Glyma.07G010400.Wm82.a2.v1;Glyma.08G193500.Wm82.a2.v1;Glyma.09G062900.Wm82.a2.v1;Glyma.11G147900.Wm82.a2.v1;Glyma.13G231300.Wm82.a2.v1;Glyma.13G231500.Wm82.a2.v1;Glyma.14G150200.Wm82.a2.v1;Glyma.15G023800.Wm82.a2.v1;Glyma.19G159600.Wm82.a2.v1	K01206+K12309+K12309+K12309+K12309+K01206+K01206+K01206+K12309+K12309
Biosynthesis of unsaturated fatty acids	ko01040	8	48	1601	18469	Glyma.02G273300.Wm82.a2.v1;Glyma.03G056400.Wm82.a2.v1;Glyma.05G180100.Wm82.a2.v1;Glyma.08G279700.Wm82.a2.v1;Glyma.09G111900.Wm82.a2.v1;Glyma.10G124700.Wm82.a2.v1;Glyma.18G202800.Wm82.a2.v1;Glyma.20G077000.Wm82.a2.v1	K10258+K00232+K00232+K10703+K10256+K07513+K00232+K07513
Cyanoamino acid metabolism	ko00460	22	190	1601	18469	Glyma.02G062900.Wm82.a2.v1;Glyma.02G063000.Wm82.a2.v1;Glyma.02G063300.Wm82.a2.v1;Glyma.06G263100.Wm82.a2.v1;Glyma.08G079100.Wm82.a2.v1;Glyma.08G274400.Wm82.a2.v1;Glyma.11G129300.Wm82.a2.v1;Glyma.11G129900.Wm82.a2.v1;Glyma.11G197300.Wm82.a2.v1;Glyma.11G197400.Wm82.a2.v1;Glyma.12G053900.Wm82.a2.v1;Glyma.12G054100.Wm82.a2.v1;Glyma.12G054200.Wm82.a2.v1;Glyma.13G051600.Wm82.a2.v1;Glyma.13G343000.Wm82.…	K20802+K20802+K20802+K01188+K01188+K00600+K01188+K01188+K12153+K12153+K01188+K01188+K01188+K12153+K01188+K01188+K05349+K20802+K20802+K01455+K16266+K12153
Pentose phosphate pathway	ko00030	16	172	1601	18469	Glyma.02G120200.Wm82.a2.v1;Glyma.02G202500.Wm82.a2.v1;Glyma.02G211000.Wm82.a2.v1;Glyma.05G025300.Wm82.a2.v1;Glyma.05G224900.Wm82.a2.v1;Glyma.07G269500.Wm82.a2.v1;Glyma.08G031700.Wm82.a2.v1;Glyma.08G182300.Wm82.a2.v1;Glyma.08G199800.Wm82.a2.v1;Glyma.10G225400.Wm82.a2.v1;Glyma.11G111100.Wm82.a2.v1;Glyma.11G111400.Wm82.a2.v1;Glyma.12G037400.Wm82.a2.v1;Glyma.18G134600.Wm82.a2.v1;Glyma.20G070100.Wm82.…	K01057+K00131+K00850+K01783+K00850+K00850+K00850+K03841+K00850+K03841+K01623+K01623+K01623+K00851+K00850+K03841
Glycine, serine and threonine metabolism	ko00260	12	193	1601	18469	Glyma.02G041900.Wm82.a2.v1;Glyma.03G250800.Wm82.a2.v1;Glyma.05G050100.Wm82.a2.v1;Glyma.06G186300.Wm82.a2.v1;Glyma.08G140200.Wm82.a2.v1;Glyma.08G274400.Wm82.a2.v1;Glyma.09G070300.Wm82.a2.v1;Glyma.10G166000.Wm82.a2.v1;Glyma.11G003500.Wm82.a2.v1;Glyma.15G178400.Wm82.a2.v1;Glyma.18G116900.Wm82.a2.v1;Glyma.18G210500.Wm82.a2.v1	K00831+K01620+K00108+K00130+K00827+K00600+K14085+K01620+K01696+K14085+K00830+K00827
Other types of O-glycan biosynthesis	ko00514	1	44	1601	18469	Glyma.03G134800.Wm82.a2.v1	K18134
Terpenoid backbone biosynthesis	ko00900	17	137	1601	18469	Glyma.06G302200.Wm82.a2.v1;Glyma.07G252600.Wm82.a2.v1;Glyma.07G268500.Wm82.a2.v1;Glyma.08G277000.Wm82.a2.v1;Glyma.11G021400.Wm82.a2.v1;Glyma.11G063900.Wm82.a2.v1;Glyma.11G088000.Wm82.a2.v1;Glyma.11G120900.Wm82.a2.v1;Glyma.13G326400.Wm82.a2.v1;Glyma.13G326600.Wm82.a2.v1;Glyma.14G023000.Wm82.a2.v1;Glyma.16G089000.Wm82.a2.v1;Glyma.17G021800.Wm82.a2.v1;Glyma.17G066500.Wm82.a2.v1;Glyma.18G148700.Wm82.…	K12742+K01662+K00626+K01662+K01770+K13789+K00021+K03527+K03526+K13789+K13789+K00099+K01662+K01662+K01662+K15889+K12742
DNA replication	ko03030	1	183	1601	18469	Glyma.02G023900.Wm82.a2.v1	K07466
Glycosylphosphatidylinositol (GPI)-anchor biosynthesis	ko00563	5	90	1601	18469	Glyma.05G034500.Wm82.a2.v1;Glyma.14G087200.Wm82.a2.v1;Glyma.14G219100.Wm82.a2.v1;Glyma.17G092800.Wm82.a2.v1;Glyma.17G258200.Wm82.a2.v1	K03860+K03860+K03860+K03860+K03860
One carbon pool by folate	ko00670	2	67	1601	18469	Glyma.01G208000.Wm82.a2.v1;Glyma.08G274400.Wm82.a2.v1	K01433+K00600
Vitamin B6 metabolism	ko00750	3	36	1601	18469	Glyma.02G041900.Wm82.a2.v1;Glyma.08G304000.Wm82.a2.v1;Glyma.18G115500.Wm82.a2.v1	K00831+K05275+K05275
Valine, leucine and isoleucine biosynthesis	ko00290	5	55	1601	18469	Glyma.03G005700.Wm82.a2.v1;Glyma.04G049200.Wm82.a2.v1;Glyma.06G050100.Wm82.a2.v1;Glyma.07G186000.Wm82.a2.v1;Glyma.20G199600.Wm82.a2.v1	K01649+K00826+K00826+K00826+K01703
Biosynthesis of amino acids	ko01230	54	667	1601	18469	Glyma.01G099800.Wm82.a2.v1;Glyma.02G041900.Wm82.a2.v1;Glyma.02G068200.Wm82.a2.v1;Glyma.02G211000.Wm82.a2.v1;Glyma.02G267500.Wm82.a2.v1;Glyma.03G005700.Wm82.a2.v1;Glyma.03G015400.Wm82.a2.v1;Glyma.03G069400.Wm82.a2.v1;Glyma.03G129100.Wm82.a2.v1;Glyma.03G250800.Wm82.a2.v1;Glyma.04G049200.Wm82.a2.v1;Glyma.04G080700.Wm82.a2.v1;Glyma.04G236900.Wm82.a2.v1;Glyma.05G025300.Wm82.a2.v1;Glyma.05G224900.Wm82.…	K12657+K00831+K01689+K00850+K13832+K01649+K01803+K12657+K00286+K01620+K00826+K14454+K00264+K01783+K00850+K00826+K14454+K14455+K00814+K00640+K01915+K00826+K00850+K00850+K00850+K01850+K00600+K01689+K01915+K01657+K00789+K01620+K01696+K01623+K01623+K01953+K01953+K15849+K00134+K01623+K01681+K01850+K01657+K00927+K01689+K00789+K01953+K00640+K14152+K12657+K01689+K00850+K01703+K01738
Sphingolipid metabolism	ko00600	12	200	1601	18469	Glyma.02G126800.Wm82.a2.v1;Glyma.02G304100.Wm82.a2.v1;Glyma.07G010400.Wm82.a2.v1;Glyma.08G058400.Wm82.a2.v1;Glyma.08G193500.Wm82.a2.v1;Glyma.09G062900.Wm82.a2.v1;Glyma.11G147900.Wm82.a2.v1;Glyma.11G243600.Wm82.a2.v1;Glyma.15G023800.Wm82.a2.v1;Glyma.16G209800.Wm82.a2.v1;Glyma.18G284300.Wm82.a2.v1;Glyma.19G159600.Wm82.a2.v1	K04710+K12349+K12309+K04718+K12309+K12309+K12309+K07407+K12309+K07407+K01634+K12309
Tyrosine metabolism	ko00350	22	180	1601	18469	Glyma.03G046200.Wm82.a2.v1;Glyma.04G080700.Wm82.a2.v1;Glyma.04G121700.Wm82.a2.v1;Glyma.06G082400.Wm82.a2.v1;Glyma.06G235500.Wm82.a2.v1;Glyma.06G270400.Wm82.a2.v1;Glyma.06G275700.Wm82.a2.v1;Glyma.07G193400.Wm82.a2.v1;Glyma.07G193600.Wm82.a2.v1;Glyma.11G238300.Wm82.a2.v1;Glyma.12G158600.Wm82.a2.v1;Glyma.13G183000.Wm82.a2.v1;Glyma.13G183200.Wm82.a2.v1;Glyma.13G183500.Wm82.a2.v1;Glyma.13G242300.Wm82.…	K07253+K14454+K00422+K14454+K00815+K00422+K14455+K00422+K00422+K15849+K00451+K00422+K00422+K00422+K00422+K00457+K18857+K18857+K00422+K00422+K07253+K00422
Porphyrin and chlorophyll metabolism	ko00860	30	129	1601	18469	Glyma.01G214600.Wm82.a2.v1;Glyma.02G218300.Wm82.a2.v1;Glyma.03G119500.Wm82.a2.v1;Glyma.03G137000.Wm82.a2.v1;Glyma.04G050400.Wm82.a2.v1;Glyma.04G059800.Wm82.a2.v1;Glyma.04G243800.Wm82.a2.v1;Glyma.04G249400.Wm82.a2.v1;Glyma.05G156300.Wm82.a2.v1;Glyma.06G060200.Wm82.a2.v1;Glyma.06G113500.Wm82.a2.v1;Glyma.06G119500.Wm82.a2.v1;Glyma.06G141200.Wm82.a2.v1;Glyma.06G247100.Wm82.a2.v1;Glyma.07G000500.Wm82.…	K22013+K02492+K04035+K03403+K01772+K13071+K22013+K13600+K13071+K13071+K13600+K22013+K13544+K00218+K01845+K08099+K03405+K13071+K02303+K02303+K01845+K03403+K22013+K13071+K00218+K13600+K03405+K13600+K02492+K04035
Glycosaminoglycan degradation	ko00531	6	143	1601	18469	Glyma.07G010400.Wm82.a2.v1;Glyma.08G193500.Wm82.a2.v1;Glyma.09G062900.Wm82.a2.v1;Glyma.11G147900.Wm82.a2.v1;Glyma.15G023800.Wm82.a2.v1;Glyma.19G159600.Wm82.a2.v1	K12309+K12309+K12309+K12309+K12309+K12309
Propanoate metabolism	ko00640	11	91	1601	18469	Glyma.01G210400.Wm82.a2.v1;Glyma.03G056400.Wm82.a2.v1;Glyma.03G070200.Wm82.a2.v1;Glyma.03G230000.Wm82.a2.v1;Glyma.04G243000.Wm82.a2.v1;Glyma.05G180100.Wm82.a2.v1;Glyma.06G120300.Wm82.a2.v1;Glyma.07G268500.Wm82.a2.v1;Glyma.08G307800.Wm82.a2.v1;Glyma.17G028000.Wm82.a2.v1;Glyma.18G202800.Wm82.a2.v1	K00016+K00232+K00167+K05605+K00166+K00232+K00166+K00626+K05605+K09699+K00232
Stilbenoid, diarylheptanoid and gingerol biosynthesis	ko00945	11	95	1601	18469	Glyma.01G004200.Wm82.a2.v1;Glyma.01G187700.Wm82.a2.v1;Glyma.05G147000.Wm82.a2.v1;Glyma.06G097300.Wm82.a2.v1;Glyma.08G220200.Wm82.a2.v1;Glyma.08G312000.Wm82.a2.v1;Glyma.11G037200.Wm82.a2.v1;Glyma.11G054500.Wm82.a2.v1;Glyma.16G039500.Wm82.a2.v1;Glyma.16G039600.Wm82.a2.v1;Glyma.19G126000.Wm82.a2.v1	K00588+K00588+K00588+K13065+K13065+K13065+K13065+K00588+K13065+K13065+K09754
Isoquinoline alkaloid biosynthesis	ko00950	18	135	1601	18469	Glyma.04G008600.Wm82.a2.v1;Glyma.04G080700.Wm82.a2.v1;Glyma.04G121700.Wm82.a2.v1;Glyma.06G082400.Wm82.a2.v1;Glyma.06G235500.Wm82.a2.v1;Glyma.06G270400.Wm82.a2.v1;Glyma.06G275700.Wm82.a2.v1;Glyma.07G193400.Wm82.a2.v1;Glyma.07G193600.Wm82.a2.v1;Glyma.11G238300.Wm82.a2.v1;Glyma.13G183000.Wm82.a2.v1;Glyma.13G183200.Wm82.a2.v1;Glyma.13G183500.Wm82.a2.v1;Glyma.13G242300.Wm82.a2.v1;Glyma.15G071000.Wm82.…	K14975+K14454+K00422+K14454+K00815+K00422+K14455+K00422+K00422+K15849+K00422+K00422+K00422+K00422+K00422+K00422+K22097+K00422

## Sheet: up-enrichment of KEGG
#KEGG_n	745	KEGG_N	18469
#Pathway	ko_ID	DEgene	gene	DEgene_all	gene_all
Riboflavin metabolism	ko00740	1	76	745	18469	Glyma.18G140500.Wm82.a2.v1	K01513
beta-Alanine metabolism	ko00410	6	127	745	18469	Glyma.01G062400.Wm82.a2.v1;Glyma.01G099000.Wm82.a2.v1;Glyma.09G063000.Wm82.a2.v1;Glyma.14G102600.Wm82.a2.v1;Glyma.15G169600.Wm82.a2.v1;Glyma.20G145300.Wm82.a2.v1	K00276+K00232+K12259+K05605+K12259+K00276
Citrate cycle (TCA cycle)	ko00020	4	136	745	18469	Glyma.08G159900.Wm82.a2.v1;Glyma.15G140200.Wm82.a2.v1;Glyma.15G267000.Wm82.a2.v1;Glyma.20G099200.Wm82.a2.v1	K01648+K01648+K01648+K00164
Plant hormone signal transduction	ko04075	75	1652	745	18469	Glyma.01G019700.Wm82.a2.v1;Glyma.01G168100.Wm82.a2.v1;Glyma.01G187600.Wm82.a2.v1;Glyma.01G198000.Wm82.a2.v1;Glyma.01G224000.Wm82.a2.v1;Glyma.02G135500.Wm82.a2.v1;Glyma.02G150800.Wm82.a2.v1;Glyma.02G203600.Wm82.a2.v1;Glyma.02G219800.Wm82.a2.v1;Glyma.02G304900.Wm82.a2.v1;Glyma.03G034200.Wm82.a2.v1;Glyma.04G026700.Wm82.a2.v1;Glyma.04G035700.Wm82.a2.v1;Glyma.04G042000.Wm82.a2.v1;Glyma.04G223000.Wm82.…	K13422+K13415+K12126+K13422+K13415+K14498+K14490+K13415+K13415+K14495+K13416+K13415+K14491+K14505+K14492+K14494+K14432+K13422+K14502+K13415+K14505+K13415+K14494+K13413+K13422+K13422+K13422+K13422+K13422+K13415+K13416+K14484+K13422+K14494+K13413+K13415+K14490+K13416+K13415+K14505+K13415+K13946+K13416+K14491+K13946+K14491+K14494+K14503+K13416+K13416+K13415+K13415+K14503+K14494+K14494+K16189+K14495+…
Glycerophospholipid metabolism	ko00564	7	300	745	18469	Glyma.02G141900.Wm82.a2.v1;Glyma.02G142100.Wm82.a2.v1;Glyma.04G068500.Wm82.a2.v1;Glyma.05G114400.Wm82.a2.v1;Glyma.06G070100.Wm82.a2.v1;Glyma.08G028800.Wm82.a2.v1;Glyma.08G324500.Wm82.a2.v1	K16818+K16818+K06130+K00006+K06130+K01047+K01126
Biosynthesis of amino acids	ko01230	28	667	745	18469	Glyma.01G054500.Wm82.a2.v1;Glyma.02G046200.Wm82.a2.v1;Glyma.02G244000.Wm82.a2.v1;Glyma.02G299100.Wm82.a2.v1;Glyma.03G006700.Wm82.a2.v1;Glyma.03G006800.Wm82.a2.v1;Glyma.04G079400.Wm82.a2.v1;Glyma.05G046900.Wm82.a2.v1;Glyma.05G180500.Wm82.a2.v1;Glyma.06G080900.Wm82.a2.v1;Glyma.06G208200.Wm82.a2.v1;Glyma.07G179700.Wm82.a2.v1;Glyma.09G025500.Wm82.a2.v1;Glyma.10G044300.Wm82.a2.v1;Glyma.10G066700.Wm82.…	K01850+K14152+K01915+K00640+K22846+K22846+K01834+K01940+K01834+K01834+K01689+K00145+K14152+K00620+K01623+K00873+K00058+K01623+K01687+K14152+K14152+K00873+K01940+K01657+K22846+K01649+K00058+K13832
Starch and sucrose metabolism	ko00500	50	816	745	18469	Glyma.01G062100.Wm82.a2.v1;Glyma.01G109700.Wm82.a2.v1;Glyma.01G151800.Wm82.a2.v1;Glyma.01G193100.Wm82.a2.v1;Glyma.02G016400.Wm82.a2.v1;Glyma.02G120300.Wm82.a2.v1;Glyma.02G186800.Wm82.a2.v1;Glyma.02G244700.Wm82.a2.v1;Glyma.02G293900.Wm82.a2.v1;Glyma.03G068600.Wm82.a2.v1;Glyma.03G074800.Wm82.a2.v1;Glyma.03G115200.Wm82.a2.v1;Glyma.03G216100.Wm82.a2.v1;Glyma.05G021500.Wm82.a2.v1;Glyma.05G225800.Wm82.…	K00847+K00847+K01177+K19891+K01179+K00847+K05349+K19891+K01179+K01176+K00847+K01193+K01179+K19891+K19891+K19893+K01179+K19892+K01188+K18447+K05350+K01179+K19892+K19891+K19891+K01087+K01188+K01188+K00695+K19891+K16055+K19891+K05349+K19891+K19891+K00847+K00847+K05350+K19891+K19891+K19891+K19891+K01210+K01179+K19891+K00700+K19891+K01513+K01179+K00688
Glycosphingolipid biosynthesis - ganglio series	ko00604	10	108	745	18469	Glyma.02G051700.Wm82.a2.v1;Glyma.02G144400.Wm82.a2.v1;Glyma.03G157400.Wm82.a2.v1;Glyma.04G028600.Wm82.a2.v1;Glyma.04G208500.Wm82.a2.v1;Glyma.06G028700.Wm82.a2.v1;Glyma.08G002500.Wm82.a2.v1;Glyma.12G118800.Wm82.a2.v1;Glyma.16G131800.Wm82.a2.v1;Glyma.20G184000.Wm82.a2.v1	K12309+K12309+K12309+K12309+K12309+K12309+K12309+K12309+K12309+K12309
Pentose phosphate pathway	ko00030	4	172	745	18469	Glyma.09G007900.Wm82.a2.v1;Glyma.10G066700.Wm82.a2.v1;Glyma.13G151800.Wm82.a2.v1;Glyma.15G112300.Wm82.a2.v1	K00895+K01623+K01623+K00895
Valine, leucine and isoleucine biosynthesis	ko00290	2	55	745	18469	Glyma.13G207900.Wm82.a2.v1;Glyma.19G120600.Wm82.a2.v1	K01687+K01649
Proteasome	ko03050	6	148	745	18469	Glyma.01G164500.Wm82.a2.v1;Glyma.08G182000.Wm82.a2.v1;Glyma.09G092600.Wm82.a2.v1;Glyma.11G050800.Wm82.a2.v1;Glyma.11G078500.Wm82.a2.v1;Glyma.15G199500.Wm82.a2.v1	K03029+K03035+K03030+K03038+K03029+K03030
Plant-pathogen interaction	ko04626	57	1726	745	18469	Glycine_max_newGene_940;Glyma.01G039600.Wm82.a2.v1;Glyma.01G043700.Wm82.a2.v1;Glyma.01G224100.Wm82.a2.v1;Glyma.02G019800.Wm82.a2.v1;Glyma.03G034200.Wm82.a2.v1;Glyma.03G138400.Wm82.a2.v1;Glyma.03G150600.Wm82.a2.v1;Glyma.04G147500.Wm82.a2.v1;Glyma.04G250300.Wm82.a2.v1;Glyma.05G039100.Wm82.a2.v1;Glyma.05G075800.Wm82.a2.v1;Glyma.05G204500.Wm82.a2.v1;Glyma.05G214400.Wm82.a2.v1;Glyma.06G112500.Wm82.a2.…	K13447+K13466+K13435+K13434+K13435+K13416+K13420+K02358+K13434+K13473+K13420+K13430+K13436+K13434+K13473+K13413+K13430+K13429+K13436+K18878+K13436+K13434+K13435+K13430+K13420+K13416+K05391+K13413+K13430+K04368+K13424+K13416+K13416+K13427+K13416+K13416+K13466+K13430+K13434+K13430+K13430+K13436+K13430+K13430+K13430+K13436+K13429+K13416+K15397+K13435+K13430+K13434+K13430+K13435+K13430+K13430+K13435
Autophagy - other	ko04136	2	96	745	18469	Glyma.01G137000.Wm82.a2.v1;Glyma.14G194800.Wm82.a2.v1	K08341+K08343
Porphyrin and chlorophyll metabolism	ko00860	2	129	745	18469	Glyma.08G359500.Wm82.a2.v1;Glyma.14G136300.Wm82.a2.v1	K08101+K08101
Pentose and glucuronate interconversions	ko00040	21	486	745	18469	Glycine_max_newGene_2370;Glycine_max_newGene_2787;Glyma.01G006800.Wm82.a2.v1;Glyma.01G209500.Wm82.a2.v1;Glyma.02G016500.Wm82.a2.v1;Glyma.02G024100.Wm82.a2.v1;Glyma.03G224600.Wm82.a2.v1;Glyma.03G246000.Wm82.a2.v1;Glyma.05G205600.Wm82.a2.v1;Glyma.05G226000.Wm82.a2.v1;Glyma.06G174700.Wm82.a2.v1;Glyma.08G033000.Wm82.a2.v1;Glyma.09G234800.Wm82.a2.v1;Glyma.10G277200.Wm82.a2.v1;Glyma.11G032700.Wm82.a2.v…	K01728+K12447+K01051+K01051+K01051+K01728+K01184+K01051+K01184+K01051+K01728+K01051+K01051+K01728+K01051+K00012+K01728+K01051+K01184+K01051+K01728
Glycosaminoglycan degradation	ko00531	13	143	745	18469	Glyma.02G051700.Wm82.a2.v1;Glyma.02G144400.Wm82.a2.v1;Glyma.03G157400.Wm82.a2.v1;Glyma.04G028600.Wm82.a2.v1;Glyma.04G208500.Wm82.a2.v1;Glyma.06G028700.Wm82.a2.v1;Glyma.08G002500.Wm82.a2.v1;Glyma.09G044600.Wm82.a2.v1;Glyma.09G091100.Wm82.a2.v1;Glyma.12G118800.Wm82.a2.v1;Glyma.15G148300.Wm82.a2.v1;Glyma.16G131800.Wm82.a2.v1;Glyma.20G184000.Wm82.a2.v1	K12309+K12309+K12309+K12309+K12309+K12309+K12309+K10532+K07964+K12309+K10532+K12309+K12309
RNA polymerase	ko03020	4	118	745	18469	Glyma.09G016100.Wm82.a2.v1;Glyma.11G250000.Wm82.a2.v1;Glyma.13G192600.Wm82.a2.v1;Glyma.18G075300.Wm82.a2.v1	K03012+K03004+K03002+K03027
Isoflavonoid biosynthesis	ko00943	4	114	745	18469	Glyma.13G173800.Wm82.a2.v1;Glyma.13G203900.Wm82.a2.v1;Glyma.19G030700.Wm82.a2.v1;Glyma.19G030800.Wm82.a2.v1	K13259+K13265+K13264+K13264
Folate biosynthesis	ko00790	1	86	745	18469	Glyma.01G062200.Wm82.a2.v1	K13941
Fatty acid degradation	ko00071	2	150	745	18469	Glyma.01G099000.Wm82.a2.v1;Glyma.07G149400.Wm82.a2.v1	K00232+K00001
SNARE interactions in vesicular transport	ko04130	2	103	745	18469	Glyma.02G069700.Wm82.a2.v1;Glyma.16G151200.Wm82.a2.v1	K08486+K08486
Basal transcription factors	ko03022	2	151	745	18469	Glyma.05G083300.Wm82.a2.v1;Glyma.16G002600.Wm82.a2.v1	K03139+K03122
alpha-Linolenic acid metabolism	ko00592	5	145	745	18469	Glyma.01G099000.Wm82.a2.v1;Glyma.02G141900.Wm82.a2.v1;Glyma.02G142100.Wm82.a2.v1;Glyma.08G028800.Wm82.a2.v1;Glyma.10G197800.Wm82.a2.v1	K00232+K16818+K16818+K01047+K10526
Carbon fixation in photosynthetic organisms	ko00710	3	202	745	18469	Glyma.09G262900.Wm82.a2.v1;Glyma.10G066700.Wm82.a2.v1;Glyma.13G151800.Wm82.a2.v1	K00028+K01623+K01623
Phenylalanine, tyrosine and tryptophan biosynthesis	ko00400	6	139	745	18469	Glyma.01G054500.Wm82.a2.v1;Glyma.06G235900.Wm82.a2.v1;Glyma.12G161500.Wm82.a2.v1;Glyma.12G205900.Wm82.a2.v1;Glyma.18G028900.Wm82.a2.v1;Glyma.20G230300.Wm82.a2.v1	K01850+K00815+K00815+K00815+K01657+K13832
Inositol phosphate metabolism	ko00562	9	272	745	18469	Glyma.05G197200.Wm82.a2.v1;Glyma.07G126600.Wm82.a2.v1;Glyma.07G248100.Wm82.a2.v1;Glyma.08G004600.Wm82.a2.v1;Glyma.10G246000.Wm82.a2.v1;Glyma.15G234800.Wm82.a2.v1;Glyma.18G027300.Wm82.a2.v1;Glyma.19G209500.Wm82.a2.v1;Glyma.20G172400.Wm82.a2.v1	K00889+K00469+K18081+K00889+K24221+K00889+K05857+K18081+K00010
Lysine degradation	ko00310	4	134	745	18469	Glyma.03G215600.Wm82.a2.v1;Glyma.06G223300.Wm82.a2.v1;Glyma.07G229200.Wm82.a2.v1;Glyma.10G040100.Wm82.a2.v1	K09188+K11423+K11426+K11419
Pyrimidine metabolism	ko00240	21	211	745	18469	Glyma.02G293500.Wm82.a2.v1;Glyma.03G089400.Wm82.a2.v1;Glyma.03G195600.Wm82.a2.v1;Glyma.04G217300.Wm82.a2.v1;Glyma.05G048400.Wm82.a2.v1;Glyma.05G186900.Wm82.a2.v1;Glyma.06G148500.Wm82.a2.v1;Glyma.08G147500.Wm82.a2.v1;Glyma.09G011500.Wm82.a2.v1;Glyma.09G232200.Wm82.a2.v1;Glyma.10G195000.Wm82.a2.v1;Glyma.13G025800.Wm82.a2.v1;Glyma.13G212900.Wm82.a2.v1;Glyma.14G207800.Wm82.a2.v1;Glyma.15G116000.Wm82.…	K00609+K16904+K10808+K10807+K01493+K10807+K10807+K09903+K00857+K13800+K24242+K00857+K01240+K01520+K00857+K10808+K03787+K01520+K01513+K10808+K00857
Pantothenate and CoA biosynthesis	ko00770	2	133	745	18469	Glyma.13G207900.Wm82.a2.v1;Glyma.18G140500.Wm82.a2.v1	K01687+K01513
Arginine and proline metabolism	ko00330	3	193	745	18469	Glyma.09G063000.Wm82.a2.v1;Glyma.12G012400.Wm82.a2.v1;Glyma.15G169600.Wm82.a2.v1	K12259+K13427+K12259
Alanine, aspartate and glutamate metabolism	ko00250	7	153	745	18469	Glyma.02G244000.Wm82.a2.v1;Glyma.02G293500.Wm82.a2.v1;Glyma.05G046900.Wm82.a2.v1;Glyma.05G182600.Wm82.a2.v1;Glyma.06G043000.Wm82.a2.v1;Glyma.10G247800.Wm82.a2.v1;Glyma.17G128600.Wm82.a2.v1	K01915+K00609+K01940+K00827+K13051+K01756+K01940
Various types of N-glycan biosynthesis	ko00513	2	131	745	18469	Glycine_max_newGene_176;Glyma.20G220700.Wm82.a2.v1	K01230+K03842
RNA degradation	ko03018	12	350	745	18469	Glycine_max_newGene_1700;Glyma.01G069500.Wm82.a2.v1;Glyma.02G112000.Wm82.a2.v1;Glyma.02G126300.Wm82.a2.v1;Glyma.06G208200.Wm82.a2.v1;Glyma.07G009600.Wm82.a2.v1;Glyma.08G192700.Wm82.a2.v1;Glyma.11G201900.Wm82.a2.v1;Glyma.12G093500.Wm82.a2.v1;Glyma.14G102800.Wm82.a2.v1;Glyma.18G048900.Wm82.a2.v1;Glyma.20G079300.Wm82.a2.v1	K12598+K04077+K03681+K04077+K01689+K04077+K04077+K03654+K12619+K12598+K03654+K04077
N-Glycan biosynthesis	ko00510	2	153	745	18469	Glycine_max_newGene_176;Glyma.20G220700.Wm82.a2.v1	K01230+K03842
Glycolysis / Gluconeogenesis	ko00010	12	414	745	18469	Glyma.04G079400.Wm82.a2.v1;Glyma.05G180500.Wm82.a2.v1;Glyma.06G080900.Wm82.a2.v1;Glyma.06G208200.Wm82.a2.v1;Glyma.07G149400.Wm82.a2.v1;Glyma.08G176600.Wm82.a2.v1;Glyma.09G007900.Wm82.a2.v1;Glyma.10G066700.Wm82.a2.v1;Glyma.10G227800.Wm82.a2.v1;Glyma.13G151800.Wm82.a2.v1;Glyma.15G112300.Wm82.a2.v1;Glyma.16G173100.Wm82.a2.v1	K01834+K01834+K01834+K01689+K00001+K01568+K00895+K01623+K00873+K01623+K00895+K00873
mRNA surveillance pathway	ko03015	3	324	745	18469	Glyma.02G093700.Wm82.a2.v1;Glyma.06G032400.Wm82.a2.v1;Glyma.16G140300.Wm82.a2.v1	K12881+K14399+K14399
Other glycan degradation	ko00511	12	196	745	18469	Glyma.02G051700.Wm82.a2.v1;Glyma.02G144400.Wm82.a2.v1;Glyma.03G157400.Wm82.a2.v1;Glyma.04G028600.Wm82.a2.v1;Glyma.04G208500.Wm82.a2.v1;Glyma.06G028700.Wm82.a2.v1;Glyma.08G002500.Wm82.a2.v1;Glyma.12G118800.Wm82.a2.v1;Glyma.16G068800.Wm82.a2.v1;Glyma.16G126400.Wm82.a2.v1;Glyma.16G131800.Wm82.a2.v1;Glyma.20G184000.Wm82.a2.v1	K12309+K12309+K12309+K12309+K12309+K12309+K12309+K12309+K01206+K01191+K12309+K12309
Protein export	ko03060	6	145	745	18469	Glyma.04G184500.Wm82.a2.v1;Glyma.06G116900.Wm82.a2.v1;Glyma.07G243200.Wm82.a2.v1;Glyma.07G270900.Wm82.a2.v1;Glyma.08G284800.Wm82.a2.v1;Glyma.17G088300.Wm82.a2.v1	K09648+K03070+K10956+K12946+K12272+K09648
Tryptophan metabolism	ko00380	1	172	745	18469	Glyma.05G231100.Wm82.a2.v1	K11816
Fatty acid elongation	ko00062	2	89	745	18469	Glyma.17G183700.Wm82.a2.v1;Glyma.18G011500.Wm82.a2.v1	K15397+K10251
Stilbenoid, diarylheptanoid and gingerol biosynthesis	ko00945	4	95	745	18469	Glyma.11G166600.Wm82.a2.v1;Glyma.11G166800.Wm82.a2.v1;Glyma.14G200800.Wm82.a2.v1;Glyma.19G107700.Wm82.a2.v1	K13065+K13065+K16040+K13065
Ascorbate and aldarate metabolism	ko00053	5	179	745	18469	Glycine_max_newGene_2787;Glyma.07G126600.Wm82.a2.v1;Glyma.10G291100.Wm82.a2.v1;Glyma.13G057700.Wm82.a2.v1;Glyma.20G240300.Wm82.a2.v1	K12447+K00469+K21888+K00012+K21888
Fatty acid metabolism	ko01212	6	171	745	18469	Glyma.01G099000.Wm82.a2.v1;Glyma.05G218600.Wm82.a2.v1;Glyma.10G278000.Wm82.a2.v1;Glyma.12G054800.Wm82.a2.v1;Glyma.13G038600.Wm82.a2.v1;Glyma.18G011500.Wm82.a2.v1	K00232+K09458+K10256+K00665+K03921+K10251
Aminoacyl-tRNA biosynthesis	ko00970	9	222	745	18469	Glyma.01G127400.Wm82.a2.v1;Glyma.04G207800.Wm82.a2.v1;Glyma.05G195500.Wm82.a2.v1;Glyma.06G158000.Wm82.a2.v1;Glyma.08G006300.Wm82.a2.v1;Glyma.11G071900.Wm82.a2.v1;Glyma.11G115000.Wm82.a2.v1;Glyma.12G040800.Wm82.a2.v1;Glyma.16G102400.Wm82.a2.v1	K01870+K02433+K02433+K02433+K02433+K02433+K02433+K02433+K02433
Sphingolipid metabolism	ko00600	13	200	745	18469	Glyma.02G051700.Wm82.a2.v1;Glyma.02G144400.Wm82.a2.v1;Glyma.03G157400.Wm82.a2.v1;Glyma.04G028600.Wm82.a2.v1;Glyma.04G208500.Wm82.a2.v1;Glyma.06G028700.Wm82.a2.v1;Glyma.08G002500.Wm82.a2.v1;Glyma.12G118800.Wm82.a2.v1;Glyma.13G240700.Wm82.a2.v1;Glyma.13G253200.Wm82.a2.v1;Glyma.15G061700.Wm82.a2.v1;Glyma.16G131800.Wm82.a2.v1;Glyma.20G184000.Wm82.a2.v1	K12309+K12309+K12309+K12309+K12309+K12309+K12309+K12309+K04712+K07407+K07407+K12309+K12309
Nitrogen metabolism	ko00910	1	88	745	18469	Glyma.02G244000.Wm82.a2.v1	K01915
Homologous recombination	ko03440	33	263	745	18469	Glycine_max_newGene_1296;Glyma.01G244700.Wm82.a2.v1;Glyma.02G013500.Wm82.a2.v1;Glyma.03G001300.Wm82.a2.v1;Glyma.03G264800.Wm82.a2.v1;Glyma.04G010200.Wm82.a2.v1;Glyma.04G210700.Wm82.a2.v1;Glyma.05G006200.Wm82.a2.v1;Glyma.05G020600.Wm82.a2.v1;Glyma.06G155300.Wm82.a2.v1;Glyma.06G155600.Wm82.a2.v1;Glyma.08G079500.Wm82.a2.v1;Glyma.08G188100.Wm82.a2.v1;Glyma.10G014100.Wm82.a2.v1;Glyma.10G278800.Wm82.a2…	K15362+K10875+K10728+K10683+K15362+K10683+K02327+K04728+K07466+K02327+K03165+K03505+K10901+K10728+K10740+K12173+K12173+K10683+K03504+K08775+K10683+K03504+K10739+K10683+K04482+K07466+K10739+K10683+K12173+K10683+K10728+K03655+K10740
Zeatin biosynthesis	ko00908	3	128	745	18469	Glyma.04G109800.Wm82.a2.v1;Glyma.08G178200.Wm82.a2.v1;Glyma.10G108400.Wm82.a2.v1	K23452+K23452+K13495
Histidine metabolism	ko00340	4	75	745	18469	Glyma.02G046200.Wm82.a2.v1;Glyma.09G025500.Wm82.a2.v1;Glyma.15G131600.Wm82.a2.v1;Glyma.16G124700.Wm82.a2.v1	K14152+K14152+K14152+K14152
Arginine biosynthesis	ko00220	6	97	745	18469	Glyma.02G244000.Wm82.a2.v1;Glyma.05G046900.Wm82.a2.v1;Glyma.07G179700.Wm82.a2.v1;Glyma.10G044300.Wm82.a2.v1;Glyma.12G012400.Wm82.a2.v1;Glyma.17G128600.Wm82.a2.v1	K01915+K01940+K00145+K00620+K13427+K01940
Galactose metabolism	ko00052	15	314	745	18469	Glycine_max_newGene_2787;Glyma.02G051700.Wm82.a2.v1;Glyma.02G144400.Wm82.a2.v1;Glyma.03G115200.Wm82.a2.v1;Glyma.03G157400.Wm82.a2.v1;Glyma.04G028600.Wm82.a2.v1;Glyma.04G208500.Wm82.a2.v1;Glyma.06G028700.Wm82.a2.v1;Glyma.07G271200.Wm82.a2.v1;Glyma.08G002500.Wm82.a2.v1;Glyma.12G118800.Wm82.a2.v1;Glyma.13G253200.Wm82.a2.v1;Glyma.15G061700.Wm82.a2.v1;Glyma.16G131800.Wm82.a2.v1;Glyma.20G184000.Wm82.a2…	K12447+K12309+K12309+K01193+K12309+K12309+K12309+K12309+K01784+K12309+K12309+K07407+K07407+K12309+K12309
Phosphatidylinositol signaling system	ko04070	7	243	745	18469	Glyma.05G197200.Wm82.a2.v1;Glyma.07G248100.Wm82.a2.v1;Glyma.08G004600.Wm82.a2.v1;Glyma.15G234800.Wm82.a2.v1;Glyma.18G027300.Wm82.a2.v1;Glyma.18G255000.Wm82.a2.v1;Glyma.19G209500.Wm82.a2.v1	K00889+K18081+K00889+K00889+K05857+K13024+K18081
Selenocompound metabolism	ko00450	1	60	745	18469	Glyma.16G061400.Wm82.a2.v1	K00384
Tyrosine metabolism	ko00350	6	180	745	18469	Glyma.01G062400.Wm82.a2.v1;Glyma.06G235900.Wm82.a2.v1;Glyma.07G149400.Wm82.a2.v1;Glyma.12G161500.Wm82.a2.v1;Glyma.12G205900.Wm82.a2.v1;Glyma.20G145300.Wm82.a2.v1	K00276+K00815+K00001+K00815+K00815+K00276
Ribosome	ko03010	6	806	745	18469	Glyma.02G108200.Wm82.a2.v1;Glyma.03G197500.Wm82.a2.v1;Glyma.07G008600.Wm82.a2.v1;Glyma.12G225000.Wm82.a2.v1;Glyma.19G178100.Wm82.a2.v1;Glyma.20G106700.Wm82.a2.v1	K02881+K02912+K02914+K02906+K02930+K02908
Carbon metabolism	ko01200	17	726	745	18469	Glyma.01G099000.Wm82.a2.v1;Glyma.02G299100.Wm82.a2.v1;Glyma.04G051200.Wm82.a2.v1;Glyma.04G079400.Wm82.a2.v1;Glyma.05G180500.Wm82.a2.v1;Glyma.06G080900.Wm82.a2.v1;Glyma.06G208200.Wm82.a2.v1;Glyma.09G262900.Wm82.a2.v1;Glyma.10G066700.Wm82.a2.v1;Glyma.10G227800.Wm82.a2.v1;Glyma.10G261400.Wm82.a2.v1;Glyma.13G151800.Wm82.a2.v1;Glyma.14G102600.Wm82.a2.v1;Glyma.16G173100.Wm82.a2.v1;Glyma.17G128100.Wm82.…	K00232+K00640+K00281+K01834+K01834+K01834+K01689+K00028+K01623+K00873+K00058+K01623+K05605+K00873+K01638+K00164+K00058
Spliceosome	ko03040	13	755	745	18469	Glyma.02G093700.Wm82.a2.v1;Glyma.02G096000.Wm82.a2.v1;Glyma.06G268900.Wm82.a2.v1;Glyma.06G313600.Wm82.a2.v1;Glyma.07G050700.Wm82.a2.v1;Glyma.09G002900.Wm82.a2.v1;Glyma.10G292800.Wm82.a2.v1;Glyma.13G089800.Wm82.a2.v1;Glyma.14G174600.Wm82.a2.v1;Glyma.16G019500.Wm82.a2.v1;Glyma.17G115400.Wm82.a2.v1;Glyma.20G204200.Wm82.a2.v1;Glyma.20G243000.Wm82.a2.v1	K12881+K11087+K12891+K12818+K12741+K12862+K12821+K12741+K12741+K12741+K12845+K11096+K12821
Non-homologous end-joining	ko03450	2	20	745	18469	Glyma.10G141800.Wm82.a2.v1;Glyma.16G010500.Wm82.a2.v1	K04799+K10884
Steroid biosynthesis	ko00100	1	79	745	18469	Glyma.14G050400.Wm82.a2.v1	K01052
Endocytosis	ko04144	20	637	745	18469	Glyma.01G144500.Wm82.a2.v1;Glyma.01G179300.Wm82.a2.v1;Glyma.02G043200.Wm82.a2.v1;Glyma.03G259200.Wm82.a2.v1;Glyma.05G054300.Wm82.a2.v1;Glyma.05G197200.Wm82.a2.v1;Glyma.08G004600.Wm82.a2.v1;Glyma.08G170500.Wm82.a2.v1;Glyma.08G257700.Wm82.a2.v1;Glyma.09G008800.Wm82.a2.v1;Glyma.09G083700.Wm82.a2.v1;Glyma.11G062900.Wm82.a2.v1;Glyma.13G245000.Wm82.a2.v1;Glyma.15G068700.Wm82.a2.v1;Glyma.15G113200.Wm82.…	K10396+K04646+K19476+K07904+K10396+K00889+K00889+K10396+K12489+K12483+K12191+K04646+K19476+K19476+K12483+K12191+K00889+K19476+K12483+K12489
Cutin, suberine and wax biosynthesis	ko00073	10	104	745	18469	Glyma.02G283500.Wm82.a2.v1;Glyma.03G101700.Wm82.a2.v1;Glyma.05G003000.Wm82.a2.v1;Glyma.07G114200.Wm82.a2.v1;Glyma.07G258800.Wm82.a2.v1;Glyma.11G185100.Wm82.a2.v1;Glyma.11G185200.Wm82.a2.v1;Glyma.13G350300.Wm82.a2.v1;Glyma.15G024200.Wm82.a2.v1;Glyma.17G015400.Wm82.a2.v1	K15400+K15404+K15405+K15404+K21995+K13356+K13356+K15403+K15403+K21995
Peroxisome	ko04146	9	265	745	18469	Glyma.01G099000.Wm82.a2.v1;Glyma.02G087700.Wm82.a2.v1;Glyma.10G193500.Wm82.a2.v1;Glyma.11G185100.Wm82.a2.v1;Glyma.11G185200.Wm82.a2.v1;Glyma.12G178800.Wm82.a2.v1;Glyma.19G231700.Wm82.a2.v1;Glyma.20G050800.Wm82.a2.v1;Glyma.20G196900.Wm82.a2.v1	K00232+K04564+K04564+K13356+K13356+K04565+K08726+K04564+K04564
RNA transport	ko03013	17	503	745	18469	Glyma.01G159600.Wm82.a2.v1;Glyma.02G093700.Wm82.a2.v1;Glyma.02G266200.Wm82.a2.v1;Glyma.04G074200.Wm82.a2.v1;Glyma.04G200000.Wm82.a2.v1;Glyma.05G245900.Wm82.a2.v1;Glyma.07G017000.Wm82.a2.v1;Glyma.07G101000.Wm82.a2.v1;Glyma.08G009000.Wm82.a2.v1;Glyma.08G053700.Wm82.a2.v1;Glyma.08G180500.Wm82.a2.v1;Glyma.08G281500.Wm82.a2.v1;Glyma.10G045700.Wm82.a2.v1;Glyma.11G020300.Wm82.a2.v1;Glyma.12G183200.Wm82.…	K00974+K12881+K00784+K02516+K00974+K14292+K14313+K14292+K00974+K14292+K14292+K18213+K14292+K03231+K18213+K00784+K00784
Amino sugar and nucleotide sugar metabolism	ko00520	24	435	745	18469	Glycine_max_newGene_2787;Glyma.01G062100.Wm82.a2.v1;Glyma.01G109700.Wm82.a2.v1;Glyma.01G215400.Wm82.a2.v1;Glyma.02G120300.Wm82.a2.v1;Glyma.03G074800.Wm82.a2.v1;Glyma.03G214700.Wm82.a2.v1;Glyma.03G217500.Wm82.a2.v1;Glyma.05G075000.Wm82.a2.v1;Glyma.05G170300.Wm82.a2.v1;Glyma.07G271200.Wm82.a2.v1;Glyma.10G001500.Wm82.a2.v1;Glyma.12G049200.Wm82.a2.v1;Glyma.13G053000.Wm82.a2.v1;Glyma.13G057700.Wm82.a2…	K12447+K00847+K00847+K12451+K00847+K00847+K08678+K00770+K01183+K12448+K01784+K01183+K01183+K13379+K00012+K08678+K00847+K00847+K13648+K01183+K00770+K15920+K01183+K01183
Glycerolipid metabolism	ko00561	21	350	745	18469	Glyma.01G106900.Wm82.a2.v1;Glyma.04G109900.Wm82.a2.v1;Glyma.05G116300.Wm82.a2.v1;Glyma.06G324200.Wm82.a2.v1;Glyma.09G241400.Wm82.a2.v1;Glyma.13G044500.Wm82.a2.v1;Glyma.13G045100.Wm82.a2.v1;Glyma.13G223000.Wm82.a2.v1;Glyma.13G253200.Wm82.a2.v1;Glyma.14G220600.Wm82.a2.v1;Glyma.14G220900.Wm82.a2.v1;Glyma.15G061700.Wm82.a2.v1;Glyma.16G115800.Wm82.a2.v1;Glyma.17G259800.Wm82.a2.v1;Glyma.18G254800.Wm82.…	K00679+K00679+K00679+K00679+K00679+K00679+K00679+K00679+K07407+K00679+K00679+K07407+K22848+K00679+K00679+K00679+K00679+K00679+K00679+K00679+K00679
Glyoxylate and dicarboxylate metabolism	ko00630	4	247	745	18469	Glyma.02G244000.Wm82.a2.v1;Glyma.04G051200.Wm82.a2.v1;Glyma.17G128100.Wm82.a2.v1;Glyma.18G076200.Wm82.a2.v1	K01915+K00281+K01638+K22133
Anthocyanin biosynthesis	ko00942	3	12	745	18469	Glyma.02G310200.Wm82.a2.v1;Glyma.06G235000.Wm82.a2.v1;Glyma.13G255800.Wm82.a2.v1	K12930+K17193+K12930
Glycosphingolipid biosynthesis - globo and isoglobo series	ko00603	2	46	745	18469	Glyma.13G253200.Wm82.a2.v1;Glyma.15G061700.Wm82.a2.v1	K07407+K07407
Phenylpropanoid biosynthesis	ko00940	28	609	745	18469	Glycine_max_newGene_1926;Glyma.01G192500.Wm82.a2.v1;Glyma.02G186800.Wm82.a2.v1;Glyma.05G075100.Wm82.a2.v1;Glyma.05G187700.Wm82.a2.v1;Glyma.05G231900.Wm82.a2.v1;Glyma.06G137200.Wm82.a2.v1;Glyma.09G003200.Wm82.a2.v1;Glyma.09G028100.Wm82.a2.v1;Glyma.09G178100.Wm82.a2.v1;Glyma.09G189200.Wm82.a2.v1;Glyma.11G074100.Wm82.a2.v1;Glyma.11G166600.Wm82.a2.v1;Glyma.11G166800.Wm82.a2.v1;Glyma.12G053800.Wm82.a2…	K00430+K00430+K05349+K01904+K00083+K12355+K13066+K01188+K22395+K05350+K12355+K09755+K13065+K13065+K01188+K12356+K00430+K01188+K00430+K05349+K00430+K09753+K05350+K22395+K01904+K00430+K09753+K13065
Phenylalanine metabolism	ko00360	5	149	745	18469	Glyma.01G062400.Wm82.a2.v1;Glyma.06G235900.Wm82.a2.v1;Glyma.12G161500.Wm82.a2.v1;Glyma.12G205900.Wm82.a2.v1;Glyma.20G145300.Wm82.a2.v1	K00276+K00815+K00815+K00815+K00276
Ether lipid metabolism	ko00565	1	84	745	18469	Glyma.08G028800.Wm82.a2.v1	K01047
Nucleotide excision repair	ko03420	23	232	745	18469	Glyma.04G210700.Wm82.a2.v1;Glyma.04G246800.Wm82.a2.v1;Glyma.04G250200.Wm82.a2.v1;Glyma.05G020600.Wm82.a2.v1;Glyma.06G116000.Wm82.a2.v1;Glyma.06G155300.Wm82.a2.v1;Glyma.06G174600.Wm82.a2.v1;Glyma.08G079500.Wm82.a2.v1;Glyma.08G334900.Wm82.a2.v1;Glyma.10G278800.Wm82.a2.v1;Glyma.11G193100.Wm82.a2.v1;Glyma.12G087000.Wm82.a2.v1;Glyma.12G231200.Wm82.a2.v1;Glyma.13G268300.Wm82.a2.v1;Glyma.14G133400.Wm82.…	K02327+K10755+K10754+K07466+K10755+K02327+K10756+K03505+K04802+K10740+K10747+K02324+K03504+K03504+K10739+K02325+K07466+K10140+K10756+K10755+K10739+K04802+K10740
Glutathione metabolism	ko00480	9	266	745	18469	Glyma.03G195600.Wm82.a2.v1;Glyma.04G107600.Wm82.a2.v1;Glyma.04G217300.Wm82.a2.v1;Glyma.05G186900.Wm82.a2.v1;Glyma.06G148500.Wm82.a2.v1;Glyma.10G291100.Wm82.a2.v1;Glyma.16G056300.Wm82.a2.v1;Glyma.19G091400.Wm82.a2.v1;Glyma.20G240300.Wm82.a2.v1	K10808+K00799+K10807+K10807+K10807+K21888+K10808+K10808+K21888
MAPK signaling pathway - plant	ko04016	45	919	745	18469	Glycine_max_newGene_940;Glyma.01G019700.Wm82.a2.v1;Glyma.01G095500.Wm82.a2.v1;Glyma.01G198000.Wm82.a2.v1;Glyma.01G220700.Wm82.a2.v1;Glyma.02G135500.Wm82.a2.v1;Glyma.03G034200.Wm82.a2.v1;Glyma.03G138400.Wm82.a2.v1;Glyma.03G166500.Wm82.a2.v1;Glyma.03G237600.Wm82.a2.v1;Glyma.04G056200.Wm82.a2.v1;Glyma.04G238400.Wm82.a2.v1;Glyma.05G039100.Wm82.a2.v1;Glyma.05G110700.Wm82.a2.v1;Glyma.06G042500.Wm82.a2.…	K13447+K13422+K20558+K13422+K20717+K14498+K13416+K13420+K20728+K20606+K20718+K20558+K13420+K13422+K20718+K20558+K13413+K13422+K13422+K13422+K20729+K13422+K13422+K13420+K20718+K13416+K13422+K13413+K13424+K13416+K20718+K20606+K20717+K13416+K13416+K13416+K20558+K20729+K17686+K13449+K13416+K20606+K20606+K20718+K20558
Linoleic acid metabolism	ko00591	2	69	745	18469	Glyma.08G028800.Wm82.a2.v1;Glyma.08G189800.Wm82.a2.v1	K01047+K15718
Nicotinate and nicotinamide metabolism	ko00760	4	94	745	18469	Glyma.12G234000.Wm82.a2.v1;Glyma.13G212900.Wm82.a2.v1;Glyma.16G096400.Wm82.a2.v1;Glyma.18G140500.Wm82.a2.v1	K00858+K01240+K03787+K01513
Propanoate metabolism	ko00640	2	91	745	18469	Glyma.01G099000.Wm82.a2.v1;Glyma.14G102600.Wm82.a2.v1	K00232+K05605
Arachidonic acid metabolism	ko00590	2	89	745	18469	Glyma.08G028800.Wm82.a2.v1;Glyma.19G231700.Wm82.a2.v1	K01047+K08726
Thiamine metabolism	ko00730	7	88	745	18469	Glyma.09G230300.Wm82.a2.v1;Glyma.10G177600.Wm82.a2.v1;Glyma.10G251500.Wm82.a2.v1;Glyma.12G006300.Wm82.a2.v1;Glyma.18G065700.Wm82.a2.v1;Glyma.19G140100.Wm82.a2.v1;Glyma.20G142000.Wm82.a2.v1	K22911+K22911+K03146+K22911+K03147+K22911+K03146
Carotenoid biosynthesis	ko00906	2	118	745	18469	Glyma.06G190100.Wm82.a2.v1;Glyma.14G082900.Wm82.a2.v1	K09841+K09843
Circadian rhythm - plant	ko04712	15	275	745	18469	Glyma.01G187600.Wm82.a2.v1;Glyma.02G223700.Wm82.a2.v1;Glyma.08G046500.Wm82.a2.v1;Glyma.09G228000.Wm82.a2.v1;Glyma.10G274300.Wm82.a2.v1;Glyma.14G190400.Wm82.a2.v1;Glyma.14G197900.Wm82.a2.v1;Glyma.15G276100.Wm82.a2.v1;Glyma.16G004300.Wm82.a2.v1;Glyma.16G050900.Wm82.a2.v1;Glyma.16G163200.Wm82.a2.v1;Glyma.17G102200.Wm82.a2.v1;Glyma.18G121400.Wm82.a2.v1;Glyma.19G105100.Wm82.a2.v1;Glyma.20G060400.Wm82.…	K12126+K12135+K12116+K03097+K12135+K12135+K12128+K03097+K16221+K12135+K12124+K12127+K16221+K00660+K12135
Base excision repair	ko03410	17	134	745	18469	Glyma.03G161300.Wm82.a2.v1;Glyma.04G033700.Wm82.a2.v1;Glyma.04G210700.Wm82.a2.v1;Glyma.06G155300.Wm82.a2.v1;Glyma.08G079500.Wm82.a2.v1;Glyma.08G334900.Wm82.a2.v1;Glyma.10G141800.Wm82.a2.v1;Glyma.11G193100.Wm82.a2.v1;Glyma.12G028400.Wm82.a2.v1;Glyma.12G087000.Wm82.a2.v1;Glyma.12G225700.Wm82.a2.v1;Glyma.12G231200.Wm82.a2.v1;Glyma.13G009700.Wm82.a2.v1;Glyma.13G268300.Wm82.a2.v1;Glyma.16G218700.Wm82.…	K24070+K01246+K02327+K02327+K03505+K04802+K04799+K10747+K03648+K02324+K10798+K03504+K10801+K03504+K02325+K04802+K24070
Betalain biosynthesis	ko00965	10	78	745	18469	Glyma.01G025000.Wm82.a2.v1;Glyma.01G174200.Wm82.a2.v1;Glyma.02G040100.Wm82.a2.v1;Glyma.02G211900.Wm82.a2.v1;Glyma.04G093300.Wm82.a2.v1;Glyma.07G107200.Wm82.a2.v1;Glyma.07G271900.Wm82.a2.v1;Glyma.08G056700.Wm82.a2.v1;Glyma.09G170500.Wm82.a2.v1;Glyma.14G179600.Wm82.a2.v1	K15777+K15777+K15777+K15777+K15777+K15777+K15777+K15777+K15777+K15777
DNA replication	ko03030	44	183	745	18469	Glyma.01G187400.Wm82.a2.v1;Glyma.02G286600.Wm82.a2.v1;Glyma.03G219200.Wm82.a2.v1;Glyma.04G210700.Wm82.a2.v1;Glyma.04G246800.Wm82.a2.v1;Glyma.04G250200.Wm82.a2.v1;Glyma.05G020600.Wm82.a2.v1;Glyma.05G129700.Wm82.a2.v1;Glyma.05G148900.Wm82.a2.v1;Glyma.06G078200.Wm82.a2.v1;Glyma.06G116000.Wm82.a2.v1;Glyma.06G155300.Wm82.a2.v1;Glyma.06G174600.Wm82.a2.v1;Glyma.06G310500.Wm82.a2.v1;Glyma.07G238400.Wm82.…	K02320+K02684+K02210+K02327+K10755+K10754+K07466+K02541+K02685+K10744+K10755+K02327+K10756+K10742+K02540+K03505+K02541+K02685+K04802+K02542+K04799+K10740+K02212+K10747+K02321+K02212+K02324+K03504+K02209+K03504+K02684+K10739+K02542+K02325+K02540+K07466+K02209+K10756+K10755+K10739+K02321+K04802+K02210+K10740
Biotin metabolism	ko00780	1	41	745	18469	Glyma.05G218600.Wm82.a2.v1	K09458
Fatty acid biosynthesis	ko00061	3	115	745	18469	Glyma.05G218600.Wm82.a2.v1;Glyma.12G054800.Wm82.a2.v1;Glyma.13G038600.Wm82.a2.v1	K09458+K00665+K03921
Sulfur metabolism	ko00920	1	80	745	18469	Glyma.02G299100.Wm82.a2.v1	K00640
Terpenoid backbone biosynthesis	ko00900	1	137	745	18469	Glyma.14G193100.Wm82.a2.v1	K11778
ABC transporters	ko02010	18	254	745	18469	Glyma.03G168200.Wm82.a2.v1;Glyma.03G192500.Wm82.a2.v1;Glyma.05G145000.Wm82.a2.v1;Glyma.08G326300.Wm82.a2.v1;Glyma.08G326500.Wm82.a2.v1;Glyma.08G326600.Wm82.a2.v1;Glyma.10G137600.Wm82.a2.v1;Glyma.10G227300.Wm82.a2.v1;Glyma.10G229800.Wm82.a2.v1;Glyma.12G235300.Wm82.a2.v1;Glyma.13G044000.Wm82.a2.v1;Glyma.13G355000.Wm82.a2.v1;Glyma.15G011800.Wm82.a2.v1;Glyma.15G149900.Wm82.a2.v1;Glyma.15G154100.Wm82.…	K08712+K08712+K05666+K05666+K05666+K05666+K05658+K05666+K05681+K05658+K05681+K08712+K08712+K05666+K05658+K05666+K05658+K05681
Purine metabolism	ko00230	17	320	745	18469	Glyma.03G195600.Wm82.a2.v1;Glyma.04G217300.Wm82.a2.v1;Glyma.05G186900.Wm82.a2.v1;Glyma.05G208400.Wm82.a2.v1;Glyma.06G148500.Wm82.a2.v1;Glyma.09G117600.Wm82.a2.v1;Glyma.10G195000.Wm82.a2.v1;Glyma.10G227800.Wm82.a2.v1;Glyma.10G247800.Wm82.a2.v1;Glyma.13G240500.Wm82.a2.v1;Glyma.14G041000.Wm82.a2.v1;Glyma.16G056300.Wm82.a2.v1;Glyma.16G096400.Wm82.a2.v1;Glyma.16G173100.Wm82.a2.v1;Glyma.17G148400.Wm82.…	K10808+K10807+K10807+K01951+K10807+K18447+K24242+K00873+K01756+K01466+K18532+K10808+K03787+K00873+K14977+K01513+K10808
Valine, leucine and isoleucine degradation	ko00280	3	174	745	18469	Glyma.04G100200.Wm82.a2.v1;Glyma.05G182600.Wm82.a2.v1;Glyma.14G102600.Wm82.a2.v1	K00020+K00827+K05605
Ubiquinone and other terpenoid-quinone biosynthesis	ko00130	10	156	745	18469	Glycine_max_newGene_3331;Glycine_max_newGene_3660;Glyma.05G075100.Wm82.a2.v1;Glyma.06G235900.Wm82.a2.v1;Glyma.09G222800.Wm82.a2.v1;Glyma.10G070100.Wm82.a2.v1;Glyma.12G161500.Wm82.a2.v1;Glyma.12G205900.Wm82.a2.v1;Glyma.16G064700.Wm82.a2.v1;Glyma.17G064500.Wm82.a2.v1	K14759+K09833+K01904+K00815+K05928+K09833+K00815+K00815+K23094+K01904
Brassinosteroid biosynthesis	ko00905	2	43	745	18469	Glyma.01G170000.Wm82.a2.v1;Glyma.13G052900.Wm82.a2.v1	K12637+K09590
Isoquinoline alkaloid biosynthesis	ko00950	6	135	745	18469	Glyma.01G062400.Wm82.a2.v1;Glyma.06G235900.Wm82.a2.v1;Glyma.12G161500.Wm82.a2.v1;Glyma.12G205900.Wm82.a2.v1;Glyma.18G184600.Wm82.a2.v1;Glyma.20G145300.Wm82.a2.v1	K00276+K00815+K00815+K00815+K14975+K00276
Fructose and mannose metabolism	ko00051	13	217	745	18469	Glyma.01G062100.Wm82.a2.v1;Glyma.01G109700.Wm82.a2.v1;Glyma.02G120300.Wm82.a2.v1;Glyma.03G074800.Wm82.a2.v1;Glyma.09G007900.Wm82.a2.v1;Glyma.09G117600.Wm82.a2.v1;Glyma.10G066700.Wm82.a2.v1;Glyma.11G071300.Wm82.a2.v1;Glyma.13G151800.Wm82.a2.v1;Glyma.14G215900.Wm82.a2.v1;Glyma.15G029800.Wm82.a2.v1;Glyma.15G112300.Wm82.a2.v1;Glyma.17G252400.Wm82.a2.v1	K00847+K00847+K00847+K00847+K00895+K18447+K01623+K19355+K01623+K00847+K00847+K00895+K19355
Biosynthesis of unsaturated fatty acids	ko01040	4	48	745	18469	Glyma.01G099000.Wm82.a2.v1;Glyma.10G278000.Wm82.a2.v1;Glyma.13G038600.Wm82.a2.v1;Glyma.18G011500.Wm82.a2.v1	K00232+K10256+K03921+K10251
Mismatch repair	ko03430	25	151	745	18469	Glyma.04G210700.Wm82.a2.v1;Glyma.04G246800.Wm82.a2.v1;Glyma.04G250200.Wm82.a2.v1;Glyma.05G020600.Wm82.a2.v1;Glyma.06G116000.Wm82.a2.v1;Glyma.06G155300.Wm82.a2.v1;Glyma.06G174600.Wm82.a2.v1;Glyma.07G087700.Wm82.a2.v1;Glyma.07G100600.Wm82.a2.v1;Glyma.08G079500.Wm82.a2.v1;Glyma.08G120900.Wm82.a2.v1;Glyma.08G334900.Wm82.a2.v1;Glyma.09G189100.Wm82.a2.v1;Glyma.10G278800.Wm82.a2.v1;Glyma.11G193100.Wm82.…	K02327+K10755+K10754+K07466+K10755+K02327+K10756+K08737+K10746+K03505+K10746+K04802+K08737+K10740+K10747+K03504+K03504+K10739+K07466+K10756+K10755+K10739+K04802+K08737+K10740
Ribosome biogenesis in eukaryotes	ko03008	22	319	745	18469	Glyma.01G019600.Wm82.a2.v1;Glyma.01G043000.Wm82.a2.v1;Glyma.01G226200.Wm82.a2.v1;Glyma.05G016600.Wm82.a2.v1;Glyma.07G035600.Wm82.a2.v1;Glyma.07G261900.Wm82.a2.v1;Glyma.08G023600.Wm82.a2.v1;Glyma.08G143000.Wm82.a2.v1;Glyma.09G084600.Wm82.a2.v1;Glyma.09G228000.Wm82.a2.v1;Glyma.11G068600.Wm82.a2.v1;Glyma.12G093500.Wm82.a2.v1;Glyma.14G024600.Wm82.a2.v1;Glyma.14G041000.Wm82.a2.v1;Glyma.15G056100.Wm82.…	K14567+K14573+K14544+K11129+K14572+K14557+K14544+K14521+K14558+K03097+K14544+K12619+K14550+K18532+K11131+K14553+K03097+K14559+K12845+K14564+K11128+K11130
Protein processing in endoplasmic reticulum	ko04141	9	712	745	18469	Glycine_max_newGene_176;Glycine_max_newGene_476;Glyma.02G288700.Wm82.a2.v1;Glyma.07G243200.Wm82.a2.v1;Glyma.07G244400.Wm82.a2.v1;Glyma.12G208400.Wm82.a2.v1;Glyma.12G227700.Wm82.a2.v1;Glyma.13G272500.Wm82.a2.v1;Glyma.17G029500.Wm82.a2.v1	K01230+K16196+K13993+K10956+K09518+K04374+K04374+K04374+K09518
Glycine, serine and threonine metabolism	ko00260	9	193	745	18469	Glyma.01G062400.Wm82.a2.v1;Glyma.04G051200.Wm82.a2.v1;Glyma.04G079400.Wm82.a2.v1;Glyma.05G180500.Wm82.a2.v1;Glyma.05G182600.Wm82.a2.v1;Glyma.06G080900.Wm82.a2.v1;Glyma.10G261400.Wm82.a2.v1;Glyma.20G129400.Wm82.a2.v1;Glyma.20G145300.Wm82.a2.v1	K00276+K00281+K01834+K01834+K00827+K01834+K00058+K00058+K00276
Tropane, piperidine and pyridine alkaloid biosynthesis	ko00960	5	116	745	18469	Glyma.01G062400.Wm82.a2.v1;Glyma.06G235900.Wm82.a2.v1;Glyma.12G161500.Wm82.a2.v1;Glyma.12G205900.Wm82.a2.v1;Glyma.20G145300.Wm82.a2.v1	K00276+K00815+K00815+K00815+K00276
2-Oxocarboxylic acid metabolism	ko01210	4	157	745	18469	Glyma.07G179700.Wm82.a2.v1;Glyma.10G044300.Wm82.a2.v1;Glyma.13G207900.Wm82.a2.v1;Glyma.19G120600.Wm82.a2.v1	K00145+K00620+K01687+K01649
Pyruvate metabolism	ko00620	5	259	745	18469	Glyma.09G262900.Wm82.a2.v1;Glyma.10G227800.Wm82.a2.v1;Glyma.16G173100.Wm82.a2.v1;Glyma.17G128100.Wm82.a2.v1;Glyma.19G120600.Wm82.a2.v1	K00028+K00873+K00873+K01638+K01649
Oxidative phosphorylation	ko00190	2	331	745	18469	Glyma.08G008800.Wm82.a2.v1;Glyma.12G155300.Wm82.a2.v1	K03955+K02262
Flavonoid biosynthesis	ko00941	7	186	745	18469	Glyma.06G265700.Wm82.a2.v1;Glyma.11G166600.Wm82.a2.v1;Glyma.11G166800.Wm82.a2.v1;Glyma.13G285700.Wm82.a2.v1;Glyma.13G355600.Wm82.a2.v1;Glyma.19G105100.Wm82.a2.v1;Glyma.19G107700.Wm82.a2.v1	K13082+K13065+K13065+K13082+K13082+K00660+K13065
Phagosome	ko04145	10	206	745	18469	Glyma.03G074400.Wm82.a2.v1;Glyma.04G088500.Wm82.a2.v1;Glyma.07G084200.Wm82.a2.v1;Glyma.07G243200.Wm82.a2.v1;Glyma.09G192700.Wm82.a2.v1;Glyma.10G255500.Wm82.a2.v1;Glyma.12G120600.Wm82.a2.v1;Glyma.17G218600.Wm82.a2.v1;Glyma.20G136000.Wm82.a2.v1;Glyma.20G159200.Wm82.a2.v1	K07375+K07374+K04392+K10956+K04392+K07374+K04392+K07374+K07374+K07375
Flavone and flavonol biosynthesis	ko00944	4	57	745	18469	Glyma.10G194000.Wm82.a2.v1;Glyma.12G132500.Wm82.a2.v1;Glyma.19G030700.Wm82.a2.v1;Glyma.19G030800.Wm82.a2.v1	K22772+K22794+K13264+K13264
Monoterpenoid biosynthesis	ko00902	1	29	745	18469	Glyma.10G200800.Wm82.a2.v1	K23810
Ubiquitin mediated proteolysis	ko04120	16	490	745	18469	Glyma.01G229600.Wm82.a2.v1;Glyma.02G258100.Wm82.a2.v1;Glyma.03G204700.Wm82.a2.v1;Glyma.08G228100.Wm82.a2.v1;Glyma.08G299200.Wm82.a2.v1;Glyma.10G158300.Wm82.a2.v1;Glyma.11G012400.Wm82.a2.v1;Glyma.11G027500.Wm82.a2.v1;Glyma.11G095700.Wm82.a2.v1;Glyma.11G219600.Wm82.a2.v1;Glyma.12G021800.Wm82.a2.v1;Glyma.17G103900.Wm82.a2.v1;Glyma.18G037800.Wm82.a2.v1;Glyma.18G121800.Wm82.a2.v1;Glyma.19G149600.Wm82.…	K03363+K03348+K03363+K03363+K10615+K04506+K03363+K03364+K06688+K03364+K06688+K10140+K03364+K10615+K04506+K04506
Cysteine and methionine metabolism	ko00270	18	314	745	18469	Glyma.01G007800.Wm82.a2.v1;Glyma.01G160300.Wm82.a2.v1;Glyma.02G299100.Wm82.a2.v1;Glyma.03G006700.Wm82.a2.v1;Glyma.03G006800.Wm82.a2.v1;Glyma.04G187600.Wm82.a2.v1;Glyma.05G141600.Wm82.a2.v1;Glyma.05G182600.Wm82.a2.v1;Glyma.06G178200.Wm82.a2.v1;Glyma.06G235900.Wm82.a2.v1;Glyma.08G097000.Wm82.a2.v1;Glyma.09G008400.Wm82.a2.v1;Glyma.10G261400.Wm82.a2.v1;Glyma.11G083600.Wm82.a2.v1;Glyma.12G161500.Wm82.…	K00558+K00558+K00640+K22846+K22846+K00558+K00558+K00827+K00558+K00815+K00558+K05933+K00058+K00558+K00815+K00815+K22846+K00058
Glycosylphosphatidylinositol (GPI)-anchor biosynthesis	ko00563	7	90	745	18469	Glyma.06G013600.Wm82.a2.v1;Glyma.10G259800.Wm82.a2.v1;Glyma.13G069900.Wm82.a2.v1;Glyma.18G259400.Wm82.a2.v1;Glyma.19G022500.Wm82.a2.v1;Glyma.19G133600.Wm82.a2.v1;Glyma.20G020000.Wm82.a2.v1	K07541+K03860+K03860+K03860+K03860+K03860+K07542
Photosynthesis	ko00195	3	179	745	18469	Glyma.04G249600.Wm82.a2.v1;Glyma.06G113300.Wm82.a2.v1;Glyma.09G090100.Wm82.a2.v1	K02703+K02703+K02690
Vitamin B6 metabolism	ko00750	1	36	745	18469	Glyma.15G023100.Wm82.a2.v1	K13248
Cyanoamino acid metabolism	ko00460	9	190	745	18469	Glyma.02G186800.Wm82.a2.v1;Glyma.06G043000.Wm82.a2.v1;Glyma.09G003200.Wm82.a2.v1;Glyma.09G178100.Wm82.a2.v1;Glyma.12G053800.Wm82.a2.v1;Glyma.12G240000.Wm82.a2.v1;Glyma.14G045000.Wm82.a2.v1;Glyma.15G051300.Wm82.a2.v1;Glyma.15G105900.Wm82.a2.v1	K05349+K13051+K01188+K05350+K01188+K01188+K05349+K22706+K05350
